# Supplementary material for: PIEZO1 regulates leader cell formation and cellular coordination during collective keratinocyte migration
Source: PLoS Comput Biol. 2024 Apr 5;20(4):e1011855. doi: 10.1371/journal.pcbi.1011855 (PMC11023636; doi:10.1371/journal.pcbi.1011855)
Supplement: S1 Data — (ZIP) [file pcbi.1011855.s021.zip]

Archive with 25 entries (25 files):
- Fig5H_Source_Data.xlsx
- Fig5J_Source_Data.xlsx
- S7_Fig_Source_Data.xlsx
- S14_Fig_Source_Data.xlsx
- S18_Fig_Source_Data.xlsx
- S6A_Fig_Source_Data.xlsx
- S17_Fig_Source_Data.xlsx
- Fig4DEF_Source_Data.xlsx
- Fig3BCD_Source_Data.xlsx
- S16_Fig_Source_Data.xlsx
- Fig5G_Source_Data.xlsx
- Fig5K_Source_Data.xlsx
- Fig1H_Source_Data.xlsx
- S19BD_Fig_Source_Data.xlsx
- S15_Fig_Source_Data.xlsx
- S6B_Fig_Source_Data.xlsx
- Fig5I_Source_Data.xlsx
- Fig4GHI_Source_Data.xlsx
- Fig2FGH_and_S2_Fig_and_S3_Fig_Source_Data.xlsx
- Fig1G_Source_Data.xlsx
- S6C_Fig_Source_Data.xlsx
- Fig1B_Source_Data.xlsx
- Fig2CE_Source_Data.xlsx
- Fig5F_Source_Data.csv
- S9_Fig_Source_Data.xlsx
