# Supplementary material for: PIEZO1 regulates leader cell formation and cellular coordination during collective keratinocyte migration
Source: PLoS Comput Biol. 2024 Apr 5;20(4):e1011855. doi: 10.1371/journal.pcbi.1011855 (PMC11023636; doi:10.1371/journal.pcbi.1011855)
Supplement: S1 Data — (ZIP) [file pcbi.1011855.s021.zip › Fig5H_Source_Data.xlsx]

## Sheet: Sheet1
R Bins	Con Radial Cr Mean	Con Radial Cr SEM	cKO Radial Cr Mean	cKO Radial Cr SEM
0	1	0	1	0
30	0.6973	0.00601	0.73651	0.00699
45	0.50568	0.00924	0.56613	0.0114
60	0.44805	0.01007	0.51297	0.01273
75	0.36074	0.01081	0.42891	0.0146
90	0.30758	0.01087	0.37537	0.01535
105	0.2744	0.01083	0.34081	0.01568
120	0.25348	0.01062	0.31848	0.01575
135	0.22555	0.0104	0.28824	0.01581
150	0.20165	0.01015	0.26167	0.0158
165	0.18761	0.01	0.24583	0.01575
180	0.17401	0.00979	0.23018	0.01566
195	0.16172	0.0095	0.21592	0.0154
210	0.15234	0.0093	0.20535	0.01517
225	0.14128	0.00914	0.19295	0.01515
240	0.13934	0.00892	0.19039	0.01461
255	0.13063	0.00872	0.1802	0.01444
270	0.12226	0.00853	0.17039	0.01426
285	0.11871	0.00843	0.16604	0.01405
300	0.11643	0.00833	0.16347	0.01374
315	0.11156	0.0082	0.15789	0.01355
330	0.1068	0.00806	0.1522	0.01341
345	0.10539	0.008	0.15096	0.01323
360	0.10491	0.008	0.15125	0.01307
375	0.09993	0.00782	0.14542	0.01295
390	0.09293	0.00758	0.13647	0.01278
405	0.09836	0.00776	0.1447	0.01282
420	0.09424	0.00757	0.1394	0.01268
