# Supplementary material for: PIEZO1 regulates leader cell formation and cellular coordination during collective keratinocyte migration
Source: PLoS Comput Biol. 2024 Apr 5;20(4):e1011855. doi: 10.1371/journal.pcbi.1011855 (PMC11023636; doi:10.1371/journal.pcbi.1011855)
Supplement: S1 Data — (ZIP) [file pcbi.1011855.s021.zip › Fig5J_Source_Data.xlsx]

## Sheet: Sheet1
R Bins	DMSO Radial Cr Mean	DMSO Radial Cr SEM	Yoda1 Radial Cr Mean	Yoda1 Radial Cr SEM
0	1	0	1	1
45	0.80796	0.00528	0.77668	0.00938
60	0.7133	0.00816	0.66518	0.01171
90	0.576	0.01242	0.49916	0.0183
105	0.53675	0.01379	0.4491	0.01987
120	0.45957	0.01683	0.35508	0.02121
135	0.42921	0.01794	0.32257	0.02166
150	0.38682	0.0198	0.26953	0.02216
165	0.36379	0.02077	0.24655	0.02202
180	0.35201	0.02124	0.23069	0.02232
195	0.33495	0.02192	0.20972	0.02247
210	0.31186	0.02285	0.18566	0.02246
225	0.30567	0.02309	0.17992	0.02257
240	0.28314	0.02359	0.15346	0.02276
255	0.2815	0.02412	0.15684	0.02283
270	0.26673	0.02409	0.14133	0.02263
285	0.25919	0.02429	0.13507	0.02253
300	0.25116	0.02465	0.13282	0.02268
315	0.24661	0.02471	0.1295	0.02272
330	0.23368	0.02442	0.12095	0.02258
345	0.2346	0.02494	0.12461	0.02296
360	0.2214	0.02404	0.11302	0.02282
375	0.22522	0.02522	0.12099	0.02321
390	0.21279	0.02407	0.11166	0.0232
405	0.21815	0.02495	0.11714	0.02302
420	0.2103	0.02461	0.11488	0.02313
