# Supplementary material for: PIEZO1 regulates leader cell formation and cellular coordination during collective keratinocyte migration
Source: PLoS Comput Biol. 2024 Apr 5;20(4):e1011855. doi: 10.1371/journal.pcbi.1011855 (PMC11023636; doi:10.1371/journal.pcbi.1011855)
Supplement: S1 Data — (ZIP) [file pcbi.1011855.s021.zip › S7_Fig_Source_Data.xlsx]

## Sheet: Fig3_SuppFig3A_GoF
Norm. Wound Closure					Norm. Edge Length
Control_GoF^(SC)	GoF^(SC)	GoF^(SC)+Adh.	GoF^(SC)-Adh.		Control_GoF^(SC)	GoF^(SC)	GoF^(SC)+Adh.	GoF^(SC)-Adh.
0.917418	0.728375	0.413707	0.625947		1.06066	1.34229	1.3105	1.57848
1.09881	0.801212	0.309448	0.920933		1.02225	1.33001	1.33137	1.50716
1.01099	0.264718	0.602415	1.41183		1.02487	1.2241	1.42935	1.25038
1.02282	0.502327	0.596806	1.33535		1.00082	1.25753	1.29595	1.32103
1.13513	0.941679	0.909607	1.36959		0.97326	1.29461	1.29212	1.25551
1.09008	0.285383	0.402957	1.34094		1.04018	1.45296	1.34867	1.13683
1.08272	0.908747	0.557042	0.825992		0.969924	1.28553	1.30617	1.33962
1.05077	0.561269	0.586253	1.00151		1.00263	1.50041	1.37534	1.31459
0.98712	1.18115	0.840432	0.769164		1.0028	1.39663	1.40329	1.53822
0.963381	0.976096	0.942602	0.972148		0.974787	1.28827	1.35812	1.35395
1.01634	0.820354	0.850092	0.501541		1.01042	1.17151	1.38327	1.46116
1.13916	0.868522	0.372224	0.872463		0.952349	1.5473	1.37038	1.325
0.943527	0.296379	0.494067	0.732816		0.991296	1.37897	1.30665	1.38491
0.799214	0.354388	0.157435	1.40154		1.03093	1.32179	1.37306	1.2679
1.12847	0.850845	0.548462	0.842642		1.13058	1.30917	1.29789	1.42578
0.781035	0.356623	0.310147	0.793279		1.01989	1.31675	1.33601	1.33132
1.13246	0.590211	0.613564	1.19584		1.05175	1.4153	1.3072	1.24561
0.998395	0.652276	0.550346	0.981076		0.9938	1.26618	1.31565	1.27418
0.852353	0.733375	0.726174	1.28023		0.987575	1.24797	1.29154	1.29993
0.972148	0.324706	0.416034	1.23263		0.984411	1.42057	1.35695	1.31605
1.08639	0.703332	0.306488	0.921816		1.0429	1.34515	1.50139	1.25392
1.13647	0.548462	0.703847	0.789371		0.974134	1.50578	1.3081	1.36129
0.870883	0.809987	0.133795	1.49526		0.993016	1.39575	1.39762	1.24122
0.945383	0.548775	0.577103	1.31887		0.986256	1.36621	1.29062	1.41489
1.06947	0.728927	0.574003	0.783581		0.976535	1.16308	1.28415	1.41087
1.04166	0.928941	0.181818	1.27514		1.06244	1.22338	1.35451	1.28263
0.996326	0.920933	0.687244	1.12319		1.03648	1.24638	1.37724	1.32143
1.01849	0.900238	0.285637	1.01634		0.969024	1.26225	1.38219	1.23669
1.14052	0.487306	0.982078	0.594959		0.967659	1.29074	1.24049	1.28712
1.06238	0.547837	0.660793	0.833872		1.02158	1.42125	1.35249	1.44105
0.940758	1.12188	0.613956	1.40564		1.00194	1.26662	1.32568	1.19312
1.08885	0.983082	0.692192	1.25189		0.970243	1.45592	1.42129	1.30468
0.956671	1.10132	0.662159	0.871672		0.989109	1.33827	1.31517	1.42089
1.13647	0.54815	0.306001	1.15838		1.01694	1.40835	1.3899	1.41719
0.9148	0.799879	0.242792	0.524525		1.05137	1.26092	1.35901	1.41505
0.95572	0.64097	0.624727	1.03271		1.10057	1.23829	1.31548	1.20979
0.961454	0.41442	0.853109	1.14732		1.04482	1.29219	1.31022	1.4756
0.877239	1.08272	0.519986	0.777247		1.04939	1.27874	1.45414	1.49472
1.10512	0.799214	0.453302	1.2109		0.992081	1.21939	1.23394	1.32237
1.13379	0.730588	0.233419	1.42227		1.01014	1.26334	1.29311	1.34951
1.13379	0.721271	0.447188	0.839698		0.954606	1.46479	1.39156	1.2502
0.965316	0.479528	0.473623	1.39341		0.954933	1.39843	1.32696	1.30021
0.984088	0.190765	0.352957	1.12058		0.982724	1.28084	1.29524	1.33964
0.829555	0.764272	0.223594	1.11151		1.04491	1.29177	1.32061	1.3556
1.00887	1.14459	1.02282	0.950993		1.00264	1.17375	1.21854	1.30131
0.947246	0.647444	0.422803	1.34094		0.984177	1.44039	1.42303	1.22828
1.10006	1.04054	0.4574	0.993238		1.00752	1.24812	1.27659	1.34667
1.05887	0.959535	0.359288	1.19882		0.986532	1.37907	1.51989	1.35699
1.01957	0.624321	0.352827	1.08394		0.977269	1.34631	1.36837	1.47095
0.969208	0.629224	0.423362	0.941679		1.01684	1.31042	1.34171	1.39647
0.920052	0.360906	0.365155	1.09256		0.960352	1.40798	1.2865	1.26973
0.976096	0.733375	0.647008	1.13916		0.979761	1.3104	1.33692	1.35252
0.912196	0.437223	0.658982	0.995294		0.923233	1.3273	1.19176	1.33867
0.999433	0.197424	1.00993	1.59445		0.979592	1.4103	1.29335	1.13954
0.971166	0.247415	0.272908	1.26674		0.999412	1.48515	1.3683	1.24104
0.944454	0.370931	0.266405	1.06473		1.04373	1.43031	1.32795	1.34809
0.966286	0.232179	0.411934	1.18115		0.971047	1.29729	1.3207	1.26839
0.963381	0.338183	0.371936	1.14869		1.01484	1.38138	1.27429	1.29452
1.03829	0.902774	0.779768	0.962417		0.970806	1.21537	1.26955	1.20265
1.0815	0.60545	0.604688	1.47689		0.976889	1.36802	1.21064	1.11235
1.06004	0.788724	0.540751	0.878041		0.975557	1.28446	1.36081	1.45852
0.86384	0.262477	0.594224	1.24059		1.03748	1.44343	1.36839	1.16391
0.997359	0.706432	0.164492	1.11538		0.95637	1.29116	1.44195	1.1833
1.0671	0.427884	0.53863	1.13246		0.983784	1.36439	1.36599	1.30869
1.05077	0.576412	0.552878	1.07786		0.967833	1.42357	1.32844	1.31808
1.01957	0.800545	0.622704	0.870094		0.943329	1.43107	1.21779	1.39095
1.025	0.865395	0.99119	0.976096		1.08214	1.22081	1.18598	1.28888
1.10132	0.694191	0.513323	0.742436		1.0103	1.33469	1.35908	1.44908
0.971166	0.407914	0.147643	0.978082		0.968967	1.39081	1.32176	1.35124
0.858441	0.501803	0.23291	1.28881		0.941569	1.35468	1.35195	1.18377
1.02829	0.882878	0.805238	0.94818		1.04186	1.19188	1.235	1.2628
1.18552	0.732816	0.741863	0.766099		1.0218	1.32662	1.42606	1.28542
0.917418	0.387371	0.303873	1.40564		0.977286	1.43252	1.35741	1.31065
1.04506	0.76185	0.841904	0.562912		1.07644	1.34886	1.28644	1.57931
0.854626	0.632536	0.566895	1.12188		0.955114	1.31732	1.38646	1.30806
1.06356	0.208152	0.512502	1.26175		1.00802	1.33769	1.28197	1.23256
0.93709	0.69319	0.825992	1.17108		0.997929	1.29031	1.36355	1.2134
0.907032	0.814792	0.545351	0.983082		1.01783	1.31148	1.37717	1.29629
0.923587	0.584116	0.441034	1.22012		0.999498	1.43574	1.36121	1.31483
1.11408	0.55256	0.611223	1.48373		0.962808	1.41006	1.3367	1.35426
1.02829	0.642683	0.236172	1.19733		1.02124	1.37804	1.34807	1.25862
0.764272	0.698731	0.240183	0.700769		1.01111	1.29756	1.27807	1.41491
1.09505	1.02391	1.02391	1.40358		0.981317	1.31375	1.36231	1.28932
1.11408	0.418205	0.852353	0.956671		1.07592	1.40271	1.32736	1.2898
0.80322	0.330056	0.785502	0.777247		1.06607	1.55574	1.32634	1.23987
0.913062	0.848592	0.432114	1.07545		0.968712	1.21692	1.22712	1.31547
0.875642	0.764272	0.533253	1.09008		0.991185	1.4135	1.26209	1.27176
0.946313	0.754674	0.88126	0.852353		1.01862	1.34144	1.35699	1.34887
0.945383	0.988134	0.629224	1.0316		0.980469	1.24596	1.25609	1.38573
1.08885	0.391631	0.676128	1.01634		0.972734	1.3509	1.36967	1.41144
1.04392	0.378376	0.55866	1.49526		1.03048	1.41933	1.34938	1.23953
1.04392	0.520268	0.446151	1.0963		0.908658	1.29854	1.36015	1.26284
0.988134	0.746471	0.197343	1.32068		0.993339	1.34032	1.39175	1.25532
0.870883	0.76488	0.461794	1.29926		1.00405	1.2973	1.22857	1.35574
1.06121	0.380623	0.63969	1.41599		0.969489	1.33129	1.19951	1.31884
0.957624	0.521113	0.594224	1.02391		0.965158	1.24456	1.28993	1.28704
0.87644	0.936178	0.66034	1.16118		1.03724	1.17956	1.43876	1.33299
1.06356	0.662615	0.285722	1.57358		0.921252	1.32245	1.30732	1.23354
1.13246	0.534735	0.520268	0.906178		0.965891	1.36061	1.23059	1.30486
1.0462	0.426177	0.975106	1.22167		0.977515	1.32056	1.32252	1.29822

## Sheet: Fig3_SuppFig3B_Yoda1
Norm. Wound Closure					Norm. Edge Length
DMSO^(SC)	Yoda1^(SC)	Yoda1^(SC)+Adh.	Yoda1^(SC)-Adh.		DMSO^(SC)	Yoda1(SC)	Yoda1^(SC)+Adh.	Yoda1^(SC)-Adh.
1.10185	0.159404	0.0143239	0.315787		1.04086	0.983906	0.981791	1.00251
1.00098	0.075062	0.0143239	0.543402		0.98406	0.987073	0.980841	0.989038
0.955576	0.201861	0.0143239	0.502952		0.969822	0.976711	0.98352	0.989207
1.05015	0.0613241	0.0143239	0.362268		1.00971	0.987751	0.986707	0.985099
1.08025	0.0554402	0.0143239	0.212524		1.023	0.983863	0.983268	1.01362
1.13413	0.268997	0.0143239	0.341375		0.986931	0.991234	0.985446	0.981813
1.02169	0.0474103	0.0143239	0.419078		0.997335	0.988396	0.982498	0.995522
1.02388	0.125211	0.0143239	0.294431		1.03977	0.991645	0.983779	0.983491
1.07781	0.280205	0.0143239	0.474622		0.995308	0.97979	0.98605	1.00896
0.903158	0.153741	0.0143239	1.16836		1.01863	0.98398	0.980807	0.999538
0.668725	0.0143239	0.0143239	0.594114		0.998287	0.98687	0.984691	0.980422
1.22954	0.0445761	0.0143239	0.151947		1.0117	0.992302	0.983204	0.989626
0.818519	0.0661865	0.0143239	0.401572		1.02781	0.984069	0.984853	1.01447
0.868126	0.0767554	0.0143239	0.37596		1.02389	0.987382	0.984678	0.989454
1.51738	0.257999	0.0143239	0.286196		0.976501	0.999955	0.985144	0.998461
0.801123	0.199806	0.0143239	0.277922		0.999785	0.996397	0.982625	0.998658
1.24018	0.0938238	0.0143239	0.351425		1.02382	0.987883	0.98463	0.9987
1.05557	0.0223636	0.0143239	0.361263		1.00361	0.993599	0.982034	1.00489
0.868126	0.0469365	0.0143239	0.606953		0.983487	0.99013	0.985018	0.979232
0.936827	0.0574618	0.0143239	0.367661		0.992603	0.991631	0.983824	1.00291
0.882568	0.619822	0.0143239	0.366158		1.00212	1.02951	0.983962	0.983564
0.761514	0.0868916	0.0143239	0.389347		1.01545	0.996857	0.984234	0.983629
0.858244	0.219493	0.0143239	0.330963		0.982925	0.99528	0.984051	0.992858
0.892466	0.178005	0.0143239	0.277276		1.03611	0.990401	0.980572	0.99624
1.01517	0.0229384	0.0143239	0.2761		0.963082	0.99671	0.985583	0.988282
0.890801	0.388713	0.0143239	0.377247		0.986955	0.993185	0.983419	0.982677
0.792261	0.14761	0.0143239	0.455601		0.987927	0.997195	0.98685	1.01149
1.39069	0.0448034	0.0143239	0.290549		0.966326	0.98678	0.982068	1.00802
1.02608	0.154588	0.0143239	0.348688		0.981547	0.987177	0.983616	0.987586
1.35902	0.305222	0.0245831	0.296995		1.02126	0.982967	0.985873	0.991816
0.884203	0.0257873	0.0143239	0.593376		0.989045	0.986899	0.982394	0.98362
0.832796	0.0482439	0.0143239	0.211394		1.01439	0.988683	0.984706	0.9911
0.82894	0.0502688	0.0143239	0.391904		0.981149	0.987678	0.981503	0.998604
1.01878	0.0857935	0.0143239	0.332422		0.974973	0.987778	0.983762	0.981147
0.970466	0.0727665	0.0143239	0.256382		1.01716	0.988477	0.983282	0.99308
0.917035	0.169858	0.0143239	0.737594		1.00787	0.993467	0.983114	1.00914
0.843586	0.11277	0.0143239	0.348772		0.985826	0.992676	0.985591	0.998882
1.05015	0.0469396	0.0143239	0.227909		0.993942	0.987841	0.981839	0.987641
0.94736	0.0589226	0.0143239	0.600842		0.997326	0.989454	0.984542	0.98968
1.19667	0.0950629	0.0143239	0.267141		0.976833	0.985345	0.985626	0.990257
0.989232	0.314608	0.0143239	0.451721		0.977707	0.996497	0.982889	0.984873
0.975091	0.0620359	0.0143239	0.324001		1.04151	0.987282	0.984428	0.999484
1.18971	0.0466203	0.0143239	0.242781		0.973744	0.986583	0.983366	0.993292
1.20168	0.0764033	0.0143239	0.5885		0.989174	0.994544	0.984881	1.01112
0.896376	0.0470027	0.0143239	0.539107		1.02938	0.988603	0.98404	0.973146
0.815722	0.0566192	0.0143239	0.447768		1.01825	0.999152	0.979948	0.973474
1.22533	0.049339	0.0143239	0.489545		1.01931	0.983988	0.986226	0.984213
0.921163	0.292448	0.0143239	0.944238		0.99905	0.978651	0.985998	1.01072
1.0827	0.329896	0.0143239	0.298792		1.0148	0.994718	0.987848	0.990961
1.16551	0.0462008	0.0143239	0.381365		0.978796	0.988976	0.984277	0.984163
0.781882	0.193647	0.0143239	0.224974		0.997171	1.00012	0.983238	0.992086
1.08763	0.0831104	0.0143239	0.384539		0.993185	0.983706	0.985226	0.987786
0.956214	0.408676	0.0143239	0.412441		1.01969	1.00699	0.985361	0.981283
1.01661	0.119407	0.0143239	0.32876		1.01684	0.996118	0.98298	1.00082
0.917622	0.287863	0.0143239	0.783593		0.964924	0.996251	0.981862	1.00513
1.0059	0.088975	0.0143239	0.168143		1.0039	0.986259	0.98318	0.986863
0.852624	0.160117	0.0745153	0.354644		0.996363	0.989929	0.98225	0.992076
1.14593	0.305874	0.0143239	0.320234		0.992964	1.00662	0.982821	0.999319
0.917622	0.159796	0.0143239	0.382383		1.01886	0.992932	0.980612	0.997804
1.10355	0.625779	0.0143239	0.365877		0.960409	0.988055	0.98255	0.973581
1.10185	0.0799246	0.0143239	0.340078		1.01758	0.995937	0.982914	0.983092
0.946109	0.362543	0.0143239	0.466735		1.01652	1.00236	0.980938	0.975619
0.925927	0.161927	0.0143239	0.422789		1.01271	0.980548	0.982065	0.974223
0.884203	0.0575912	0.0143239	0.349368		0.977163	0.981414	0.984734	0.999888
0.90487	0.102103	0.0143239	0.452435		0.988207	0.987048	0.986375	1.00292
0.784022	0.277276	0.0143239	0.403495		1.01101	0.986692	0.982401	0.981035
1.01374	0.364017	0.0143239	0.791386		1.05161	0.986463	0.979379	0.965155
1.09094	0.0994866	0.0143239	0.401685		0.999981	0.989865	0.982857	0.986482
0.883113	0.166482	0.0143239	0.263698		1.01092	0.992842	0.98295	0.982761
0.840615	0.0920275	0.0143239	0.550291		1.00133	0.979611	0.981483	1.00527
0.951134	0.0983392	0.0143239	0.432229		0.984572	0.989693	0.985676	0.985185
1.06816	0.122911	0.0143239	0.467039		1.01312	0.990094	0.981575	0.974872
1.07377	0.156702	0.0171638	0.499097		0.97868	0.994742	0.982467	0.986395
0.785742	0.0727702	0.0143239	0.324221		0.992315	0.992863	0.982143	0.9856
0.993348	0.176058	0.0143239	0.537086		0.984971	0.983117	0.98602	0.981956
1.14227	0.160566	0.0143239	0.411612		0.981286	0.985155	0.986326	0.995003
1.15238	0.0467054	0.0143239	0.655865		1.00568	0.992482	0.981649	1.00415
0.949244	0.203757	0.0143239	0.318596		1.00094	0.982048	0.983506	0.995627
1.00874	0.180882	0.0143239	0.340725		0.987694	0.995769	0.982773	0.996453
0.911781	0.126627	0.0143239	0.367945		1.02913	0.993056	0.985065	0.990217
1.13503	0.0682359	0.0143239	0.395365		0.971782	0.984801	0.981879	0.986851
1.09177	0.0648883	0.0169355	0.364481		0.983724	0.986762	0.985438	0.993945
0.904298	0.0241227	0.0143239	0.282694		1.00862	0.988642	0.983147	0.994011
1.10953	0.143773	0.0143239	0.310988		0.984196	0.998481	0.984519	1.01259
1.14684	0.0890912	0.0143239	0.617151		0.991771	0.991777	0.983194	0.975427
0.953667	0.119407	0.0143239	0.515997		1.00187	0.989295	0.98514	0.994378
0.912362	0.0753542	0.0143239	0.480513		1.01943	0.987706	0.982557	1.00851
1.0052	0.112496	0.0143239	0.15384		0.994142	0.987561	0.983389	1.00177
0.972443	0.178427	0.0143239	0.380656		1.00739	0.996088	0.980822	0.987438
1.06578	0.0514422	0.0143239	0.459105		0.995723	0.992959	0.984095	0.996453
0.958774	0.0674075	0.0143239	0.279385		0.972772	0.984587	0.980602	0.99148
1.02977	0.239053	0.0143239	0.852117		1.00717	0.989688	0.986064	0.979441
0.954303	0.215757	0.0143239	0.733065		1.00865	0.973091	0.980492	0.994346
0.922349	0.0727554	0.0143239	0.392871		0.998466	0.98312	0.984823	0.985196
1.39475	0.105062	0.0143239	0.302899		1.00353	0.984786	0.981874	0.992838
1.24883	0.0287771	0.0143239	0.281582		1.00969	0.9905	0.980606	0.976969
1.3642	0.070399	0.0143239	0.610055		1.01773	0.993055	0.981508	0.993637
0.854149	0.208958	0.0143239	0.329441		1.0224	0.989331	0.981909	0.991772
0.819456	0.0990532	0.0143239	0.458664		0.968523	0.982836	0.984781	1.00953
0.784022	0.0664938	0.0143239	0.320449		0.991844	0.992061	0.989999	0.997668

## Sheet: Fig3_SuppFig3C_cKO
Norm. Wound Closure					Norm. Edge Length
Control_cKO^(SC)	cKO^(SC)	cKO^(SC)+Adh.	cKO^(SC)-Adh.		Control_cKO^(SC)	cKO^(SC)	cKO^(SC)+Adh.	cKO^(SC)-Adh.
1.11761	1.3212	0.275563	1.65471		1.00223	1.04428	1.00677	0.957732
0.856998	1.82284	0.607342	1.95622		1.01172	0.994698	1.05651	1.02476
0.925023	1.63291	0.52563	1.80355		1.02081	0.952863	1.04539	1.00049
0.986602	1.37171	0.223852	2.19563		0.966293	1.01154	1.0256	1.02005
0.653322	1.45206	0.584684	2.18507		0.998313	1.05015	1.02571	0.980268
0.894087	1.64275	0.705007	1.85761		0.995932	0.996335	1.02536	1.01514
1.04722	1.57811	0.183758	2.03202		0.973368	0.976695	1.05246	1.00043
1.07361	1.48044	0.505931	1.87035		0.972764	1.03423	1.06508	1.01325
0.83598	1.67094	0.234477	1.70223		0.977507	0.997356	1.03696	0.992664
0.795962	1.51498	0.52563	2.14048		1.00515	1.02141	1.03226	0.973336
1.00035	1.69587	0.427558	2.09444		1.02068	1.00081	1.05092	0.972803
1.20983	1.46454	0.347207	1.87035		1.00424	1.07561	1.01588	0.995342
1.05696	1.39988	0.361955	2.04114		1.04963	0.986114	1.06321	0.977179
0.785417	1.43223	0.138791	2.00808		1.03097	0.980345	1.02726	0.989493
1.24861	1.5133	0.427156	1.88326		1.00567	0.966383	1.03674	1.01778
0.933253	1.76389	0.352686	1.96467		1.00505	1.003	1.0242	1.00496
1.10943	1.63096	0.642849	1.68124		1.00809	1.01322	1.02729	0.991822
0.990904	1.56184	0.405437	1.68748		1.00119	0.97538	1.02503	1.02027
0.903568	1.64077	0.462668	2.07216		1.01388	0.992236	1.02222	1.03078
0.949501	1.63096	0.391918	2.13378		1.00881	0.982972	1.03195	0.992532
0.970451	1.78466	0.423705	1.66076		1.01338	0.989273	1.04906	1.01259
1.21199	1.92582	0.715364	1.87292		0.983698	0.984887	1.01706	0.982602
0.83598	1.70223	0.231021	2.00808		0.98952	1.0303	1.04646	1.00234
1.02134	1.87808	0.487132	2.01104		0.981992	1.03135	1.04733	1.02676
0.868461	1.47563	0.646201	1.96185		0.994757	1.0182	1.01501	0.985742
1.03294	1.47244	0.369008	1.88067		1.00269	0.995513	1.01557	1.01789
0.994517	1.80833	0.361283	1.78		0.97324	1.02655	1.01595	1.00445
0.904167	1.86779	0.551794	1.58729		1.04229	0.990125	1.05947	1.02266
0.955489	1.44897	0.248448	2.20272		1.01911	0.993677	1.02467	1.04271
0.875712	1.78	0.928803	1.51836		0.971389	0.993718	1.03091	1.05693
0.776471	1.38284	0.111596	1.71077		0.996518	0.992535	1.05581	1.0098
0.889422	1.64871	0.16388	1.85761		1.01797	1.02845	1.05723	0.989856
1.02827	1.31993	0.364081	1.5424		0.971848	1.0614	1.00759	1.05078
0.856459	1.4071	0.382678	2.20986		1.00735	1.00263	1.05587	1.03137
0.974613	1.6155	0.442977	2.08165		0.989576	1.03357	1.03109	1.01401
1.24179	1.88848	0.359284	1.93677		0.976072	1.0207	1.05222	1.03429
0.88653	1.15159	0.455862	1.68124		1.00471	1.04631	1.0189	1.02085
1.09253	1.46769	0.266461	1.72157		1.02191	1.02292	1.03078	1.00316
0.830886	1.88067	0.530332	1.5133		0.992428	1.00053	1.10892	1.04922
0.822863	1.29486	0.944895	1.73251		1.04676	1.02304	1.03162	0.989565
0.83038	1.58729	0.488179	1.65271		0.987028	1.00334	1.03006	1.02838
1.29486	1.67299	1.16537	2.01699		1.00027	1.02154	1.04278	1.01033
1.01828	1.88326	0.731875	1.7548		0.970922	1.00242	1.01869	1.04076
0.912029	1.52686	0.449549	1.68957		1.00339	0.989386	1.0711	0.976831
1.13058	1.31357	0.256728	2.13378		0.986303	0.989695	1.0684	1.01969
1.05861	1.42326	0.762575	1.93677		0.970349	1.07847	1.04683	0.981846
0.971834	1.4614	1.0753	2.1506		0.989357	1.05057	1.05117	1.03901
0.924395	1.38004	0.773388	1.591		1.01652	0.999847	1.05462	1.00269
1.13908	1.41587	0.128837	1.7194		1.01558	1.01927	1.07341	0.990141
1.21957	1.62901	0.510286	1.84504		0.963741	0.974322	1.00064	0.980535
0.833425	1.63291	0.359853	1.82284		1.03825	1.03847	1.03091	1.01677
1.14195	1.62319	0.371623	1.93952		0.957438	1.00667	1.05247	0.989017
0.877967	1.76617	0.328313	1.77076		0.975556	1.02711	1.01711	0.979706
0.839067	1.6771	0.478583	2.07216		1.02205	1.00162	1.01642	1.00069
1.09781	1.35266	0.692475	1.75255		0.994229	1.05456	1.01683	1.01015
1.0033	1.52686	0.313372	2.00218		1.02193	1.04047	1.0345	0.973225
1.21091	1.64473	0.518041	1.72812		0.999193	1.03088	1.04507	0.974896
1.20237	1.94783	0.503874	1.84504		1.00507	1.00509	1.01811	1.05547
1.15844	1.8911	0.312296	1.6771		1.02456	1.00809	1.0382	1.03256
1.02287	1.64473	0.565996	2.36306		1.01181	0.999144	1.02197	0.989754
0.925023	1.52686	0.559034	1.83264		1.02077	0.986961	1.01922	1.02946
0.917553	1.06439	0.867908	2.02297		0.987345	1.02346	1.09828	1.00306
1.12221	1.55827	0.43354	1.65672		1.01137	1.01197	1.04224	0.977624
1.14482	1.42178	0.398679	1.49833		0.990953	1.00586	1.03109	0.973247
1.1877	1.2384	0.367417	1.96185		0.976742	0.999906	1.07198	0.980673
0.778244	1.46769	0.34988	1.94783		1.00527	0.98643	1.05807	0.982542
1.13718	1.66685	0.593335	1.80355		0.992933	1.00229	1.00359	0.971819
1.13152	1.55649	0.396592	2.17461		0.987048	1.03295	1.0201	1.02222
0.840619	1.71292	0.560873	1.96751		0.985658	1.01622	1.05715	1.0053
0.791343	1.43223	0.603846	2.14384		1.03653	1.0055	1.04806	1.06028
1.13813	1.56542	0.281189	2.12381		1.00987	1.00607	1.03656	1.02893
0.83752	1.39415	0.590508	1.49998		0.990601	1.05248	1.00472	0.99609
0.962232	1.73692	0.94818	2.07848		0.974064	1.02163	1.04319	1.05081
0.926909	1.47883	0.633001	1.84754		1.0053	1.02283	1.05171	1.00428
1.02827	1.66278	0.283763	1.91232		0.986094	1.03306	1.00748	0.998504
1.11578	1.43676	0.887107	1.94228		1.00338	1.04649	1.03045	1.01648
1.26248	1.86779	0.456473	1.73031		0.995253	0.994001	1.03875	0.979402
0.789053	1.72157	0.515495	1.71723		1.00077	1.02597	1.0272	1.00808
1.25783	1.5424	0.457085	1.77306		1.01841	1.01529	1.02667	1.01574
0.883085	1.54941	0.657417	1.72375		1.01614	1.03817	1.038	1.02948
1.33413	1.92311	0.640133	1.73471		0.971374	1.01877	1.03989	1.02375
1.20983	1.51498	0.76946	1.92855		1.02285	1.00134	1.03255	1.01046
0.961554	1.41587	0.344749	1.94783		0.988474	1.0351	1.05557	0.967879
0.923769	1.56184	0.344227	1.7503		1.03283	1.0094	1.05551	1.01014
1.30853	1.48366	0.338333	1.69167		0.98467	0.978134	1.06861	0.982531
0.969071	1.38848	0.561335	1.82773		0.982359	1.03104	1.02079	0.981941
1.0221	1.55827	0.476576	1.5836		1.01209	1.03859	1.06452	1.02061
1.13908	1.7548	0.97531	1.63683		0.988768	0.976098	1.03759	1.00802
1.55471	1.39988	0.479593	1.6155		0.99327	1.05683	1.06815	1.00245
1.16438	1.5459	0.751231	1.77306		0.99341	0.98529	1.00009	0.993721
0.928171	1.6155	0.755392	2.03505		0.977999	1.00372	1.05939	0.98859
0.807751	1.40421	0.477745	1.97893		1.00092	1.03532	1.07449	1.0593
0.774706	1.75255	0.702103	1.63683		1.01552	0.980417	1.07912	1.02094
1.12036	1.67094	0.324562	1.67299		1.02254	1.04608	1.05407	0.994039
0.868461	1.41734	0.467747	1.71292		1.0075	0.999478	1.01574	1.00583
1.08818	1.4203	0.345536	2.10414		0.981215	1.00135	1.05872	1.00689
0.892332	1.74136	0.278774	1.99632		0.996146	0.963658	1.05952	0.962365
0.704643	1.70649	0.393161	1.899		1.01363	0.969396	1.06554	0.995541
0.852177	1.70223	0.605993	2.10414		0.992449	1.00167	1.03816	1.0165
0.865704	1.85761	0.521209	1.95062		1.00442	1.02412	1.09094	1.01187
