# Supplementary material for: PIEZO1 regulates leader cell formation and cellular coordination during collective keratinocyte migration
Source: PLoS Comput Biol. 2024 Apr 5;20(4):e1011855. doi: 10.1371/journal.pcbi.1011855 (PMC11023636; doi:10.1371/journal.pcbi.1011855)
Supplement: S1 Data — (ZIP) [file pcbi.1011855.s021.zip › S14_Fig_Source_Data.xlsx]

## Sheet: Sheet1
Norm. Wound Closure											Norm. Edge Length
ControlcKO(PCM)	cKO(PCM)	cKO(PCM)+↑Cor.Dir.	DMSO(PCM)	Yoda1(PCM)	Yoda1(PCM)+↓Cor.Dir.	ControlGoF(PCM)	GoF(PCM)	GoF(PCM)+↓Cor.Dir.			ControlcKO(PCM)	cKO(PCM)	cKO(PCM)+↑Cor.Dir.	DMSO(PCM)	Yoda1(PCM)	Yoda1(PCM)+↓Cor.Dir.	ControlGoF(PCM)	GoF(PCM)	GoF(PCM)+↓Cor.Dir.
1.10884	0.886421	1.37102	0.945794	0.363767	0.285966	1.0365	0.746891	0.319138			0.974567	1.01903	1.30279	0.994074	1.0123	0.980345	0.970347	1.43053	0.983833
0.892505	1.0799	1.36485	1.10517	0.370517	0.426235	1.12685	0.756426	0.580441			1.00581	1.04911	1.37855	0.978819	1.00204	0.979123	1.07768	1.39948	1.00043
1.10614	1.19626	1.23187	1.04965	0.672533	0.465546	0.975364	0.753221	0.501085			0.949176	1.06299	1.18516	0.975802	0.979768	0.973342	1.01125	1.44487	0.995922
0.896901	1.05978	1.47069	1.06584	0.697596	0.551568	0.857708	0.701223	0.401038			0.987557	1.00901	1.24569	1.01733	0.987852	0.969571	1.02051	1.49963	0.988506
1.13088	1.21219	1.07734	0.888728	0.418493	0.37067	1.05183	0.986186	0.455211			0.984534	1.10862	1.22704	0.995916	0.990507	0.972772	1.02144	1.34937	0.939924
1.15235	1.13088	1.14654	1.06332	0.441308	0.495044	0.931901	0.352524	0.46352			1.00007	1.02513	1.23794	0.985182	1.01524	0.994022	1.00631	1.51137	0.99974
1.0748	0.985233	1.1048	0.977698	0.695437	0.343859	1.029	0.900051	0.642313			0.993498	1.02822	1.18871	0.976433	0.99107	0.964734	0.993026	1.13361	1.03138
0.997103	1.06849	1.18845	1.13735	0.457021	0.551907	1.02014	0.644058	0.48469			1.01461	0.990662	1.23556	0.974454	0.983519	0.96941	0.975166	1.29376	0.976908
1.12528	0.953251	1.30986	1.03395	0.731681	0.367036	1.10068	0.619913	0.672697			0.98936	1.0643	1.24323	1.0097	0.980264	0.986663	0.974561	1.51475	1.01642
0.956255	1.05855	1.31364	0.967173	0.402917	0.484108	0.892146	0.921037	0.48403			0.999649	1.05364	1.23403	1.00171	0.983197	0.984557	0.980175	1.31835	0.983463
1.28763	1.30237	1.43363	0.972407	0.516085	0.390994	1.07733	0.432769	0.332107			0.989562	1.05716	1.22764	0.99022	1.01994	0.990672	1.00548	1.42316	0.972996
0.996012	1.10749	1.19784	0.85899	0.47666	0.36584	0.960865	1.10239	0.373642			0.992898	1.08568	1.33251	1.01221	1.00195	0.980333	1.03907	1.2704	0.98725
1.04279	0.998196	1.23522	0.96926	0.43406	0.591121	1.16183	0.717498	0.559874			0.979463	0.997143	1.22813	0.975519	0.995506	0.986932	1.0109	1.40229	0.979784
1.03803	1.03332	0.906728	0.871488	0.503928	0.401118	1.03199	0.631474	0.367463			1.01253	1.04525	1.47405	1.01394	0.996467	0.983118	1.01341	1.35398	0.974703
0.832896	1.08118	1.25393	1.0722	0.452647	0.443925	1.06763	0.438643	0.536229			1.00686	1.01318	1.19312	0.977951	1.0028	0.975092	0.93171	1.34602	0.951846
0.92048	1.01602	1.11154	1.01987	0.485941	0.460535	0.91159	0.886584	0.3407			1.02353	1.01153	1.21475	0.998232	1.00303	0.973017	0.974233	1.50032	0.973204
1.03922	1.01943	1.24365	0.886099	0.275024	0.558771	1.03499	0.764559	0.619373			0.998156	1.02431	1.13739	1.00195	1.00145	0.972366	1.00947	1.51893	0.992136
0.909445	0.81573	1.17465	1.11201	0.506199	0.274018	0.946791	0.508249	0.25922			0.982827	1.04123	1.26845	0.968961	1.01559	0.988185	1.00192	1.58035	0.966935
0.983105	0.946315	1.05487	0.88785	0.279908	0.350567	0.922231	0.559434	0.378213			1.00065	1.0071	1.18274	1.00649	1.01448	0.991705	0.980654	1.3103	1.01024
0.955252	1.1451	1.06599	0.944799	0.497511	0.261802	0.960865	0.841468	0.64			1.01414	1.04622	1.26087	1.00487	0.983306	0.984529	1.01968	1.41587	1.00307
0.916772	1.00592	1.14944	0.806557	0.373598	0.655364	1.22172	0.891028	0.473396			1.02518	1.03459	1.13331	1.0054	1.00884	0.976424	0.93869	1.3853	0.957147
1.01829	1.02287	1.17314	1.10246	0.430524	0.3946	1.01577	0.844466	0.420734			0.96531	0.994014	1.31227	0.982411	1.02022	0.972776	1.03019	1.26326	0.961935
0.871153	1.03332	1.22689	0.851663	0.42563	0.483327	0.877827	0.875665	0.461415			0.999281	1.05294	1.31714	1.01161	0.99994	0.976796	1.07069	1.4737	0.95105
1.08894	1.12113	1.27501	1.07993	0.439152	0.449252	1.05652	0.949319	0.37761			0.978864	1.00675	1.3507	1.00395	1.01905	0.963176	1.00597	1.35957	0.960642
0.876184	1.15235	1.20577	1.00616	0.551907	0.334638	1.06923	0.829685	0.536229			1.05554	1.03773	1.22457	1.04973	0.996334	0.988268	1.011	1.30655	0.96418
0.902235	0.98737	1.24536	1.08384	0.415205	0.577816	0.88	1.04411	0.48469			1.01598	1.02081	1.3021	0.982059	0.989366	0.979374	1.02995	1.17037	1.02249
1.02287	1.1451	1.37308	0.880886	0.417327	0.603833	0.956986	0.565215	0.531023			0.987582	1.02783	1.289	1.00246	0.983331	0.977188	0.952153	1.3219	0.932699
1.23522	1.10346	1.34271	0.854904	0.400046	0.402917	0.983458	0.882184	0.649352			0.999887	1.04278	1.242	1.00485	1.01808	0.980838	1.02087	1.30353	1.02095
0.850799	1.01943	1.33288	1.11064	0.470421	0.300503	0.946791	0.802528	0.509706			1.01335	1.036	1.26435	1.00809	0.993634	0.981457	1.07549	1.31907	0.971748
1.05855	0.965382	0.940449	1.04477	0.521779	0.423623	1.00857	0.762919	0.744545			1.01418	1.00991	1.38702	0.999905	1.01053	0.987565	1.00562	1.29126	0.986927
0.931786	1.03922	1.20897	0.971356	0.511385	0.302629	0.820116	0.783947	0.387911			0.998731	1.00516	1.2323	0.999031	0.990871	0.971534	1.09892	1.3531	0.96355
0.936579	1.05487	1.22689	1.01756	0.501397	0.237323	1.0839	0.617759	0.721868			1.05074	1.06385	1.17522	0.993529	0.987697	0.994923	1.00426	1.30501	0.978564
1.33876	0.90045	1.34867	0.773239	0.248343	0.3574	0.917471	0.828718	0.635993			0.972169	1.04129	1.3302	0.997977	1.00681	0.985425	1.01809	1.30732	0.960304
0.961304	0.994923	1.26263	0.931092	0.618804	0.500002	1.11448	0.551194	0.291529			0.967535	1.02666	1.13343	1.01123	1.00925	0.982308	1.024	1.47487	1.00393
0.846842	1.05243	1.48266	0.957893	0.273934	0.394427	1.06443	1.16564	0.331024			1.01613	1.02936	1.10712	1.00857	1.00618	0.976045	0.926893	1.14049	0.969569
1.05855	0.882127	1.17922	0.9809	0.710842	0.441308	1.0757	1.02751	0.556805			1.05798	1.01957	1.40942	0.973338	1.00548	0.982483	0.947875	1.27141	1.01309
0.97993	1.03803	1.38985	0.901208	0.588411	0.358541	0.84547	1.13766	0.372858			1.00256	1.00064	1.16955	0.973148	0.991264	0.980101	1.01544	1.23055	1.02834
0.929882	1.10079	1.31554	0.889608	0.440012	0.383157	0.877827	0.782222	0.644642			0.995054	1.01129	1.21262	1.01583	1.00253	0.978745	0.995482	1.40242	0.97855
1.01151	0.878721	1.21705	0.968216	0.518168	0.370976	0.9821	1.01432	0.385806			1.00036	1.04736	1.16731	1.00463	1.00827	0.9778	0.977666	1.12912	0.941851
0.90045	1.20577	1.43816	1.08515	0.519367	0.565809	1.029	0.545276	0.414601			0.993291	1.00805	1.13943	0.993332	1.01967	0.974988	0.960814	1.51227	0.965088
0.859636	0.905826	1.25566	0.846846	0.312741	0.353742	0.991688	0.654131	0.51154			0.990772	1.02975	1.18722	1.04119	0.999371	0.984758	1.06189	1.48114	0.970875
0.98737	1.29128	1.32512	1.03276	0.418883	0.655364	1.04105	0.639425	0.62372			0.99894	1.00747	1.15906	0.990184	0.995689	0.991187	1.03937	1.31147	0.951232
1.06849	1.48266	1.284	1.00956	0.371283	0.462193	1.10754	0.503213	0.40935			1.00632	1.04122	1.25087	1.02986	1.00185	0.986105	0.963369	1.43012	0.977482
0.90313	1.00481	1.1048	1.0722	0.603833	0.313395	1.00857	0.871373	0.400812			1.0154	1.00628	1.25492	1.00334	0.99845	0.966938	0.981685	1.34462	0.991251
1.08505	1.06226	1.40704	0.988453	0.341247	0.397041	0.975364	0.550341	0.554634			1.00652	1.03505	1.24432	0.978828	0.99354	1.00446	0.957891	1.42599	0.965879
1.05365	1.09814	1.1451	0.937896	0.320094	0.460064	1.01722	0.895517	0.88548			0.989114	1.03896	1.40099	1.05885	1.00018	0.964486	0.95107	1.42286	0.980421
0.81573	0.945332	1.16117	1.07348	0.41947	0.540942	0.98482	0.630355	0.466256			1.01615	1.04937	1.24312	0.961866	1.009	0.978423	0.941078	1.3634	0.962038
1.24536	1.02287	1.4473	0.987367	0.646871	0.634537	0.994462	0.756426	0.291649			1.03118	1.01742	1.14464	1.01585	1.03124	0.963507	0.966089	1.36074	0.978284
1.09286	1.19941	1.47069	1.05088	0.793731	0.290966	1.13223	1.01144	0.874588			0.975646	1.01333	1.22724	0.996625	0.990895	0.996265	1.00428	1.28946	0.923083
1.03567	0.911266	1.31554	1.04477	0.570117	0.387453	0.91159	0.878913	0.402628			0.995348	1.05169	1.206	0.99683	0.99894	0.985352	0.992119	1.41429	0.976738
1.22195	1.21868	1.36895	0.875735	0.492601	0.285149	0.92463	0.65233	0.331487			0.962452	1.02413	1.22037	1.00481	0.997502	0.971246	0.98906	1.36907	0.975068
0.843702	1.01263	1.25049	1.06838	0.59229	0.312959	0.889913	0.946791	0.765382			1.02442	1.02275	1.2725	0.986717	0.989724	0.972718	0.959218	1.16019	0.973058
0.824597	0.896019	1.19626	1.21914	0.330941	0.423823	1.02751	1.0757	0.308477			0.99059	1.06008	1.27628	0.978653	1.02577	0.975283	1.11089	1.32026	1.00348
1.04518	0.955252	1.26967	1.01183	0.664083	0.429495	1.01868	0.634291	0.561643			0.999709	1.02668	1.22245	1.00739	0.989771	0.97666	1.1442	1.44895	0.982726
0.904027	0.776091	1.32127	0.731681	0.332903	0.42888	1.14869	1.04105	0.356233			0.970299	1.03585	1.17693	1.01574	0.993397	0.98615	0.935853	1.27309	0.971772
1.02749	0.968463	1.2968	0.972407	0.420254	0.225755	0.976704	0.724812	0.741439			1.03473	1.02586	1.3314	1.00624	0.98304	0.98792	0.990849	1.45984	0.985691
1.27501	0.833658	1.25914	0.94879	0.481256	0.516382	1.12864	0.750042	0.486681			1.01988	1.06931	1.16327	0.992527	1.01348	0.992846	1.00734	1.22835	1.01094
0.917696	1.09681	1.35671	1.06965	0.301613	0.48463	0.991688	0.779649	0.287987			1.01455	1.05387	1.25064	0.956893	0.996897	0.97274	0.920481	1.37547	1.01531
0.984167	1.0799	1.47545	0.850856	0.700861	0.352631	0.838491	0.487014	0.377811			0.996013	1.02182	1.32638	1.01036	1.02417	0.981993	1.01694	1.38271	0.957905
0.971563	1.12251	1.30051	1.00616	0.420254	0.474646	0.875665	0.721136	0.39284			0.967949	1.00255	1.16574	1.04338	0.988108	0.965714	1.0194	1.29997	0.988344
0.896901	1.18075	1.30986	0.987367	0.511385	0.489115	0.893267	0.898913	0.481408			1.01393	0.977102	1.31806	0.997719	1.00043	0.989941	0.990134	1.34185	0.923741
1.02865	0.934656	1.34668	1.16236	0.415782	0.340988	0.884378	0.65054	0.33445			1	1.01106	1.20214	1.01082	1.00384	0.982761	1.0245	1.14252	1.01886
1.13937	1.01829	1.28763	1.01526	0.45842	0.366139	1.02161	0.457555	0.426028			0.993491	1.02745	1.15748	0.989001	0.988187	0.968093	1.00514	1.39825	0.973494
1.16117	1.09946	0.878721	0.941828	0.346511	0.347718	0.910423	0.901192	0.40036			0.966361	1.0413	1.24843	0.981336	1.00724	0.971033	1.0113	1.37448	0.996986
0.959278	0.939479	1.10749	0.939858	0.672533	0.487258	0.987556	0.993073	0.572036			0.996043	1.05112	1.19864	1.01036	1.02639	0.992387	1.04761	1.23175	0.922249
1.05855	1.04518	1.26438	0.847645	0.56688	0.443487	1.02751	1.10754	0.406077			1.00506	1.03742	1.27583	0.996298	1.03034	0.977522	0.998619	1.30441	0.969282
1.1451	1.41359	1.38142	1.08778	0.440012	0.338038	0.950589	0.605656	0.646988			1.017	1.03734	1.15608	0.990178	1.00607	0.989882	0.96592	1.40239	0.998032
0.807768	1.36077	1.25049	1.14898	0.694899	0.421833	0.922231	1.02603	0.295528			1.00172	1.05918	1.30356	0.993463	1.00475	0.984166	0.982486	1.22266	1.01471
0.966406	1.23354	1.31175	1.00616	0.498892	0.397744	0.850527	0.897778	0.278839			0.996702	1.04698	1.25642	0.965957	0.988064	0.988593	1.01029	1.25768	1.04361
1.00814	1.13794	1.0488	1.12877	0.529154	0.338547	0.939287	0.510072	0.427308			0.965056	0.998494	1.39528	0.982269	1.00772	0.965421	0.988917	1.3032	0.977121
1.00481	1.12528	1.42021	1.18536	0.539966	0.645941	1.04105	0.814479	0.440273			1.0243	1.0094	1.20132	1.00183	0.996335	0.990877	0.926442	1.35715	0.950726
0.765004	1.23021	1.13937	1.25314	0.498062	0.511385	1.20311	0.804344	0.388972			0.994831	0.995069	1.26725	1.01026	1.01062	0.985949	1.05663	1.29417	0.933751
1.05001	1.16712	0.913094	1.07477	0.68693	0.3623	1.24091	0.8326	0.391111			0.993978	1.02092	1.37421	1.02606	0.984803	0.982733	1.01982	1.36299	0.973665
0.914011	1.17769	1.284	0.880886	0.336771	0.657282	0.816349	0.691673	0.493778			0.982206	1.00328	1.38504	0.992035	0.984223	0.984297	1.1268	1.39747	0.979805
1.01716	0.895137	1.2679	1.03514	0.503364	0.36584	0.983458	0.784813	0.412676			0.996934	1.00152	1.32765	1.02251	0.997925	0.986832	0.986427	1.38604	1.00771
0.832896	1.10212	1.17314	0.996124	0.305406	0.386953	0.92463	0.951861	0.452892			1.00121	1.04757	1.26177	1.05089	0.992407	0.99597	1.01732	1.21147	0.964644
0.908538	1.05243	1.34271	1.08254	0.38153	0.279039	0.908097	0.901192	0.287871			1.00267	1.0414	1.2329	0.977036	1.00498	0.97447	0.957459	1.35266	0.981781
1.0799	1.0799	1.35874	1.16086	0.420845	0.358684	1.09391	0.680421	0.390253			0.969207	1.01214	1.19724	0.965469	1.00675	0.9718	0.973106	1.41251	0.987046
0.925157	1.201	1.25566	1.00056	0.431144	0.466513	0.983458	0.804344	0.271804			1.00276	1.03985	1.22554	1.01677	0.997631	0.979651	1.0226	1.30452	0.941083
0.925157	1.12947	1.30798	0.819803	0.275699	0.356691	1.07733	0.997251	0.78568			0.993554	0.994587	1.34261	0.989853	1.00543	0.986947	1.05102	1.39616	0.952963
1.02517	1.00592	1.12947	0.951805	0.481256	0.331674	0.96872	0.683693	0.583298			0.997093	1.02685	1.16978	1.02592	1.00513	0.990717	0.98546	1.36262	0.99606
1.09946	0.940449	1.00481	0.952814	0.383321	0.300102	1.08556	0.870306	0.726292			1.01735	1.04276	1.42339	1.0118	1.00305	0.979283	0.908037	1.33066	1.02639
1.00926	0.929882	1.28219	0.884354	0.295658	0.448355	1.03199	0.700532	0.49619			0.974935	0.986993	1.28373	0.978104	1.00516	0.981603	0.995086	1.41965	0.958231
0.886421	0.827595	1.19626	1.00504	0.644551	0.536741	0.987556	0.677181	0.71033			1.00437	1.00465	1.21328	1.00746	0.986435	0.976799	0.988447	1.45346	0.98933
1.15527	1.05001	1.41359	0.944799	0.378158	0.323785	1.08556	1.04873	0.628683			1.00339	1.00532	1.37304	0.989841	1.0101	0.989158	1.02838	1.35305	0.999531
0.930833	1.21219	1.33483	1.10381	0.421635	0.629205	1.03349	0.597011	0.503213			0.999786	1.0688	1.17663	1.01827	1.00549	0.976135	0.94919	1.45739	0.975641
1.10212	1.13369	0.975729	0.863946	0.519667	0.35797	0.935579	0.936812	0.419988			1.04647	0.997311	1.19856	1.03526	0.997106	0.975584	0.961797	1.31281	0.951636
0.79507	1.03449	1.4473	0.923437	0.5028	0.332779	1.10068	0.856675	0.45031			1.03525	1.04654	1.26775	0.974463	1.0058	0.97881	1.00825	1.30422	0.995209
1.11427	1.13937	1.35469	0.928207	0.414822	0.420845	1.03049	0.440273	0.362037			0.995929	1.01825	1.24376	0.976632	1.00671	0.980705	1.00272	1.38196	0.959269
0.902235	0.988442	1.26438	1.06838	0.397744	0.391676	1.04565	0.691001	0.419493			1.0153	1.03533	1.20671	1.00628	1.0099	0.982025	0.92891	1.35993	1.03484
1.13652	0.925157	1.34271	0.986283	0.462193	0.520269	1.01	0.693022	0.264524			0.992806	1.05747	1.2936	1.02459	1.01262	0.983773	1.04322	1.46858	0.993809
1.07353	0.869489	1.28219	1.20443	0.465787	0.563679	0.930681	0.779649	0.562087			0.992827	1.02295	1.19881	1.00406	0.999369	0.992386	1.00601	1.45387	0.962031
1.03922	1.23354	1.418	1.11754	0.313068	0.670025	1.14499	0.663903	0.315877			0.967146	1.04665	1.20196	0.996585	1.01276	0.974103	0.961696	1.28089	0.955552
0.968463	1.03449	1.21543	1.17605	0.330211	0.470175	1.029	0.84951	0.267409			0.994337	1.01232	1.33436	1.00292	1.00325	0.980806	1.02249	1.37366	1.01183
1.15527	1.12668	1.19313	1.03873	0.286148	0.271287	1.01	0.822012	0.419493			0.980223	1.01822	1.31489	1.03933	0.987975	0.994733	0.975198	1.28894	0.996333
1.13228	1.2574	1.20897	1.06711	0.347047	0.371129	1.06923	0.626467	0.470888			0.984739	1.02013	1.19603	0.991902	0.997201	0.978752	1.05085	1.43461	0.972371
0.926099	1.00814	1.33679	1.06206	0.4073	0.329605	0.940529	0.583298	0.489697			1.0086	1.06087	1.24529	0.979698	1.01898	0.978956	1.05511	1.40308	0.981362
0.87957	1.09681	1.22689	0.822806	0.498892	0.454479	1.01868	0.815413	0.6036			1.00882	1.00316	1.19315	1.01483	0.998408	0.974215	0.968028	1.24105	1.07154
0.959278	0.816462	1.15674	1.05582	0.262567	0.311981	1.02308	0.248355	0.534617			1.03098	1.05547	1.2535	1.01425	1.01485	0.985127	0.939382	1.62041	0.975156
0.770834	1.08247	1.48994	1.16086	0.327205	0.342027	0.948054	0.453181	0.437294			1.01751	1.08003	1.24369	0.980697	1.00091	0.997416	0.979042	1.46672	0.995698
