# Supplementary material for: PIEZO1 regulates leader cell formation and cellular coordination during collective keratinocyte migration
Source: PLoS Comput Biol. 2024 Apr 5;20(4):e1011855. doi: 10.1371/journal.pcbi.1011855 (PMC11023636; doi:10.1371/journal.pcbi.1011855)
Supplement: S1 Data — (ZIP) [file pcbi.1011855.s021.zip › S18_Fig_Source_Data.xlsx]

## Sheet: Sheet1
	Norm. Wound Closure		Norm. Edge Length		# Data Points
	mean	std	mean	std
CM GoF	0.6586	0.2456	1.3278	0.0792	2700
CM GoF+↓Dir.	0.2263	0.1699	0.9659	0.0176	2700
CM GoF+↓Adh.	0.8406	0.246	1.3386	0.0872	2700
CM GoF+↑Adh.	0.4817	0.2319	1.3119	0.0686	2700
