# Supplementary material for: PIEZO1 regulates leader cell formation and cellular coordination during collective keratinocyte migration
Source: PLoS Comput Biol. 2024 Apr 5;20(4):e1011855. doi: 10.1371/journal.pcbi.1011855 (PMC11023636; doi:10.1371/journal.pcbi.1011855)
Supplement: S1 Data — (ZIP) [file pcbi.1011855.s021.zip › S6A_Fig_Source_Data.xlsx]

## Sheet: Sheet1
Time	DMSO	DMSO_sem	Yoda1	Yoda1_sem
5	17.7504	1.46348	21.3559	2.15679
10	52.8588	4.47666	61.8288	6.34015
15	102.482	8.93915	116.797	12.2008
20	163.597	14.6474	182.152	19.3404
25	234.464	21.4291	256.848	27.6321
30	314.145	29.2517	339.021	36.9254
35	401.478	37.8879	428.031	47.0737
40	495.507	47.2191	522.886	58.0087
45	595.419	57.1529	623.022	69.6908
50	700.392	67.6169	727.377	81.9728
55	809.432	78.5005	835.673	94.8242
60	922.256	89.7859	947.737	108.247
65	1037.97	101.399	1063.25	122.219
70	1156.71	113.372	1182.33	136.818
75	1278.1	125.692	1304.96	151.962
80	1401.95	138.395	1430.72	167.583
85	1528.03	151.379	1558.73	183.567
90	1655.82	164.691	1689.57	200
95	1785.38	178.373	1822.52	216.793
100	1916.62	192.55	1957.16	233.952
105	2049.67	207.148	2092.88	251.431
110	2183.93	222.143	2229.41	269.185
115	2319.74	237.525	2366.59	287.269
120	2456.8	253.251	2504.56	305.656
125	2595.31	269.315	2643.52	324.355
130	2735.85	285.774	2783.84	343.496
135	2878.47	302.662	2925.35	363.015
140	3022.58	319.962	3068.66	382.951
145	3168.04	337.651	3213.76	403.31
150	3315.11	355.664	3360.3	424.126
155	3463.55	374.051	3507.52	445.277
160	3613.52	392.746	3655.02	466.81
165	3763.96	411.555	3802.96	488.764
170	3915.82	430.684	3951.62	511.198
175	4069.06	450.037	4101.36	534.155
180	4223.43	469.764	4251.96	557.523
185	4379.05	489.813	4403.56	581.402
190	4535.29	510.202	4556.51	605.905
195	4692.79	530.966	4710.38	630.919
200	4851.2	552.072	4865.5	656.531
205	5010.44	573.446	5021.88	682.75
210	5170.81	595.087	5179.56	709.581
215	5332.47	617.119	5338.25	736.916
220	5495.16	639.462	5497.52	764.687
225	5658.52	662.109	5657.51	792.9
230	5822.8	685.021	5817.88	821.648
235	5987.67	708.225	5978.77	850.795
240	6153.02	731.735	6141.58	880.433
245	6318.47	755.466	6304.58	910.399
250	6483.74	779.438	6468.35	940.825
255	6648.94	803.536	6633.05	971.629
260	6815.2	828.337	6799.07	1002.86
265	6981.5	853.386	6965.57	1034.4
270	7148.13	878.708	7132.98	1066.3
275	7315.67	904.346	7300.82	1098.46
280	7483.9	930.181	7468.65	1130.8
285	7653.22	956.383	7636.27	1163.39
290	7893.28	989.214	7804.53	1196.26
295	8066.5	1016.29	7972.58	1229.3
300	8240.69	1043.63	8140.5	1262.47
305	8415.68	1071.31	8308.84	1295.95
310	8591.42	1099.23	8477.62	1329.82
315	8767.28	1127.41	8645.9	1363.86
320	8943.33	1155.67	8814	1398.04
325	9119.71	1184.12	8982	1432.35
330	9296.9	1212.84	9149.51	1466.9
335	9474.66	1241.72	9318.13	1501.94
340	9651.87	1270.77	9485.5	1537.04
345	9828.66	1299.99	9652.68	1572.31
350	10005	1329.37	9818.62	1607.74
355	10181.8	1359.04	9984.75	1643.44
360	10358	1388.78	10149.8	1679.26
365	10534.1	1418.63	10312.5	1715.04
370	10708.9	1448.31	10474.2	1750.86
375	10883.4	1478.17	10636	1787.03
380	11057.6	1508.25	10798.3	1823.54
385	11231.3	1538.51	10960.1	1860.25
390	11405.3	1568.85	11121.5	1897.1
395	11578.4	1599.07	11281.7	1933.93
400	11753.1	1629.55	11440.6	1970.7
405	11927.6	1659.97	11599.3	2007.61
410	12100.1	1689.98	11758.4	2044.56
415	12270.5	1719.57	11917.5	2081.45
420	12439.7	1749.05	12077.5	2118.5
425	12608.5	1778.57	12237.3	2155.43
430	12776.8	1808.13	12393.2	2191.92
435	12942.5	1837.42	12548.1	2228.35
440	13106.7	1866.55	12701.8	2264.77
445	13270	1895.87	12855	2301.29
450	13433	1925.49	13006.2	2337.63
455	13594.4	1955.14	13156.9	2373.84
460	13755.9	1985.03	13306.5	2409.64
465	14033.1	2049.93	13455.6	2445.32
470	14194.1	2080.93	13603.2	2480.71
475	14353.6	2111.74	13749.3	2515.91
480	14512.9	2142.99	13895.9	2551.18
485	14309.4	2163.59	14042.5	2586.42
490	14470.5	2196.63	14189.2	2621.68
