# Supplementary material for: PIEZO1 regulates leader cell formation and cellular coordination during collective keratinocyte migration
Source: PLoS Comput Biol. 2024 Apr 5;20(4):e1011855. doi: 10.1371/journal.pcbi.1011855 (PMC11023636; doi:10.1371/journal.pcbi.1011855)
Supplement: S1 Data — (ZIP) [file pcbi.1011855.s021.zip › S17_Fig_Source_Data.xlsx]

## Sheet: Sheet1
Norm. Wound Closure														Norm. Edge Length
ControlcKO(CM)	cKO(CM)	cKO(CM)+↑Adh.	cKO(CM)+↓Adh.	DMSO(CM)	Yoda1(CM)	Yoda1(CM)+↑Adh.	Yoda1(CM)+↓Adh.	ControlGoF(CM)	GoF(CM)	GoF(CM)+↑Adh.	GoF(CM)+↓Adh.			ControlcKO(CM)	cKO(CM)	cKO(CM)+↑Adh.	cKO(CM)+↓Adh.	DMSO(CM)	Yoda1(CM)	Yoda1(CM)+↑Adh.	Yoda1(CM)+↓Adh.	ControlGoF(CM)	GoF(CM)	GoF(CM)+↑Adh.	GoF(CM)+↓Adh.
1.11761	1.12965	0.653635	1.13813	1.10185	0.0143239	0.0143239	0.0273857	0.917418	0.555112	0.321342	1.04054			1.00223	1.02922	1.0444	1.00799	1.04086	0.987993	0.98031	0.99124	1.06066	1.35249	1.22603	1.26411
0.856998	1.1929	1.03294	1.77306	1.00098	0.0143239	0.0143239	0.0143239	1.09881	1.00047	0.223231	0.867739			1.01172	1.01006	1.00098	0.982753	0.98406	0.989953	0.983173	0.993342	1.02225	1.26034	1.3615	1.33947
0.925023	1.532	0.795498	1.42178	0.955576	0.0143239	0.0143239	0.0143239	1.01099	0.873256	0.139889	0.680435			1.02081	1.03613	1.02228	1.06378	0.969822	0.99136	0.983418	0.992004	1.02487	1.32251	1.33581	1.40037
0.986602	1.03529	0.877967	1.30477	1.05015	0.0143239	0.0143239	0.0143239	1.02282	0.79067	0.332683	1.00361			0.966293	1.02987	1.05342	1.0165	1.00971	0.985641	0.982623	0.996309	1.00082	1.34226	1.31703	1.28059
0.653322	1.37587	0.702826	1.65271	1.08025	0.0143239	0.0143239	0.0434524	1.13513	0.533845	0.254622	0.856911			0.998313	1.0544	1.07445	1.00318	1.023	0.988417	0.976796	0.995845	0.97326	1.37486	1.27821	1.38804
0.894087	1.20237	0.763001	1.39701	1.13413	0.0143239	0.0143239	0.0143239	1.09008	0.896043	0.297204	1.06591			0.995932	1.01192	1.02149	1.02959	0.986931	0.986743	0.980216	0.99334	1.04018	1.34092	1.44594	1.21366
1.04722	0.904767	0.763856	1.29856	1.02169	0.0143239	0.0143239	0.0143239	1.08272	0.855386	0.322527	1.01634			0.973368	1.04908	1.02357	1.03147	0.997335	0.987584	0.980154	0.995697	0.969924	1.23888	1.28756	1.25909
1.07361	1.4144	0.922519	1.08904	1.02388	0.0143239	0.0143239	0.0143239	1.05077	0.33866	0.43643	0.563572			0.972764	1.04089	1.02498	1.04087	1.03977	0.989116	0.979427	0.998945	1.00263	1.34306	1.34582	1.49646
0.83598	1.14965	0.906571	1.50495	1.07781	0.0143239	0.0143239	0.0143239	0.98712	0.771633	0.232067	1.21857			0.977507	1.01686	1.00962	1.05795	0.995308	0.988324	0.982325	0.996519	1.0028	1.44508	1.27695	1.31638
0.795962	1.12313	0.861873	1.58177	0.903158	0.0143239	0.0143239	0.0432621	0.963381	0.754082	0.10462	0.485338			1.00515	1.00362	1.03488	1.05456	1.01863	0.991769	0.979907	0.992513	0.974787	1.35192	1.26413	1.45936
1.00035	1.22067	1.20662	1.24066	0.668725	0.0143239	0.0143239	0.0143239	1.01634	0.686263	0.345971	0.711661			1.02068	1.07487	1.08107	1.02211	0.998287	0.98623	0.982133	0.992746	1.01042	1.32421	1.37467	1.34429
1.20983	1.15844	0.916936	1.23392	1.22954	0.0143239	0.0143239	0.0143239	1.13916	0.495085	0.636725	0.813413			1.00424	1.05411	1.06339	1.0173	1.0117	0.988625	0.980514	0.993836	0.952349	1.31227	1.30575	1.33089
1.05696	1.27072	1.13058	1.37587	0.818519	0.0143239	0.0143239	0.0143239	0.943527	0.541664	0.572635	1.2568			1.04963	1.01535	1.05466	0.999041	1.02781	0.989091	0.984949	0.993934	0.991296	1.37237	1.39046	1.17448
0.785417	1.35401	0.925651	1.68124	0.868126	0.0143239	0.0143239	0.0467496	0.799214	0.304258	0.206587	1.03717			1.03097	1.02807	1.0227	0.987928	1.02389	0.986309	0.983783	0.999287	1.03093	1.51361	1.32766	1.31582
1.24861	0.913251	1.23953	1.9204	1.51738	0.0143239	0.0143239	0.0556902	1.12847	0.619494	0.202881	1.01634			1.00567	1.01301	1.01579	0.998396	0.976501	0.987732	0.979944	0.990927	1.13058	1.2829	1.34911	1.33637
0.933253	1.15549	0.947521	1.65271	0.801123	0.0143239	0.0143239	0.0143239	0.781035	0.764272	0.774742	0.627172			1.00505	1.0465	0.978613	1.01694	0.999785	0.986391	0.981807	0.993649	1.01989	1.31366	1.17372	1.37244
1.10943	1.08385	0.73424	1.38848	1.24018	0.0143239	0.0143239	0.0143239	1.13246	0.796565	0.330056	0.519986			1.00809	1.05003	1.02953	1.01925	1.02382	0.988747	0.981918	0.99376	1.05175	1.2529	1.42985	1.33523
0.990904	1.22395	0.970451	1.6041	1.05557	0.0143239	0.0143239	0.0143239	0.998395	0.821054	0.554792	1.00256			1.00119	1.00246	1.04424	1.04804	1.00361	0.989052	0.984207	0.994305	0.9938	1.33681	1.36614	1.26903
0.903568	1.31483	0.830886	1.35535	0.868126	0.0143239	0.0143239	0.0143239	0.852353	0.607746	0.517189	1.01099			1.01388	1.02108	1.05905	1.04626	0.983487	0.987134	0.981942	0.997876	0.987575	1.31838	1.29551	1.26592
0.949501	1.22286	0.674658	1.31357	0.936827	0.0143239	0.0143239	0.0287719	0.972148	0.942602	0.151649	0.670938			1.00881	1.01584	1.09664	1.07069	0.992603	0.985895	0.984258	0.995444	0.984411	1.35495	1.29701	1.36138
0.970451	1.40856	1.10943	1.36076	0.882568	0.0143239	0.0143239	0.0143239	1.08639	0.665827	0.558985	1.13112			1.01338	1.06538	1.01511	1.01745	1.00212	0.990708	0.980328	0.993339	1.0429	1.5058	1.31036	1.2261
1.21199	1.38848	1.06439	1.54941	0.761514	0.0143239	0.0143239	0.0143239	1.13647	0.566228	0.238752	0.763059			0.983698	1.0064	1.03562	1.02319	1.01545	0.992393	0.982985	0.995034	0.974134	1.29701	1.342	1.50296
0.83598	0.946206	0.850582	1.1334	0.858244	0.0143239	0.0143239	0.0143239	0.870883	0.643113	0.789371	1.11797			0.98952	1.01256	1.0526	1.02916	0.982925	0.985354	0.982448	0.996934	0.993016	1.38182	1.24371	1.31623
1.02134	1.4071	1.21091	1.5133	0.892466	0.0143239	0.0143239	0.0473492	0.945383	0.689709	0.711661	1.20938			0.981992	1.02893	1.04013	1.00256	1.03611	0.986698	0.980853	0.993105	0.986256	1.39058	1.2468	1.44354
0.868461	1.41294	0.737816	1.72157	1.01517	0.0143239	0.0143239	0.0143239	1.06947	0.707993	0.340217	0.553833			0.994757	1.0378	1.01401	1.03599	0.963082	0.985325	0.979201	0.993037	0.976535	1.31047	1.27881	1.34981
1.03294	1.47404	0.819401	1.43073	0.890801	0.0143239	0.0143239	0.0143239	1.04166	0.735619	0.109994	0.634205			1.00269	1.00496	1.02331	1.05019	0.986955	0.989144	0.982323	0.995316	1.06244	1.31513	1.35249	1.54429
0.994517	1.20237	0.862964	1.34201	0.792261	0.0143239	0.0143239	0.0143239	0.996326	0.777247	0.630462	0.660793			0.97324	0.981483	1.03831	0.99941	0.987927	0.992938	0.980404	0.996544	1.03648	1.51669	1.3557	1.34963
0.904167	1.15549	0.967696	1.36485	1.39069	0.0143239	0.0143239	0.0143239	1.01849	0.237807	0.121888	0.714836			1.04229	1.053	1.03074	1.09944	0.966326	0.985241	0.982808	1.00107	0.969024	1.43387	1.22632	1.35179
0.955489	1.3567	0.922519	1.42773	1.02608	0.0143239	0.0143239	0.0143239	1.14052	0.3942	0.440226	0.840432			1.01911	1.04595	1.07586	1.02115	0.981547	0.986233	0.98163	0.99405	0.967659	1.31784	1.27124	1.39504
0.875712	1.25205	0.803941	1.34201	1.35902	0.0143239	0.0143239	0.0143239	1.06238	0.225218	0.214754	0.920052			0.971389	1.06589	1.06949	0.973969	1.02126	0.986328	0.984552	0.994522	1.02158	1.34984	1.30059	1.1963
0.776471	0.946863	0.988031	1.49998	0.884203	0.0143239	0.0143239	0.0143239	0.940758	0.712716	0.250575	1.00993			0.996518	1.00583	1.06446	1.00537	0.989045	0.985183	0.979195	0.991046	1.00194	1.29492	1.18951	1.24871
0.889422	1.09605	0.765572	1.66481	0.832796	0.0143239	0.0143239	0.0426579	1.08885	0.579539	0.92984	1.14595			1.01797	1.06808	1.05001	1.05474	1.01439	0.988826	0.983717	0.993594	0.970243	1.39454	1.19105	1.25272
1.02827	1.1429	0.623164	1.52515	0.82894	0.0143239	0.0143239	0.0143239	0.956671	0.456314	0.663988	1.05538			0.971848	1.08865	1.02624	1.00308	0.981149	0.990676	0.980082	0.996059	0.989109	1.33667	1.19718	1.32812
0.856459	1.12499	1.05615	1.50995	1.01878	0.0143239	0.0143239	0.0143239	1.13647	0.905324	0.254286	0.842642			1.00735	1.03135	1.03201	0.988275	0.974973	0.985593	0.980246	0.997181	1.01694	1.3172	1.24518	1.29771
0.974613	1.17238	1.06689	1.24747	0.970466	0.0143239	0.0143239	0.0143239	0.9148	0.950054	0.835321	0.456531			0.989576	1.01255	0.970108	1.05618	1.01716	0.988062	0.979992	0.998696	1.05137	1.24567	1.21256	1.4256
1.24179	1.27787	0.803941	1.32506	0.917035	0.0143239	0.0143239	0.0143239	0.95572	0.906178	0.190161	0.710609			0.976072	1.01303	0.989307	1.04938	1.00787	0.989887	0.980132	0.993381	1.10057	1.28687	1.25899	1.33835
0.88653	1.23169	0.778244	1.52857	0.843586	0.0143239	0.0143239	0.0143239	0.961454	0.400439	0.0993854	0.713775			1.00471	0.97633	1.04906	1.05094	0.985826	0.987015	0.983209	0.994029	1.04482	1.32158	1.32225	1.33933
1.09253	1.17037	1.11853	1.17643	1.05015	0.0143239	0.0143239	0.0143239	0.877239	0.230123	0.195975	1.00465			1.02191	1.0312	1.04544	1.01394	0.993942	0.988883	0.987355	0.996652	1.04939	1.4093	1.26892	1.26802
0.830886	1.25899	0.621743	1.66076	0.94736	0.0143239	0.0143239	0.29873	1.10512	0.979078	0.550031	0.416394			0.992428	1.06072	1.04378	1.00577	0.997326	0.989534	0.98112	1.00334	0.992081	1.19415	1.28102	1.39502
0.822863	1.25205	0.894674	1.72593	1.19667	0.0143239	0.0143239	0.0143239	1.13379	0.507096	0.192214	0.866175			1.04676	1.04041	1.05095	1.01863	0.976833	0.988906	0.980124	0.99683	1.01014	1.36001	1.36706	1.16923
0.83038	1.43979	0.787231	1.49178	0.989232	0.0143239	0.0143239	0.0143239	1.13379	0.532072	0.327806	0.992213			0.987028	1.04492	1.02728	1.05435	0.977707	0.987986	0.980739	0.99656	0.954606	1.30096	1.29692	1.34824
1.29486	1.09693	0.891166	1.70435	0.975091	0.0143239	0.0143239	0.0143239	0.965316	0.402451	0.561269	1.11279			1.00027	1.01404	1.01249	1.01734	1.04151	0.989341	0.982982	0.992378	0.954933	1.31277	1.2657	1.24678
1.01828	1.22726	0.537439	1.34599	1.18971	0.0143239	0.0143239	0.0143239	0.984088	0.632536	0.0902689	0.9148			0.970922	1.06282	1.05768	1.04055	0.973744	0.988249	0.982827	0.995183	0.982724	1.37827	1.34241	1.36716
0.912029	0.961554	0.806795	1.56184	1.20168	0.0143239	0.0143239	0.0143239	0.829555	0.608515	0.398944	1.10512			1.00339	1.01267	1.02379	1.01275	0.989174	0.985525	0.981951	0.993767	1.04491	1.26247	1.22779	1.26875
1.13058	1.30602	0.851113	1.23392	0.896376	0.0143239	0.0143239	0.130814	1.00887	0.408261	0.147734	0.93074			0.986303	1.04465	1.0091	1.01709	1.02938	0.988543	0.98093	1.00048	1.00264	1.29166	1.29725	1.43211
1.05861	1.2174	1.33153	1.57265	0.815722	0.0143239	0.0143239	0.0143239	0.947246	0.352957	0.503907	0.966286			0.970349	1.01016	1.03018	1.04144	1.01825	0.988926	0.979171	0.994458	0.984177	1.38996	1.30362	1.51739
0.971834	1.16041	1.11214	1.72593	1.22533	0.0143239	0.0143239	0.0179917	1.10006	0.864617	0.907889	0.593857			0.989357	0.999912	1.01001	1.01656	1.01931	0.986141	0.983091	0.995755	1.00752	1.21143	1.24113	1.31571
0.924395	1.00626	0.762148	1.66889	0.921163	0.0143239	0.0143239	0.0143239	1.05887	0.464022	0.828126	1.05077			1.01652	1.01195	1.01553	1.03439	0.99905	0.991017	0.98242	0.997689	0.986532	1.34234	1.21295	1.31825
1.13908	1.10225	0.718001	1.24861	1.0827	0.0143239	0.0143239	0.0143239	1.01957	0.448022	0.540143	1.22167			1.01558	1.0402	1.03576	1.04136	1.0148	0.987789	0.983171	0.994442	0.977269	1.25709	1.34047	1.28119
1.21957	1.54765	0.8791	1.43223	1.16551	0.0143239	0.0143239	0.0143239	0.969208	0.537426	0.602415	1.07786			0.963741	1.04163	1.02666	1.02394	0.978796	0.985342	0.981495	0.99502	1.01684	1.38643	1.2766	1.20822
0.833425	1.20983	0.946863	1.36348	0.781882	0.0143239	0.0143239	0.0143239	0.920052	0.630049	0.573318	1.15698			1.03825	1.04568	1.04097	1.04908	0.997171	0.990783	0.984678	0.997647	0.960352	1.51905	1.33351	1.22305
1.14195	1.13529	0.89585	1.46296	1.08763	0.0143239	0.0143239	0.0143239	0.976096	0.282864	0.277556	1.17681			0.957438	1.0176	1.06383	1.04348	0.993185	0.990926	0.980145	0.992945	0.979761	1.40065	1.30533	1.23331
0.877967	1.33544	0.871235	1.24292	0.956214	0.0143239	0.0143239	0.0143239	0.912196	0.422432	0.7317	0.763665			0.975556	1.04271	1.05946	1.01012	1.01969	0.990479	0.981514	0.993371	0.923233	1.39682	1.17648	1.34823
0.839067	0.834956	0.888842	1.64275	1.01661	0.0143239	0.0143239	0.0143239	0.999433	0.644839	0.694692	0.714836			1.02205	1.0549	1.08301	1.06173	1.01684	0.990546	0.982208	0.996239	0.979592	1.27866	1.28043	1.37714
1.09781	1.22836	0.840101	1.35266	0.917622	0.0143239	0.0143239	0.129947	0.971166	0.475968	0.178146	1.00887			0.994229	1.02388	1.00939	1.03496	0.964924	0.988722	0.981205	1.00226	0.999412	1.33169	1.34817	1.19299
1.0033	1.37865	0.888263	1.5836	1.0059	0.0143239	0.0143239	0.0143239	0.944454	0.978082	0.435836	0.79459			1.02193	1.00391	1.02611	1.01604	1.0039	0.986689	0.985569	0.995127	1.04373	1.14759	1.3676	1.37692
1.21091	1.17238	0.766432	1.64672	0.852624	0.0143239	0.0143239	0.0143239	0.966286	0.406879	0.443885	0.703332			0.999193	1.04227	1.04893	1.02001	0.996363	0.989812	0.981445	0.991925	0.971047	1.34853	1.33796	1.39306
1.20237	1.14386	0.717623	1.68331	1.14593	0.0143239	0.0143239	0.0143239	0.963381	0.283615	0.094622	0.530604			1.00507	1.046	1.03663	1.04606	0.992964	0.988524	0.982332	0.999312	1.01484	1.3995	1.27086	1.38321
1.15844	1.09693	0.892916	1.26718	0.917622	0.0143239	0.0143239	0.0143239	1.03829	0.886133	0.165085	0.863065			1.02456	1.04385	1.06199	1.00163	1.01886	0.988439	0.980857	0.993687	0.970806	1.34633	1.29738	1.24052
1.02287	1.2924	0.730698	1.43827	1.10355	0.0143239	0.0143239	0.0143239	1.0815	0.606596	0.370217	1.02282			1.01181	1.03974	1.01812	1.04896	0.960409	0.991965	0.980682	0.993553	0.976889	1.38161	1.42597	1.28087
0.925023	1.50495	0.821871	1.71507	1.10185	0.0143239	0.0143239	0.0262202	1.06004	0.666751	0.282781	1.09256			1.02077	1.06992	1.03338	1.01477	1.01758	0.992021	0.980976	0.993203	0.975557	1.34689	1.35116	1.246
0.917553	1.17238	1.03138	1.33283	0.946109	0.0143239	0.0143239	0.0143239	0.86384	0.63129	0.44698	0.584116			0.987345	1.04218	1.03856	1.03274	1.01652	0.985837	0.981592	0.996118	1.03748	1.28316	1.34438	1.37209
1.12221	1.19499	0.955489	1.40856	0.925927	0.0143239	0.0143239	0.223814	0.997359	0.691694	0.594591	0.494067			1.01137	1.024	1.02544	1.03501	1.01271	0.988239	0.984524	0.997729	0.95637	1.30749	1.38183	1.37633
1.14482	1.31104	0.937746	1.49505	0.884203	0.0143239	0.0143239	0.0426033	1.0671	0.281292	0.166803	0.707993			0.990953	1.01133	1.05501	1.03014	0.977163	0.993047	0.984955	0.994891	0.983784	1.29684	1.32433	1.31222
1.1877	0.991624	1.03529	1.27309	0.90487	0.0143239	0.0143239	0.0143239	1.05077	0.733935	0.509245	0.882878			0.976742	1.02679	1.10962	1.06297	0.988207	0.986147	0.980314	0.994565	0.967833	1.28047	1.32767	1.34245
0.778244	1.31993	1.29979	1.56005	0.784022	0.0143239	0.0143239	0.0143239	1.01957	0.592393	0.418752	0.479051			1.00527	1.03249	1.05844	1.05437	1.01101	0.986057	0.986632	0.996799	0.943329	1.28741	1.37252	1.48496
1.13718	0.871235	0.905367	1.29732	1.01374	0.0143239	0.0143239	0.0143239	1.025	0.354388	0.26091	0.705914			0.992933	1.03699	1.02403	1.07866	1.05161	0.983878	0.981473	0.992974	1.08214	1.39851	1.27167	1.3322
1.13152	1.49341	1.25899	1.18461	1.09094	0.0143239	0.0143239	0.0143239	1.10132	0.618299	0.269089	1.27009			0.987048	0.984275	1.01177	1.0523	0.999981	0.990084	0.983411	0.995601	1.0103	1.21884	1.36727	1.2728
0.840619	1.05696	0.836493	1.4203	0.883113	0.0143239	0.0143239	0.259871	0.971166	0.696202	0.21896	0.885317			0.985658	1.05816	1.05932	1.00689	1.01092	0.99089	0.981786	0.98998	0.968967	1.29114	1.22779	1.32561
0.791343	1.08213	0.83038	1.39988	0.840615	0.0143239	0.0143239	0.0599384	0.858441	0.714836	0.856911	0.635462			1.03653	1.04918	0.992128	1.01658	1.00133	0.988945	0.984486	0.99591	0.941569	1.32728	1.23686	1.30133
1.13813	1.28388	0.750404	1.28509	0.951134	0.0143239	0.0143239	0.0143239	1.02829	0.851598	0.484604	0.571954			1.00987	1.03796	1.06298	1.02733	0.984572	0.989074	0.983806	0.994287	1.04186	1.23865	1.40453	1.34334
0.83752	1.06772	0.96564	1.64871	1.06816	0.0143239	0.0143239	0.0143239	1.18552	0.92715	0.715368	0.983082			0.990601	1.04249	1.07522	1.01584	1.01312	0.985882	0.980248	0.991667	1.0218	1.24722	1.35702	1.28726
0.962232	1.06856	0.925651	1.18461	1.07377	0.0143239	0.0143239	0.0143239	0.917418	1.00256	0.747632	0.520549			0.974064	1.02691	1.08883	0.992668	0.97868	0.987386	0.982805	0.995403	0.977286	1.27626	1.31338	1.24999
0.926909	1.20449	0.925023	1.22836	0.785742	0.0143239	0.0143239	0.0143239	1.04506	0.74938	0.465821	0.902774			1.0053	1.04924	1.08862	1.03028	0.992315	0.986894	0.983936	0.992867	1.07644	1.37716	1.28035	1.33847
1.02827	0.914476	0.952819	1.38425	0.993348	0.0143239	0.0143239	0.0143239	0.854626	0.267517	0.111758	0.35231			0.986094	1.00342	1.0569	1.04411	0.984971	0.987994	0.982261	0.997116	0.955114	1.43523	1.34853	1.42944
1.11578	1.15062	0.743043	1.46454	1.14227	0.0143239	0.0143239	0.0192254	1.06356	0.386437	0.411405	0.5047			1.00338	1.06666	1.02783	1.0306	0.981286	0.988996	0.982461	0.997262	1.00802	1.29182	1.25764	1.51372
1.26248	1.19394	1.06439	1.43223	1.15238	0.0143239	0.0143239	0.0143239	0.93709	0.572635	0.524525	1.10132			0.995253	1.02654	1.03036	1.01132	1.00568	0.987782	0.981761	0.995663	0.997929	1.29673	1.25432	1.33246
0.789053	0.894674	0.844785	1.68957	0.949244	0.0143239	0.0143239	0.0143239	0.907032	0.848592	0.497647	0.853867			1.00077	1.06109	1.02597	1.07335	1.00094	0.989218	0.98115	0.996643	1.01783	1.32321	1.25106	1.37462
1.25783	1.49015	1.0306	1.51836	1.00874	0.0143239	0.0143239	0.0143239	0.923587	0.200386	0.74416	0.897717			1.01841	1.00025	1.02997	1.01575	0.987694	0.987763	0.983386	0.995352	0.999498	1.35397	1.33404	1.36902
0.883085	0.885954	1.23728	1.35401	0.911781	0.0143239	0.0143239	0.0293106	1.11408	0.713775	0.112464	0.803892			1.01614	1.02338	1.06136	1.01038	1.02913	0.987744	0.982959	0.996542	0.962808	1.22931	1.26361	1.37953
1.33413	1.13813	0.672329	1.46927	1.13503	0.0143239	0.0143239	0.0143239	1.02829	0.513323	0.22184	0.843381			0.971374	1.04342	1.05255	1.00147	0.971782	0.984021	0.980683	0.994246	1.02124	1.35022	1.34789	1.266
1.20983	1.0619	1.34069	1.42475	1.09177	0.0143239	0.0143239	0.0360617	0.764272	0.519986	0.273063	0.409652			1.02285	1.01576	1.00561	1.0529	0.983724	0.985744	0.981282	0.994109	1.01111	1.46902	1.24684	1.51632
0.961554	1.04322	0.984465	1.11669	0.904298	0.0143239	0.0143239	0.0143239	1.09505	0.442862	0.192406	1.05771			0.988474	1.02429	1.0514	1.03808	1.00862	0.988926	0.983432	0.992095	0.981317	1.33588	1.2656	1.29375
0.923769	1.21957	0.887684	1.26248	1.10953	0.0143239	0.0143239	0.0143239	1.11408	0.949116	0.417298	1.14323			1.03283	1.00773	1.07072	1.0077	0.984196	0.990379	0.982127	0.999126	1.07592	1.23747	1.38359	1.29745
1.30853	0.864606	0.880803	1.30602	1.14684	0.0143239	0.0143239	0.0143239	0.80322	0.621898	0.662159	0.686753			0.98467	1.05665	1.0727	1.03172	0.991771	0.987037	0.980514	0.997537	1.06607	1.30666	1.27369	1.30756
0.969071	1.37587	0.978811	1.50163	0.953667	0.0143239	0.0143239	0.0153314	0.913062	1.05077	0.523668	0.844863			0.982359	1.02593	1.01442	1.03297	1.00187	0.989929	0.983738	0.998235	0.968712	1.20177	1.25934	1.27662
1.0221	1.38706	0.628044	1.20449	0.912362	0.0143239	0.0143239	0.0143239	0.875642	0.449488	0.505762	1.04848			1.01209	1.02648	1.10077	1.01747	1.01943	0.99255	0.982601	0.993086	0.991185	1.43828	1.25221	1.39337
1.13908	0.952153	1.33153	1.22726	1.0052	0.0143239	0.0143239	0.0143239	0.946313	0.80255	0.185681	0.686753			0.988768	1.00683	1.03468	1.01871	0.994142	0.987044	0.981575	0.997235	1.01862	1.30305	1.31053	1.34567
1.55471	1.10225	1.20343	1.53373	0.972443	0.0143239	0.0143239	0.0143239	0.945383	0.372368	0.588405	0.460246			0.99327	1.06363	1.06052	1.03798	1.00739	0.988414	0.980322	0.994744	0.980469	1.37933	1.37727	1.50753
1.16438	1.09693	1.37865	1.83264	1.06578	0.0143239	0.0143239	0.0143239	1.08885	0.216788	0.366548	0.725626			0.99341	1.05246	1.06262	0.99295	0.995723	0.988041	0.978926	0.996138	0.972734	1.3219	1.25783	1.31107
0.928171	1.14482	1.04162	1.47563	0.958774	0.0143239	0.0143239	0.0143239	1.04392	0.563242	0.209148	1.03829			0.977999	1.05598	1.03237	0.978123	0.972772	0.987051	0.98241	0.995277	1.03048	1.35492	1.21563	1.30956
0.807751	1.25667	1.08731	1.35805	1.02977	0.0143239	0.0143239	0.0143239	1.04392	1.03829	0.278844	1.07786			1.00092	1.02377	0.995028	0.98785	1.00717	0.98814	0.981932	0.995576	0.908658	1.14739	1.3495	1.26298
0.774706	1.23058	0.910203	1.66481	0.954303	0.0143239	0.0143239	0.0143239	0.988134	0.890236	0.372224	0.92715			1.01552	1.00931	1.03996	0.988249	1.00865	0.989226	0.980699	0.994897	0.993339	1.23549	1.36161	1.29407
1.12036	1.42178	0.871792	1.62707	0.922349	0.0143239	0.0143239	0.0429019	0.870883	0.377485	0.164548	0.575377			1.02254	1.07263	1.01816	1.02912	0.998466	0.990594	0.983509	0.995072	1.00405	1.57443	1.2751	1.50886
0.868461	1.23504	0.819894	1.30103	1.39475	0.0143239	0.0143239	0.0143239	1.06121	0.771633	0.466952	0.578492			1.0075	1.00596	1.02231	1.04018	1.00353	0.988968	0.98189	0.994588	0.969489	1.31902	1.28546	1.31941
1.08818	1.30228	1.09693	1.12965	1.24883	0.0143239	0.0143239	0.0442197	0.957624	0.691694	0.512502	0.919172			0.981215	1.01013	1.04118	1.01953	1.00969	0.990393	0.980171	0.990864	0.965158	1.29514	1.30286	1.3585
0.892332	1.12499	0.840101	1.30228	1.3642	0.0143239	0.0143239	0.0174166	0.87644	0.571614	0.207613	0.58661			0.996146	1.07299	0.992064	1.03085	1.01773	0.986251	0.984025	0.993873	1.03724	1.38535	1.26588	1.40625
0.704643	1.09958	0.987316	1.23281	0.854149	0.0143239	0.0143239	0.0143239	1.06356	0.44553	0.907032	0.349747			1.01363	1.02825	1.04027	0.993251	1.0224	0.990296	0.981164	0.993286	0.921252	1.35067	1.20533	1.46376
0.852177	1.10943	0.771201	1.2924	0.819456	0.0143239	0.0143239	0.0199314	1.13246	1.06473	0.209285	1.06238			0.992449	0.98991	1.05911	1.04874	0.968523	0.98886	0.980535	0.993159	0.965891	1.33386	1.32795	1.38965
0.865704	1.22836	0.798292	1.59285	0.784022	0.0143239	0.0143239	0.0143239	1.0462	1.00993	0.715368	1.08639			1.00442	1.03341	1.0514	1.01718	0.991844	0.98401	0.979776	0.994577	0.977515	1.19315	1.31308	1.26115
