# Supplementary material for: PIEZO1 regulates leader cell formation and cellular coordination during collective keratinocyte migration
Source: PLoS Comput Biol. 2024 Apr 5;20(4):e1011855. doi: 10.1371/journal.pcbi.1011855 (PMC11023636; doi:10.1371/journal.pcbi.1011855)
Supplement: S1 Data — (ZIP) [file pcbi.1011855.s021.zip › Fig4DEF_Source_Data.xlsx]

## Sheet: Sheet1
Time	Con(cKO)_MSD_Mean	Con(cKO)_MSD_SEM	cKO_MSD_Mean	cKO_MSD_SEM		Time	Con(GoF)_MSD_Mean	Con(GoF)_MSD_SEM	GoF_MSD_Mean	GoF_MSD_SEM		Time	DMSO_MSD_Mean	DMSO_MSD_SEM	Yoda1_MSD_Mean	Yoda1_MSD_SEM
5	8.84525e-11	7.99608e-12	1.07857e-10	6.71123e-12		5	8.50361e-11	9.30546e-12	9.71527e-11	1.02237e-11		5	1.45932e-10	1.69521e-11	1.42511e-10	1.82137e-11
10	9.05905	0.02651	10.3483	0.0255		10	12.4977	0.08366	8.89118	0.04153		10	24.7388	0.31201	14.2975	0.18115
15	16.6082	0.06001	20.1407	0.06386		15	31.1044	0.28139	18.2496	0.10641		15	55.4623	0.8791	27.6256	0.387
20	26.9836	0.11167	34.0519	0.12504		20	59.2373	0.60158	31.5099	0.20673		20	94.8261	1.67406	43.0984	0.61793
25	40.0502	0.18029	51.8962	0.20777		25	96.527	1.03981	48.4748	0.34034		25	141.063	2.65417	60.4544	0.87296
30	55.6283	0.26484	73.4445	0.3111		30	142.579	1.59358	68.9449	0.50535		30	193.278	3.79087	79.8754	1.15404
35	73.5616	0.36505	98.4894	0.4343		35	196.994	2.25967	92.6613	0.70037		35	250.543	5.0676	101.191	1.45795
40	93.6844	0.48023	126.85	0.57688		40	259.418	3.03645	119.426	0.92405		40	312.499	6.48024	124.375	1.79078
45	115.895	0.6103	158.37	0.73841		45	329.555	3.92191	149.076	1.17573		45	378.864	8.0248	149.316	2.16103
50	140.071	0.75475	192.861	0.91858		50	407.018	4.91358	181.42	1.45408		50	449.242	9.6964	176.032	2.56506
55	166.094	0.91327	230.203	1.11691		55	491.56	6.00953	216.291	1.75863		55	523.484	11.4987	204.347	2.99239
60	193.87	1.08572	270.274	1.33315		60	582.935	7.20828	253.561	2.08841		60	601.454	13.4282	234.021	3.44186
65	223.31	1.27189	312.927	1.56692		65	680.881	8.50779	293.112	2.44281		65	682.858	15.4889	265.022	3.91348
70	254.332	1.47141	358.071	1.81801		70	785.185	9.90655	334.795	2.82087		70	767.588	17.6814	297.141	4.40152
75	286.851	1.6842	405.581	2.08614		75	895.652	11.4032	378.516	3.22216		75	855.262	19.9974	330.376	4.90719
80	320.798	1.90985	455.339	2.37074		80	1012.03	12.9956	424.183	3.64661		80	945.958	22.4316	364.711	5.43813
85	356.101	2.14844	507.25	2.67159		85	1134.19	14.6835	471.675	4.09381		85	1039.8	24.9827	400.079	5.99009
90	392.703	2.39963	561.245	2.98852		90	1261.97	16.4662	520.874	4.56295		90	1136.51	27.6445	436.534	6.5658
95	430.539	2.66347	617.229	3.32111		95	1395.19	18.3421	571.747	5.05378		95	1236.44	30.4367	473.922	7.1651
100	469.568	2.93942	675.117	3.66911		100	1533.68	20.3093	624.191	5.56603		100	1338.97	33.3293	512.188	7.78854
105	509.732	3.22747	734.818	4.03205		105	1677.34	22.3681	678.089	6.09827		105	1444.05	36.3168	551.258	8.43028
110	550.995	3.5275	796.253	4.40978		110	1826.01	24.5164	733.44	6.65166		110	1551.84	39.4183	591.138	9.09015
115	593.312	3.83933	859.37	4.80191		115	1979.52	26.7524	790.133	7.22523		115	1662.12	42.6098	631.95	9.77845
120	636.651	4.16318	924.061	5.20799		120	2137.8	29.0753	848.113	7.81995		120	1774.97	45.8942	673.462	10.4808
125	680.936	4.49823	990.264	5.62778		125	2300.75	31.4835	907.337	8.4348		125	1890.14	49.2808	715.682	11.2025
130	726.181	4.84441	1057.89	6.06083		130	2468.19	33.9757	967.753	9.07062		130	2007.35	52.7339	758.83	11.9554
135	772.307	5.2016	1126.9	6.50652		135	2640.07	36.5506	1029.25	9.7261		135	2126.55	56.2421	802.824	12.7297
140	819.299	5.56982	1197.2	6.96483		140	2816.23	39.2067	1091.87	10.4019		140	2247.78	59.8366	847.605	13.5284
145	867.113	5.94866	1268.8	7.43549		145	2996.56	41.9417	1155.52	11.0963		145	2371.66	63.5348	893.003	14.3468
150	915.741	6.33804	1341.62	7.91872		150	3180.98	44.7547	1220.14	11.8095		150	2498.71	67.3339	939.108	15.1877
155	965.18	6.73806	1415.63	8.41423		155	3369.38	47.6452	1285.72	12.5426		155	2628.13	71.2325	986.426	16.0499
160	1015.35	7.14824	1490.8	8.92199		160	3561.66	50.6111	1352.28	13.2958		160	2760.56	75.1747	1034.37	16.9386
165	1066.27	7.56824	1567.05	9.44134		165	3757.74	53.6496	1419.74	14.0682		165	2893.07	79.2915	1082.99	17.849
170	1117.85	7.99788	1644.37	9.97223		170	3957.54	56.763	1488.05	14.8586		170	3030.8	83.5694	1128.12	18.6589
175	1170.14	8.43741	1722.71	10.5145		175	4161.03	59.9505	1557.25	15.6696		175	3165.32	87.744	1177.76	19.613
180	1223.07	8.88591	1802.02	11.0675		180	4368.11	63.2116	1627.27	16.4976		180	3311.86	92.3669	1225.98	20.5103
185	1276.61	9.34385	1882.32	11.632		185	4578.68	66.5452	1698.15	17.3456		185	3459.58	97.2022	1276.77	21.5657
190	1330.77	9.81062	1963.53	12.2076		190	4792.65	69.9485	1769.79	18.2118		190	3616.12	102.323	1327.99	22.5936
195	1385.56	10.2867	2045.7	12.7946		195	5009.98	73.4195	1842.22	19.096		195	3775.92	107.661	1377.72	23.6728
200	1440.94	10.7719	2128.72	13.3915		200	5230.61	76.9607	1915.38	19.997		200	3906.34	111.742	1424.54	24.745
205	1496.89	11.2664	2212.64	13.9995		205	5454.4	80.5686	1989.3	20.9169		205	4075.69	118.115	1472.6	25.9606
210	1553.44	11.7695	2297.46	14.6181		210	5681.24	84.2404	2063.92	21.8543		210	4229.48	124.438	1521.57	27.1261
215	1610.56	12.282	2383.12	15.2462		215	5911.27	87.9793	2139.31	22.809		215	4338.13	128.303	1571.02	28.3537
220	1668.25	12.8031	2469.65	15.8852		220	6144.28	91.7821	2215.37	23.7802		220	4418.09	128.41	1623.53	29.7975
225	1726.5	13.3329	2557.03	16.535		225	6380.09	95.648	2292.11	24.7659		225	4535.13	132.827	1680.8	31.2635
230	1785.32	13.871	2645.22	17.195		230	6618.8	99.581	2369.58	25.7711		230	4684.69	139.416	1733.75	32.6018
235	1844.71	14.4173	2734.21	17.8653		235	6860.32	103.572	2447.79	26.7945		235	4801.22	145.171	1793.03	34.1293
240	1904.67	14.9713	2824	18.5459		240	7104.63	107.623	2526.65	27.8342		240	4953.32	151.519	1848.04	35.5901
245	1965.16	15.5336	2914.55	19.2361		245	7351.72	111.732	2606.28	28.8916		245	5114.96	158.891	1890.14	35.9956
250	2026.18	16.1041	3005.81	19.9359		250	7601.45	115.897	2686.62	29.9658		250	5266.4	165.49	1940.39	37.2558
255	2087.7	16.6813	3097.86	20.6451		255	7853.47	120.112	2767.57	31.0548		255	5381.09	170.592	2002.95	38.925
260	2149.75	17.2649	3190.67	21.3641		260	8107.83	124.375	2849.28	32.1615		260	5551.45	177.958	2057.92	40.4101
265	2212.36	17.8571	3284.25	22.0918		265	8364.63	128.684	2931.63	33.2866		265	5700.9	184.761	2108.92	41.9053
270	2275.45	18.4559	3378.56	22.8278		270	8623.94	133.043	3014.76	34.428		270	5824.31	188.407	2172.23	43.7079
275	2339.06	19.0608	3473.62	23.5716		275	8885.7	137.449	3098.29	35.5835		275	6008.72	197.074	2226.64	45.4517
280	2403.22	19.6737	3569.35	24.3249		280	9149.68	141.894	3182.89	36.7569		280	6159.12	203.282	2279.49	47.1926
285	2468	20.2943	3666.12	25.088		285	9416.64	146.388	3268.15	37.9468		285	6265.19	206.931	2340.63	49.0467
290	2533.44	20.9225	3763.53	25.8584		290	9685.38	150.912	3354.31	39.1524		290	6435.89	216.23	2398.67	50.8421
295	2599.37	21.5573	3861.67	26.6358		295	9955.16	155.492	3441.18	40.3765		295	6592.97	225.81	2462.74	52.8386
300	2665.65	22.1967	3960.65	27.4226		300	10228.9	160.11	3528.46	41.6068		300	6692.04	227.188	2521.12	54.6238
305	2732.83	22.8436	4060.23	28.2162		305	10505.5	164.77	3616.9	42.8527		305	6848.07	234.749	2578.33	56.6234
310	2800.39	23.4964	4160.09	29.0122		310	10782.6	169.482	3705.01	44.1081		310	6992.47	242.201	2645.54	58.813
315	2869	24.1638	4260.47	29.8171		315	11062	174.196	3793.41	45.3649		315	7159.28	251.163	2690.17	60.4964
320	2937.7	24.8357	4361.79	30.6257		320	11334.8	178.901	3883.72	46.6515		320	7367.84	261.858	2751.65	62.1133
325	3006.34	25.5161	4464.43	31.4518		325	11613.6	183.622	3974.86	47.9534		325	7577.76	273.638	2799.83	63.5151
330	3075.33	26.1904	4568.42	32.2988		330	11896.1	188.476	4065.71	49.2661		330	7765.57	284.851	2857.16	65.2962
335	3145.06	26.8855	4671.27	33.1011		335	12156	192.328	4148.13	50.3499		335	7879.15	290.493	2923.08	67.3932
340	3213.69	27.5865	4773.11	33.9286		340	12429.8	197.147	4233.94	51.6103		340	7966.23	294.459	3003.87	69.7229
345	3282.67	28.3077	4876.51	34.7893		345	12651.6	201.497	4316.78	52.5072		345	8044.56	286.058	3066.11	71.7724
350	3354.69	29.0642	4979.55	35.6595		350	12931.9	206.578	4394.16	53.4218		350	8251.77	298.805	3139.53	74.1518
355	3427.59	29.835	5083.52	36.5284		355	13160.4	210.166	4482.24	54.8154		355	8293.69	301.369	3204.78	76.3011
360	3489.92	30.5759	5178.92	37.4898		360	13367.1	215.088	4558.16	56.1451		360	8438.78	312.39	3278.05	78.7669
365	3555.45	31.3015	5274.31	38.4335		365	13569.7	220.383	4635.09	57.3047		365	8642.72	325.448	3333.47	80.9474
370	3616.41	31.8539	5367.34	39.2458		370	13702.5	223.392	4698.33	58.1889		370	8777.52	336.043	3410.76	83.684
375	3681.58	32.5861	5464.52	40.1441		375	13898.8	227.412	4776.49	59.7926		375	8959.86	347.803	3494.31	86.8276
380	3753.59	33.4801	5555.31	41.002		380	14059.8	232.07	4830.67	60.5638		380	9068.45	353.994	3572.29	89.5288
385	3824.47	34.3783	5657.72	42.0695		385	14243.5	236.792	4897.75	61.3786		385	9250.44	369.117	3638.8	91.9128
390	3897.56	35.2996	5757.45	43.0857		390	14356.9	238.699	4969.25	62.7536		390	9475.71	384.862	3706.68	94.1478
395	3968.37	36.1831	5847.55	43.7594		395	14511.5	242.211	5048.35	64.2443		395	9689.82	400.583	3795.08	96.9794
400	4042.42	37.1342	5937.45	44.7056		400	14638.1	245.301	5117.84	65.2166		400	9887.75	418.718	3869.45	99.6518
405	4114.67	38.0354	6036.15	45.6968		405	14785.3	248.558	5170.94	65.8646		405	10080.9	435.624	3964.21	102.943
410	4175.84	38.839	6134.07	46.6941		410	14887.6	251.528	5245.57	66.8374		410	10190.8	445.19	4031.38	105.584
415	4244.27	39.7549	6228.59	47.6913		415	15022.7	252.997	5324.89	68.023		415	10288.1	438.747	4110.73	108.668
420	4322.34	40.7867	6318.28	48.6502		420	15168.1	256.272	5409.72	69.6529		420	10507	456.364	4181.72	111.504
425	4399.26	41.7077	6404.9	49.4336		425	15241.3	257.824	5493.28	71.2141		425	10649.6	473.761	4231.35	113.678
430	4469.31	42.6311	6496.59	50.4023		430	15416.5	262.392	5581.35	72.8764		430	10775.1	487.906	4303.07	116.314
435	4549.68	43.6516	6580.28	51.0888		435	15558.3	266.234	5664.41	74.2127		435	10898.1	502.2	4357.25	118.889
440	4618.88	44.5805	6671.38	52.1474		440	15731.9	270.416	5730.9	75.1008		440	11012.1	513.203	4405.75	120.27
445	4687.3	45.5709	6766.9	53.1077		445	15919.3	275.7	5821.42	76.84		445	11136.2	528.173	4486.25	123.954
450	4766.7	46.6252	6868.73	54.2938		450	16117.6	280.977	5889.26	78.0988		450	11322.7	542.911	4569.32	127.12
455	4838.12	47.636	6962.52	55.2596		455	16334.5	286.292	5950.96	78.9349		455	11260.8	525.636	4640.75	130.178
460	4918.93	48.6673	7062.47	56.3455		460	16467.4	289.103	6022.82	80.2294		460	11475.4	543.57	4717.39	132.132
465	4994.67	49.7146	7167.74	57.5307		465	16593.9	292.064	6109.2	81.7563		465	11765.9	566.259	4805.22	135.489
470	5053.27	50.5154	7240.78	58.0389		470	16703.6	294.318	6187.38	82.6815		470	12051.3	590.573	4841.91	136.736
475	5132.41	51.6037	7334.83	59.0641		475	16862.4	298.891	6257.71	83.9388		475	12331.2	609.023	4921.71	139.802
480	5206.68	52.7193	7421.52	60.0416		480	16992.3	302.815	6335.39	85.099		480	12541.4	624.783	4987.21	142.322
485	5282.47	53.7774	7502.51	60.9731		485	17080.1	305.064	6415.19	86.0473		485	12800.1	649.677	5061.06	144.966
490	5347.23	54.684	7590.38	61.8986		490	17253.7	309.816	6477.64	87.3435		490	13001.7	668.123	5172.58	148.971
495	5426.31	55.8493	7657.65	62.5514		495	17389.3	313.441	6558.53	88.8688		495	13183.4	692.15	5249.53	151.914
500	5491.82	56.8097	7752.37	63.5583		500	17542.1	318.057	6649.31	90.5207		500	13465.1	715.343	5337.9	155.637
505	5564.65	57.9493	7848.75	64.6146		505	17726.4	322.95	6732.14	92.0057		505	13775.2	737.221	5389.22	159.047
510	5630.8	58.9248	7953.98	65.8995		510	17875.1	327.127	6820.13	93.2361		510	14119.8	768.592	5480.78	163.076
515	5707.22	60.055	8053.09	66.8261		515	18056.9	332.117	6902.39	94.9075		515	14198.7	784.515	5583.98	167.343
520	5764.56	60.6463	8141.52	67.8225		520	18207.3	336.267	7000.63	96.8379		520	14096.6	758.825	5642	171.456
525	5846.61	61.9176	8233.2	68.8011		525	18360.1	340.805	7063.77	98.0356		525	14376.7	778.871	5733.11	176.195
530	5926.09	63.0863	8313.67	69.6524		530	18373.6	342.779	7151.3	99.7868		530	14680.1	808.495	5832.09	181.604
535	6003.02	64.2801	8414.88	70.5664		535	18466.8	344.625	7226.47	101.325		535	14726.1	829.397	5901.34	185.449
540	6092.5	65.6479	8505.92	71.6816		540	18634.3	349.973	7280.51	102.338		540	15007.9	851.89	5995.31	190.29
545	6177.2	66.9771	8607.82	72.9566		545	18709.9	353.418	7363.36	104.037		545	15136.1	878.324	6070.73	195.117
550	6253.98	68.1199	8708.41	74.1848		550	18816.2	357.346	7423.18	105.071		550	15371.5	913.806	6055.19	196.458
555	6339.32	69.3794	8793.12	75.2965		555	18963	362.417	7495.37	106.885
560	6415.53	70.5273	8880.75	76.5101		560	19083	366.874	7579.54	107.986
565	6490.42	71.7852	8960.27	77.0969		565	19100.7	367.304	7673.25	110.065
570	6570.76	72.9522	9045.19	78.0304		570	19245.9	371.449	7728.48	110.806
575	6634.85	74.0603	9118.59	78.8587		575	19399.8	377.144	7831.65	112.941
580	6708.43	75.1219	9199.94	79.8237		580	19492.3	381.129	7884.79	114.041
585	6783.24	76.411	9284.7	81.0834		585	19600.5	385.158	7972.79	116.099
590	6858.35	77.6714	9368.05	81.8362		590	19723.6	388.201	8037.29	117.603
595	6940.87	79.0766	9457	82.8962		595	19853.4	392.748	8127.84	119.592
600	7015.49	80.4521	9526.54	83.4887		600	20027.5	398.027	8222.42	121.554
605	7094.08	81.7879	9586.97	83.8427		605	20181.6	401.638	8319.12	123.795
610	7164.41	82.9181	9674.51	84.9163		610	20227.1	405	8413.18	125.229
615	7250.3	84.1065	9735.44	85.6775		615	20255.6	406.267	8484.06	126.52
620	7304.05	85.1555	9814.47	86.6551		620	20380.6	409.166	8565.55	128.278
625	7352.58	85.8458	9896.48	87.6222		625	20488.5	411.637	8589.55	128.849
630	7429.61	87.065	9993.09	88.8665		630	20618.8	415.974	8659.98	130.333
635	7489.84	88.0738	10087.5	90.2591		635	20753.8	420.145	8727.32	131.74
640	7565.39	89.4016	10172.2	91.331		640	20926.4	426.556	8809.76	133.154
645	7636.86	90.8661	10255.8	92.3985		645	20958.7	428.524	8917.51	135.301
650	7700.55	92.2786	10328.3	93.1953		650	20979.6	430.939	9018.35	137.547
655	7773.06	93.7351	10394.1	93.6256		655	21065.8	435.117	9099.71	139.313
660	7863.3	95.2792	10461.9	94.6378		660	21154.9	438.817	9178.01	141.176
665	7948.31	96.7469	10536.5	95.9384		665	21161.8	439.556	9252.34	143.045
670	8021.85	98.1489	10636.2	97.2648		670	21217.9	443.438	9353	145.448
675	8093.99	99.5217	10729.5	98.6179		675	21370.1	447.582	9457.02	147.801
680	8178.43	100.931	10817	99.9988		680	21444.4	448.191	9560.89	150.189
685	8257.77	102.437	10927.9	101.624		685	21511.5	451.457	9668.91	152.749
690	8342.66	103.961	11014.5	102.987		690	21629.3	456.376	9761.03	154.958
695	8413.81	105.428	11112.9	104.532		695	21672.8	457.515	9821.53	156.535
700	8490.91	106.808	11215.7	106.048		700	21742.9	461.123	9903.52	157.831
705	8577.62	108.472	11294.1	107.075		705	21831.2	464.293	10003.4	160.459
710	8644.59	109.566	11395.5	108.507		710	21795.1	465.56	10110.1	163.003
715	8719.68	110.818	11468.6	109.67		715	21868.9	467.615	10205.4	165.423
720	8786.18	111.365	11557.5	111.097		720	21905.7	469.064	10286.6	167.566
725	8859.48	112.709	11640.7	112.343		725	22007.7	473.276	10317.7	167.091
730	8919.6	113.81	11735.3	113.89		730	22121.8	477.288	10401.6	168.9
735	8991.31	115.21	11826.5	115.487		735	22192.3	478.458	10504.2	171.064
740	9058.52	116.559	11908.8	116.778		740	22054.9	473.593	10524.9	170.201
745	9127.8	117.957	11965.6	117.571		745	22051.6	475.086	10597.9	169.355
750	9204.39	119.302	12029.7	118.82		750	22162.7	478.234	10680.9	171.66
755	9276.36	120.62	12129.8	120.295		755	22202.5	481.417	10733.5	172.481
760	9348.82	121.962	12225.7	121.92		760	22262.3	483.457	10845	175.369
765	9423.94	123.468	12328.9	123.627		765	22281.8	484.86	10915.7	176.509
770	9496.98	124.694	12406.1	124.52		770	22150.2	479.998	11006.3	179.333
775	9550.69	125.914	12505.4	126.319		775	22289.1	485.6	11077.7	181.323
780	9629.19	127.368	12609.8	127.947		780	22390.7	487.21	11162.2	183.213
785	9727.14	128.919	12709.2	129.665		785	22358.6	485.184	11231.4	183.672
790	9804.73	130.474	12775.7	130.86		790	22484.9	490.037	11331	186.019
795	9876.83	131.884	12864.4	132.631		795	22408.7	489.401	11415.6	188.101
800	9948.37	133.206	12948.7	134.201		800	22363.6	488.443	11503.5	189.804
