# Supplementary material for: PIEZO1 regulates leader cell formation and cellular coordination during collective keratinocyte migration
Source: PLoS Comput Biol. 2024 Apr 5;20(4):e1011855. doi: 10.1371/journal.pcbi.1011855 (PMC11023636; doi:10.1371/journal.pcbi.1011855)
Supplement: S1 Data — (ZIP) [file pcbi.1011855.s021.zip › Fig3BCD_Source_Data.xlsx]

## Sheet: 3B GoF
Norm. Wound Closure				Norm. Edge Length
Control_GoF^(SC)	GoF^(SC)	GoF^(SC)-Dir		Control_GoF^(SC)	GoF^(SC)	GoF^(SC)-Dir
0.917418	0.431339	0.187491		1.06066	1.29034	0.947358
1.09881	0.571614	0.230786		1.02225	1.43841	0.945672
1.01099	0.166284	0.524239		1.02487	1.33301	0.951053
1.02282	0.93709	0.353606		1.00082	1.3504	0.981982
1.13513	0.982078	0.225482		0.97326	1.41752	0.984027
1.09008	0.36781	0.0651083		1.04018	1.42699	0.974523
1.08272	0.807266	0.499198		0.969924	1.31088	0.969192
1.05077	0.536526	0.0803019		1.00263	1.39532	0.977888
0.98712	0.628813	0.196536		1.0028	1.28967	0.974704
0.963381	1.01206	0.131832		0.974787	1.20845	0.954649
1.01634	0.575377	0.230399		1.01042	1.41578	0.972498
1.13916	0.873256	0.140297		0.952349	1.45615	0.97682
0.943527	0.99119	0.232685		0.991296	1.30606	0.961709
0.799214	0.462016	0.305612		1.03093	1.25349	0.962283
1.12847	0.751136	0.294563		1.13058	1.39347	0.941255
0.781035	0.716434	0.118625		1.01989	1.28277	0.964026
1.13246	0.569245	0.0634665		1.05175	1.27412	0.957704
0.998395	0.98712	0.301775		0.9938	1.28808	0.948232
0.852353	0.969208	0.238456		0.987575	1.28058	0.950621
0.972148	0.776619	0.209604		0.984411	1.35103	0.969628
1.08639	0.714305	0.230952		1.0429	1.37842	0.962895
1.13647	0.752312	0.340338		0.974134	1.32259	0.964569
0.870883	0.405848	0.156461		0.993016	1.38158	0.954248
0.945383	0.595328	0.0957338		0.986256	1.40562	0.954027
1.06947	0.156716	0.109443		0.976535	1.36329	0.96548
1.04166	0.338302	0.303585		1.06244	1.33913	0.963011
0.996326	0.499716	0.122027		1.03648	1.38316	0.959153
1.01849	0.335352	0.387059		0.969024	1.37275	0.956501
1.14052	0.958579	0.1163		0.967659	1.33238	0.979488
1.06238	0.666289	0.144449		1.02158	1.34472	0.976915
0.940758	0.942602	0.0770273		1.00194	1.32114	0.973109
1.08885	0.487059	0.458272		0.970243	1.45153	0.985508
0.956671	0.227348	0.111177		0.989109	1.45099	0.974753
1.13647	0.93892	0.0946779		1.01694	1.2451	0.973166
0.9148	0.666289	0.155198		1.05137	1.28725	0.963176
0.95572	0.668141	0.129454		1.10057	1.32819	0.967527
0.961454	0.674232	0.4829		1.04482	1.33645	0.930824
0.877239	0.380925	0.446772		1.04939	1.32203	1.00123
1.10512	0.706952	0.198238		0.992081	1.40101	0.961627
1.13379	0.716968	0.149759		1.01014	1.35138	0.972047
1.13379	0.849341	0.170592		0.954606	1.35519	0.98892
0.965316	0.874845	0.191716		0.954933	1.3311	0.955835
0.984088	0.561925	0.274701		0.982724	1.29245	0.981564
0.829555	0.697211	0.197302		1.04491	1.45136	0.959535
1.00887	0.602038	0.135321		1.00264	1.45313	0.941759
0.947246	0.561597	0.0791581		0.984177	1.40442	0.973197
1.10006	0.484604	0.0878923		1.00752	1.27518	0.990471
1.05887	0.65718	0.188854		0.986532	1.33338	0.97304
1.01957	0.508706	0.347472		0.977269	1.32827	0.964343
0.969208	0.508706	0.279411		1.01684	1.37589	0.948769
0.920052	0.890236	0.169092		0.960352	1.2371	0.971136
0.976096	0.791972	0.233023		0.979761	1.39666	0.975584
0.912196	0.568571	0.134206		0.923233	1.32344	0.976426
0.999433	0.727823	0.388153		0.979592	1.25404	0.973872
0.971166	0.410527	0.105585		0.999412	1.4445	0.972983
0.944454	1.10006	0.134827		1.04373	1.17389	0.968624
0.966286	0.653606	0.150958		0.971047	1.36306	0.986974
0.963381	0.856148	0.217033		1.01484	1.36858	0.983057
1.03829	0.859209	0.134263		0.970806	1.37164	0.965786
1.0815	0.197262	0.0558239		0.976889	1.42795	0.957375
1.06004	1.04734	0.0651524		0.975557	1.24198	0.974231
0.86384	0.655388	0.0830415		1.03748	1.32769	0.960472
0.997359	0.839698	0.601285		0.95637	1.2774	0.974871
1.0671	0.727823	0.215621		0.983784	1.27259	0.971489
1.05077	1.06473	0.0710662		0.967833	1.33188	0.976348
1.01957	0.261478	0.24697		0.943329	1.33857	0.958103
1.025	0.632536	0.1951		1.08214	1.22106	0.984296
1.10132	1.10006	0.0432873		1.0103	1.30482	0.965024
0.971166	0.415674	0.159976		0.968967	1.50416	0.9646
0.858441	0.694692	0.308851		0.941569	1.24546	0.979194
1.02829	0.55931	0.0551008		1.04186	1.32971	0.964527
1.18552	0.18086	0.277396		1.0218	1.4439	0.997635
0.917418	0.238161	0.311554		0.977286	1.33992	0.997244
1.04506	0.69319	0.0859977		1.07644	1.33304	0.960371
0.854626	0.53863	0.152636		0.955114	1.41667	0.976719
1.06356	0.541664	0.223334		1.00802	1.32251	0.96842
0.93709	0.522814	0.249405		0.997929	1.38416	0.966917
0.907032	0.986107	0.239704		1.01783	1.322	0.97067
0.923587	0.469919	0.103907		0.999498	1.43637	0.956944
1.11408	0.555112	0.413885		0.962808	1.47943	0.991951
1.02829	0.892715	0.0784412		1.02124	1.362	0.972223
0.764272	0.535629	0.116174		1.01111	1.49124	0.960281
1.09505	0.812039	0.295923		0.981317	1.24935	0.998702
1.11408	0.388466	0.257211		1.07592	1.40745	0.984506
0.80322	0.80188	0.181578		1.06607	1.34139	0.999933
0.913062	0.565894	0.0852882		0.968712	1.28341	0.984567
0.875642	0.917418	0.18543		0.991185	1.45651	0.952458
0.946313	0.537426	0.160349		1.01862	1.46306	0.943031
0.945383	1.11279	0.105922		0.980469	1.2931	0.966134
1.08885	1.17825	0.155098		0.972734	1.25245	0.962262
1.04392	1.15559	0.177784		1.03048	1.20637	0.981984
1.04392	0.875642	0.110665		0.908658	1.30196	0.976298
0.988134	1.14732	0.249081		0.993339	1.24896	0.954451
0.870883	0.379871	0.291262		1.00405	1.39565	0.961026
1.06121	0.401778	0.0743987		0.969489	1.31462	0.966011
0.957624	0.603929	0.0710294		0.965158	1.21028	0.971648
0.87644	0.565894	0.201563		1.03724	1.37903	0.978983
1.06356	0.523953	0.424671		0.921252	1.56529	0.978794
1.13246	0.284286	0.0394265		0.965891	1.39223	0.981979
1.0462	0.504436	0.521113		0.977515	1.38197	0.962858

## Sheet: 3C Yoda1
Norm. Wound Closure				Norm. Edge Length
DMSO^(SC)	Yoda1^(SC)	Yoda1^(SC)-Dir		DMSO^(SC)	Yoda1^(SC)	Yoda1^(SC)-Dir
1.10185	0.159404	0.105932		1.04086	0.983906	0.967319
1.00098	0.075062	0.121298		0.98406	0.987073	0.967745
0.955576	0.201861	0.0646131		0.969822	0.976711	0.965555
1.05015	0.0613241	0.356764		1.00971	0.987751	0.972324
1.08025	0.0554402	0.146119		1.023	0.983863	0.968853
1.13413	0.268997	0.0425022		0.986931	0.991234	0.969157
1.02169	0.0474103	0.0659731		0.997335	0.988396	0.971517
1.02388	0.125211	0.0501508		1.03977	0.991645	0.968471
1.07781	0.280205	0.101929		0.995308	0.97979	0.973943
0.903158	0.153741	0.0857832		1.01863	0.98398	0.970099
0.668725	0.0143239	0.0386084		0.998287	0.98687	0.970226
1.22954	0.0445761	0.047897		1.0117	0.992302	0.969383
0.818519	0.0661865	0.112073		1.02781	0.984069	0.970092
0.868126	0.0767554	0.0665525		1.02389	0.987382	0.97182
1.51738	0.257999	0.0446066		0.976501	0.999955	0.969715
0.801123	0.199806	0.101352		0.999785	0.996397	0.972345
1.24018	0.0938238	0.0597659		1.02382	0.987883	0.970017
1.05557	0.0223636	0.0415432		1.00361	0.993599	0.969049
0.868126	0.0469365	0.115016		0.983487	0.99013	0.967801
0.936827	0.0574618	0.0921815		0.992603	0.991631	0.967881
0.882568	0.619822	0.0330208		1.00212	1.02951	0.969064
0.761514	0.0868916	0.0928267		1.01545	0.996857	0.969595
0.858244	0.219493	0.0675951		0.982925	0.99528	0.965646
0.892466	0.178005	0.12762		1.03611	0.990401	0.971757
1.01517	0.0229384	0.0349743		0.963082	0.99671	0.968558
0.890801	0.388713	0.0831394		0.986955	0.993185	0.965396
0.792261	0.14761	0.0742719		0.987927	0.997195	0.963327
1.39069	0.0448034	0.0333374		0.966326	0.98678	0.971654
1.02608	0.154588	0.262683		0.981547	0.987177	0.964682
1.35902	0.305222	0.200814		1.02126	0.982967	0.968266
0.884203	0.0257873	0.151226		0.989045	0.986899	0.971348
0.832796	0.0482439	0.0613767		1.01439	0.988683	0.969425
0.82894	0.0502688	0.116428		0.981149	0.987678	0.972588
1.01878	0.0857935	0.110739		0.974973	0.987778	0.970812
0.970466	0.0727665	0.252096		1.01716	0.988477	0.957506
0.917035	0.169858	0.13535		1.00787	0.993467	0.970694
0.843586	0.11277	0.0183009		0.985826	0.992676	0.967818
1.05015	0.0469396	0.0484675		0.993942	0.987841	0.969096
0.94736	0.0589226	0.239894		0.997326	0.989454	0.977119
1.19667	0.0950629	0.0590952		0.976833	0.985345	0.969275
0.989232	0.314608	0.0479548		0.977707	0.996497	0.970499
0.975091	0.0620359	0.0379637		1.04151	0.987282	0.964721
1.18971	0.0466203	0.16438		0.973744	0.986583	0.969806
1.20168	0.0764033	0.0317946		0.989174	0.994544	0.968506
0.896376	0.0470027	0.102205		1.02938	0.988603	0.964099
0.815722	0.0566192	0.0666144		1.01825	0.999152	0.973664
1.22533	0.049339	0.0626135		1.01931	0.983988	0.972621
0.921163	0.292448	0.0662661		0.99905	0.978651	0.973652
1.0827	0.329896	0.244063		1.0148	0.994718	0.955294
1.16551	0.0462008	0.126292		0.978796	0.988976	0.967924
0.781882	0.193647	0.114182		0.997171	1.00012	0.96857
1.08763	0.0831104	0.0562126		0.993185	0.983706	0.968877
0.956214	0.408676	0.0351537		1.01969	1.00699	0.969152
1.01661	0.119407	0.0314511		1.01684	0.996118	0.969898
0.917622	0.287863	0.0708517		0.964924	0.996251	0.969442
1.0059	0.088975	0.185257		1.0039	0.986259	0.968937
0.852624	0.160117	0.0876466		0.996363	0.989929	0.971326
1.14593	0.305874	0.064768		0.992964	1.00662	0.971118
0.917622	0.159796	0.0368068		1.01886	0.992932	0.968049
1.10355	0.625779	0.124503		0.960409	0.988055	0.966615
1.10185	0.0799246	0.0411529		1.01758	0.995937	0.969543
0.946109	0.362543	0.0652727		1.01652	1.00236	0.967983
0.925927	0.161927	0.22448		1.01271	0.980548	0.975988
0.884203	0.0575912	0.0678995		0.977163	0.981414	0.973786
0.90487	0.102103	0.130861		0.988207	0.987048	0.956644
0.784022	0.277276	0.172829		1.01101	0.986692	0.971887
1.01374	0.364017	0.0278019		1.05161	0.986463	0.969126
1.09094	0.0994866	0.088546		0.999981	0.989865	0.966167
0.883113	0.166482	0.0278874		1.01092	0.992842	0.968417
0.840615	0.0920275	0.110279		1.00133	0.979611	0.96696
0.951134	0.0983392	0.210617		0.984572	0.989693	0.967611
1.06816	0.122911	0.0781754		1.01312	0.990094	0.972196
1.07377	0.156702	0.24718		0.97868	0.994742	0.960741
0.785742	0.0727702	0.102505		0.992315	0.992863	0.975653
0.993348	0.176058	0.671546		0.984971	0.983117	0.969705
1.14227	0.160566	0.524308		0.981286	0.985155	0.981095
1.15238	0.0467054	0.0405448		1.00568	0.992482	0.967254
0.949244	0.203757	0.0400472		1.00094	0.982048	0.968868
1.00874	0.180882	0.211239		0.987694	0.995769	0.973759
0.911781	0.126627	0.241187		1.02913	0.993056	0.9652
1.13503	0.0682359	0.156053		0.971782	0.984801	0.966438
1.09177	0.0648883	0.34219		0.983724	0.986762	0.988494
0.904298	0.0241227	0.0993211		1.00862	0.988642	0.977612
1.10953	0.143773	0.017774		0.984196	0.998481	0.968006
1.14684	0.0890912	0.135504		0.991771	0.991777	0.967035
0.953667	0.119407	0.374192		1.00187	0.989295	0.96695
0.912362	0.0753542	0.0611304		1.01943	0.987706	0.965837
1.0052	0.112496	0.0302285		0.994142	0.987561	0.967699
0.972443	0.178427	0.0802605		1.00739	0.996088	0.969846
1.06578	0.0514422	0.10113		0.995723	0.992959	0.974482
0.958774	0.0674075	0.101166		0.972772	0.984587	0.96383
1.02977	0.239053	0.270521		1.00717	0.989688	0.974857
0.954303	0.215757	0.0800541		1.00865	0.973091	0.965365
0.922349	0.0727554	0.110551		0.998466	0.98312	0.971751
1.39475	0.105062	0.0932801		1.00353	0.984786	0.963435
1.24883	0.0287771	0.057317		1.00969	0.9905	0.970075
1.3642	0.070399	0.0972839		1.01773	0.993055	0.960038
0.854149	0.208958	0.0716348		1.0224	0.989331	0.97568
0.819456	0.0990532	0.0695513		0.968523	0.982836	0.966192
0.784022	0.0664938	0.101625		0.991844	0.992061	0.966543

## Sheet: 3D cKO
Norm. Wound Closure				Norm. Edge Length
Control_cKO^(SC)	cKO^(SC)	cKO^(SC)+Dir		Control_cKO^(SC)	cKO^(SC)	cKO^(SC)+Dir
1.11761	1.3212	1.59846		1.00223	1.04428	1.28955
0.856998	1.82284	2.02297		1.01172	0.994698	1.08161
0.925023	1.63291	2.03202		1.02081	0.952863	1.41325
0.986602	1.37171	2.02899		0.966293	1.01154	1.36416
0.653322	1.45206	1.87035		0.998313	1.05015	1.17833
0.894087	1.64275	1.99924		0.995932	0.996335	1.30243
1.04722	1.57811	1.69377		0.973368	0.976695	1.20519
1.07361	1.48044	1.84006		0.972764	1.03423	1.16205
0.83598	1.67094	1.84754		0.977507	0.997356	1.07558
0.795962	1.51498	1.89636		1.00515	1.02141	1.1567
1.00035	1.69587	2.1921		1.02068	1.00081	1.1573
1.20983	1.46454	1.68331		1.00424	1.07561	1.30818
1.05696	1.39988	1.93952		1.04963	0.986114	1.23469
0.785417	1.43223	1.88326		1.03097	0.980345	1.13055
1.24861	1.5133	1.99049		1.00567	0.966383	1.24117
0.933253	1.76389	1.9177		1.00505	1.003	1.25538
1.10943	1.63096	2.07216		1.00809	1.01322	1.22655
0.990904	1.56184	1.99049		1.00119	0.97538	1.09938
0.903568	1.64077	1.83264		1.01388	0.992236	1.19014
0.949501	1.63096	2.17115		1.00881	0.982972	1.15832
0.970451	1.78466	1.77768		1.01338	0.989273	1.17463
1.21199	1.92582	2.11721		0.983698	0.984887	1.21002
0.83598	1.70223	1.61934		0.98952	1.0303	1.27236
1.02134	1.87808	1.81798		0.981992	1.03135	1.21965
0.868461	1.47563	1.76846		0.994757	1.0182	1.15275
1.03294	1.47244	1.97035		1.00269	0.995513	1.22226
0.994517	1.80833	1.62901		0.97324	1.02655	1.2681
0.904167	1.86779	1.66278		1.04229	0.990125	1.23653
0.955489	1.44897	1.96751		1.01911	0.993677	1.20968
0.875712	1.78	1.88848		0.971389	0.993718	1.13368
0.776471	1.38284	2.1205		0.996518	0.992535	1.21202
0.889422	1.64871	1.68957		1.01797	1.02845	1.13129
1.02827	1.31993	1.84754		0.971848	1.0614	1.21545
0.856459	1.4071	1.95341		1.00735	1.00263	1.10702
0.974613	1.6155	1.57811		0.989576	1.03357	1.17367
1.24179	1.88848	1.99924		0.976072	1.0207	1.21019
0.88653	1.15159	1.80594		1.00471	1.04631	1.18372
1.09253	1.46769	2.02598		1.02191	1.02292	1.15927
0.830886	1.88067	1.81314		0.992428	1.00053	1.14579
0.822863	1.29486	2.10414		1.04676	1.02304	1.10422
0.83038	1.58729	2.08484		0.987028	1.00334	1.14963
1.29486	1.67299	2.02899		1.00027	1.02154	1.15426
1.01828	1.88326	2.08803		0.970922	1.00242	1.12994
0.912029	1.52686	1.85005		1.00339	0.989386	1.11994
1.13058	1.31357	1.78935		0.986303	0.989695	1.29457
1.05861	1.42326	2.04727		0.970349	1.07847	1.18503
0.971834	1.4614	1.9732		0.989357	1.05057	1.13436
0.924395	1.38004	1.71077		1.01652	0.999847	1.19684
1.13908	1.41587	1.56005		1.01558	1.01927	1.35615
1.21957	1.62901	1.89373		0.963741	0.974322	1.14507
0.833425	1.63291	1.72593		1.03825	1.03847	1.17184
1.14195	1.62319	1.84754		0.957438	1.00667	1.14497
0.877967	1.76617	1.81314		0.975556	1.02711	1.14479
0.839067	1.6771	2.05035		1.02205	1.00162	1.21346
1.09781	1.35266	1.93677		0.994229	1.05456	1.21422
1.0033	1.52686	2.13712		1.02193	1.04047	1.13968
1.21091	1.64473	1.99632		0.999193	1.03088	1.15627
1.20237	1.94783	2.09123		1.00507	1.00509	1.13634
1.15844	1.8911	1.93128		1.02456	1.00809	1.18461
1.02287	1.64473	1.87292		1.01181	0.999144	1.30106
0.925023	1.52686	1.97606		1.02077	0.986961	1.22012
0.917553	1.06439	1.90165		0.987345	1.02346	1.16875
1.12221	1.55827	1.63683		1.01137	1.01197	1.28642
1.14482	1.42178	2.02598		0.990953	1.00586	1.22368
1.1877	1.2384	1.99924		0.976742	0.999906	1.31214
0.778244	1.46769	1.43676		1.00527	0.98643	1.21561
1.13718	1.66685	1.73692		0.992933	1.00229	1.12915
1.13152	1.55649	2.05964		0.987048	1.03295	1.19562
0.840619	1.71292	2.05964		0.985658	1.01622	1.16064
0.791343	1.43223	1.65672		1.03653	1.0055	1.16669
1.13813	1.56542	1.97606		1.00987	1.00607	1.13959
0.83752	1.39415	2.14384		0.990601	1.05248	1.15974
0.962232	1.73692	2.01401		0.974064	1.02163	1.16398
0.926909	1.47883	1.72375		1.0053	1.02283	1.16902
1.02827	1.66278	1.95341		0.986094	1.03306	1.28237
1.11578	1.43676	1.84504		1.00338	1.04649	1.19936
1.26248	1.86779	1.80594		0.995253	0.994001	1.16431
0.789053	1.72157	1.92311		1.00077	1.02597	1.20915
1.25783	1.5424	1.92582		1.01841	1.01529	1.20986
0.883085	1.54941	2.03505		1.01614	1.03817	1.1894
1.33413	1.92311	1.93952		0.971374	1.01877	1.23028
1.20983	1.51498	1.93402		1.02285	1.00134	1.25375
0.961554	1.41587	1.76161		0.988474	1.0351	1.35202
0.923769	1.56184	1.89636		1.03283	1.0094	1.16482
1.30853	1.48366	1.83511		0.98467	0.978134	1.1753
0.969071	1.38848	1.64275		0.982359	1.03104	1.26131
1.0221	1.55827	1.93402		1.01209	1.03859	1.22005
1.13908	1.7548	2.07848		0.988768	0.976098	1.1909
1.55471	1.39988	1.75933		0.99327	1.05683	1.14705
1.16438	1.5459	2.08803		0.99341	0.98529	1.09884
0.928171	1.6155	1.55827		0.977999	1.00372	1.26397
0.807751	1.40421	1.71723		1.00092	1.03532	1.16009
0.774706	1.75255	1.83018		1.01552	0.980417	1.18079
1.12036	1.67094	1.92855		1.02254	1.04608	1.36155
0.868461	1.41734	2.1921		1.0075	0.999478	1.21904
1.08818	1.4203	1.57083		0.981215	1.00135	1.20306
0.892332	1.74136	2.154		0.996146	0.963658	1.24114
0.704643	1.70649	1.68539		1.01363	0.969396	1.11857
0.852177	1.70223	2.11393		0.992449	1.00167	1.20093
0.865704	1.85761	1.85005		1.00442	1.02412	1.13339
