# Supplementary material for: PIEZO1 regulates leader cell formation and cellular coordination during collective keratinocyte migration
Source: PLoS Comput Biol. 2024 Apr 5;20(4):e1011855. doi: 10.1371/journal.pcbi.1011855 (PMC11023636; doi:10.1371/journal.pcbi.1011855)
Supplement: S1 Data — (ZIP) [file pcbi.1011855.s021.zip › S16_Fig_Source_Data.xlsx]

## Sheet: Sheet1
Norm. Wound Closure											Norm. Edge Length
ControlcKO(CM)	cKO(CM)	cKO(CM)+↑Cor.Dir.	DMSO(CM)	Yoda1(CM)	Yoda1(CM)+↓Cor.Dir.	ControlGoF(CM)	GoF(CM)	GoF(CM)+↓Cor.Dir.			ControlcKO(CM)	cKO(CM)	cKO(CM)+↑Cor.Dir.	DMSO(CM)	Yoda1(CM)	Yoda1(CM)+↓Cor.Dir.	ControlGoF(CM)	GoF(CM)	GoF(CM)+↓Cor.Dir.
1.11761	1.12965	1.30352	1.10185	0.0143239	0.0143239	0.917418	0.555112	0.0984693			1.00223	1.02922	1.30618	1.04086	0.987993	0.973209	1.06066	1.35249	0.962901
0.856998	1.1929	1.70649	1.00098	0.0143239	0.0143239	1.09881	1.00047	0.0864928			1.01172	1.01006	1.31726	0.98406	0.989953	0.971537	1.02225	1.26034	0.970121
0.925023	1.532	1.25783	0.955576	0.0143239	0.0143239	1.01099	0.873256	0.471764			1.02081	1.03613	1.23874	0.969822	0.99136	0.969074	1.02487	1.32251	0.956412
0.986602	1.03529	1.62513	1.05015	0.0143239	0.0143239	1.02282	0.79067	0.0789566			0.966293	1.02987	1.11823	1.00971	0.985641	0.969583	1.00082	1.34226	0.96553
0.653322	1.37587	1.65071	1.08025	0.0143239	0.0143239	1.13513	0.533845	0.130953			0.998313	1.0544	1.3222	1.023	0.988417	0.968839	0.97326	1.37486	0.963429
0.894087	1.20237	1.80355	1.13413	0.0143239	0.0143239	1.09008	0.896043	0.0304046			0.995932	1.01192	1.28779	0.986931	0.986743	0.968211	1.04018	1.34092	0.968189
1.04722	0.904767	1.61359	1.02169	0.0143239	0.0143239	1.08272	0.855386	0.138339			0.973368	1.04908	1.25737	0.997335	0.987584	0.969345	0.969924	1.23888	0.948739
1.07361	1.4144	1.20876	1.02388	0.0143239	0.0143239	1.05077	0.33866	0.0938645			0.972764	1.04089	1.36798	1.03977	0.989116	0.970744	1.00263	1.34306	0.972651
0.83598	1.14965	1.62901	1.07781	0.0143239	0.0143239	0.98712	0.771633	0.0637485			0.977507	1.01686	1.20992	0.995308	0.988324	0.970714	1.0028	1.44508	0.979232
0.795962	1.12313	1.38706	0.903158	0.0143239	0.0143239	0.963381	0.754082	0.15905			1.00515	1.00362	1.31391	1.01863	0.991769	0.971641	0.974787	1.35192	0.94293
1.00035	1.22067	1.64672	0.668725	0.0143239	0.0143239	1.01634	0.686263	0.069359			1.02068	1.07487	1.16259	0.998287	0.98623	0.970252	1.01042	1.32421	0.972656
1.20983	1.15844	1.54066	1.22954	0.0143239	0.0143239	1.13916	0.495085	0.505762			1.00424	1.05411	1.27681	1.0117	0.988625	0.970706	0.952349	1.31227	0.970076
1.05696	1.27072	1.39844	0.818519	0.0143239	0.0143239	0.943527	0.541664	0.0970774			1.04963	1.01535	1.37917	1.02781	0.989091	0.969776	0.991296	1.37237	0.96307
0.785417	1.35401	1.5133	0.868126	0.0143239	0.0143239	0.799214	0.304258	0.0959248			1.03097	1.02807	1.25675	1.02389	0.986309	0.970685	1.03093	1.51361	0.972191
1.24861	0.913251	1.55827	1.51738	0.0143239	0.0143239	1.12847	0.619494	0.157822			1.00567	1.01301	1.17406	0.976501	0.987732	0.969725	1.13058	1.2829	0.973422
0.933253	1.15549	1.52174	0.801123	0.0143239	0.0143239	0.781035	0.764272	0.129489			1.00505	1.0465	1.16694	0.999785	0.986391	0.969486	1.01989	1.31366	0.997882
1.10943	1.08385	1.5836	1.24018	0.0143239	0.0143239	1.13246	0.796565	0.0981978			1.00809	1.05003	1.24169	1.02382	0.988747	0.968724	1.05175	1.2529	0.973169
0.990904	1.22395	1.31993	1.05557	0.0143239	0.0143239	0.998395	0.821054	0.0471532			1.00119	1.00246	1.35055	1.00361	0.989052	0.969522	0.9938	1.33681	0.978882
0.903568	1.31483	1.53892	0.868126	0.0143239	0.0143239	0.852353	0.607746	0.041417			1.01388	1.02108	1.24596	0.983487	0.987134	0.969107	0.987575	1.31838	0.97307
0.949501	1.22286	1.26132	0.936827	0.0143239	0.0143239	0.972148	0.942602	0.221891			1.00881	1.01584	1.31049	0.992603	0.985895	0.968262	0.984411	1.35495	0.981697
0.970451	1.40856	1.532	0.882568	0.0143239	0.0143239	1.08639	0.665827	0.0925989			1.01338	1.06538	1.30361	1.00212	0.990708	0.970635	1.0429	1.5058	0.961667
1.21199	1.38848	1.71292	0.761514	0.0143239	0.0143239	1.13647	0.566228	0.169479			0.983698	1.0064	1.25331	1.01545	0.992393	0.968966	0.974134	1.29701	0.996097
0.83598	0.946206	1.24405	0.858244	0.0143239	0.0143239	0.870883	0.643113	0.120786			0.98952	1.01256	1.3357	0.982925	0.985354	0.969311	0.993016	1.38182	0.957166
1.02134	1.4071	1.75255	0.892466	0.0143239	0.0143239	0.945383	0.689709	0.179812			0.981992	1.02893	1.24152	1.03611	0.986698	0.971073	0.986256	1.39058	0.969248
0.868461	1.41294	1.1614	1.01517	0.0143239	0.0143239	1.06947	0.707993	0.106781			0.994757	1.0378	1.28331	0.963082	0.985325	0.969987	0.976535	1.31047	0.989452
1.03294	1.47404	1.28388	0.890801	0.0143239	0.0143239	1.04166	0.735619	0.172986			1.00269	1.00496	1.2286	0.986955	0.989144	0.971197	1.06244	1.31513	0.968488
0.994517	1.20237	1.29118	0.792261	0.0143239	0.0143239	0.996326	0.777247	0.503907			0.97324	0.981483	1.21093	0.987927	0.992938	0.971121	1.03648	1.51669	0.921401
0.904167	1.15549	1.46769	1.39069	0.0143239	0.0143239	1.01849	0.237807	0.0434065			1.04229	1.053	1.21565	0.966326	0.985241	0.968184	0.969024	1.43387	0.964446
0.955489	1.3567	1.21523	1.02608	0.0143239	0.0143239	1.14052	0.3942	0.051133			1.01911	1.04595	1.34566	0.981547	0.986233	0.970919	0.967659	1.31784	0.972346
0.875712	1.25205	1.42178	1.35902	0.0143239	0.0143239	1.06238	0.225218	0.0564996			0.971389	1.06589	1.19512	1.02126	0.986328	0.969894	1.02158	1.34984	0.97354
0.776471	0.946863	1.66076	0.884203	0.0143239	0.0143239	0.940758	0.712716	0.104178			0.996518	1.00583	1.26238	0.989045	0.985183	0.969808	1.00194	1.29492	0.968596
0.889422	1.09605	1.68957	0.832796	0.0143239	0.0143239	1.08885	0.579539	0.0316737			1.01797	1.06808	1.29177	1.01439	0.988826	0.969916	0.970243	1.39454	0.984287
1.02827	1.1429	1.70223	0.82894	0.0143239	0.0143239	0.956671	0.456314	0.116937			0.971848	1.08865	1.19705	0.981149	0.990676	0.970902	0.989109	1.33667	0.970575
0.856459	1.12499	1.58914	1.01878	0.0143239	0.0143239	1.13647	0.905324	0.0288873			1.00735	1.03135	1.18246	0.974973	0.985593	0.970867	1.01694	1.3172	0.977165
0.974613	1.17238	1.7001	0.970466	0.0143239	0.0143239	0.9148	0.950054	0.344731			0.989576	1.01255	1.2901	1.01716	0.988062	0.969873	1.05137	1.24567	0.947069
1.24179	1.27787	1.46769	0.917035	0.0143239	0.0143239	0.95572	0.906178	0.0579259			0.976072	1.01303	1.27902	1.00787	0.989887	0.96945	1.10057	1.28687	0.967954
0.88653	1.23169	1.75707	0.843586	0.0143239	0.0143239	0.961454	0.400439	0.0424558			1.00471	0.97633	1.28548	0.985826	0.987015	0.971039	1.04482	1.32158	0.97152
1.09253	1.17037	1.37726	1.05015	0.0143239	0.0143239	0.877239	0.230123	0.086384			1.02191	1.0312	1.25447	0.993942	0.988883	0.968957	1.04939	1.4093	0.972611
0.830886	1.25899	1.3731	0.94736	0.0143239	0.0143239	1.10512	0.979078	0.109256			0.992428	1.06072	1.24336	0.997326	0.989534	0.971203	0.992081	1.19415	0.982883
0.822863	1.25205	1.35941	1.19667	0.0143239	0.0143239	1.13379	0.507096	0.175994			1.04676	1.04041	1.23894	0.976833	0.988906	0.969831	1.01014	1.36001	0.943532
0.83038	1.43979	1.57628	0.989232	0.0143239	0.0143239	1.13379	0.532072	0.256936			0.987028	1.04492	1.16524	0.977707	0.987986	0.966848	0.954606	1.30096	0.953522
1.29486	1.09693	1.36485	0.975091	0.0143239	0.0143239	0.965316	0.402451	0.038159			1.00027	1.01404	1.23445	1.04151	0.989341	0.972135	0.954933	1.31277	0.965649
1.01828	1.22726	1.07445	1.18971	0.0143239	0.0143239	0.984088	0.632536	0.0370446			0.970922	1.06282	1.29021	0.973744	0.988249	0.96891	0.982724	1.37827	0.974708
0.912029	0.961554	1.27428	1.20168	0.0143239	0.0143239	0.829555	0.608515	0.163652			1.00339	1.01267	1.26595	0.989174	0.985525	0.970796	1.04491	1.26247	0.966912
1.13058	1.30602	1.54941	0.896376	0.0143239	0.0143239	1.00887	0.408261	0.0210804			0.986303	1.04465	1.21619	1.02938	0.988543	0.969658	1.00264	1.29166	0.969017
1.05861	1.2174	1.5133	0.815722	0.0143239	0.0143239	0.947246	0.352957	0.190765			0.970349	1.01016	1.29859	1.01825	0.988926	0.970948	0.984177	1.38996	0.959434
0.971834	1.16041	1.32635	1.22533	0.0143239	0.0143239	1.10006	0.864617	0.0496747			0.989357	0.999912	1.20144	1.01931	0.986141	0.968352	1.00752	1.21143	0.978168
0.924395	1.00626	1.58545	0.921163	0.0143239	0.0143239	1.05887	0.464022	0.0967453			1.01652	1.01195	1.2515	0.99905	0.991017	0.969389	0.986532	1.34234	0.974274
1.13908	1.10225	1.6155	1.0827	0.0143239	0.0143239	1.01957	0.448022	0.421876			1.01558	1.0402	1.27656	1.0148	0.987789	0.969137	0.977269	1.25709	0.970026
1.21957	1.54765	1.47086	1.16551	0.0143239	0.0143239	0.969208	0.537426	0.0214467			0.963741	1.04163	1.27855	0.978796	0.985342	0.972341	1.01684	1.38643	0.963221
0.833425	1.20983	1.74358	0.781882	0.0143239	0.0143239	0.920052	0.630049	0.0393394			1.03825	1.04568	1.27457	0.997171	0.990783	0.970087	0.960352	1.51905	0.975455
1.14195	1.13529	1.71292	1.08763	0.0143239	0.0143239	0.976096	0.282864	0.0586145			0.957438	1.0176	1.17487	0.993185	0.990926	0.971264	0.979761	1.40065	0.969629
0.877967	1.33544	1.7503	0.956214	0.0143239	0.0143239	0.912196	0.422432	0.127734			0.975556	1.04271	1.2081	1.01969	0.990479	0.972927	0.923233	1.39682	0.970951
0.839067	0.834956	1.48528	1.01661	0.0143239	0.0143239	0.999433	0.644839	0.209925			1.02205	1.0549	1.2375	1.01684	0.990546	0.96957	0.979592	1.27866	0.953508
1.09781	1.22836	1.37865	0.917622	0.0143239	0.0143239	0.971166	0.475968	0.481691			0.994229	1.02388	1.30966	0.964924	0.988722	0.969476	0.999412	1.33169	0.990087
1.0033	1.37865	1.32764	1.0059	0.0143239	0.0143239	0.944454	0.978082	0.187017			1.02193	1.00391	1.18441	1.0039	0.986689	0.969933	1.04373	1.14759	1.00912
1.21091	1.17238	1.34333	0.852624	0.0143239	0.0143239	0.966286	0.406879	0.0328702			0.999193	1.04227	1.15929	0.996363	0.989812	0.970733	0.971047	1.34853	0.96144
1.20237	1.14386	1.65874	1.14593	0.0143239	0.0143239	0.963381	0.283615	0.0542214			1.00507	1.046	1.17986	0.992964	0.988524	0.969646	1.01484	1.3995	0.978294
1.15844	1.09693	1.63096	0.917622	0.0143239	0.0143239	1.03829	0.886133	0.0446461			1.02456	1.04385	1.18149	1.01886	0.988439	0.968309	0.970806	1.34633	0.984482
1.02287	1.2924	1.39558	1.10355	0.0143239	0.0143239	1.0815	0.606596	0.059243			1.01181	1.03974	1.29135	0.960409	0.991965	0.971216	0.976889	1.38161	0.963122
0.925023	1.50495	1.28388	1.10185	0.0143239	0.0143239	1.06004	0.666751	0.0613446			1.02077	1.06992	1.34258	1.01758	0.992021	0.97046	0.975557	1.34689	0.97096
0.917553	1.17238	1.39844	0.946109	0.0143239	0.0143239	0.86384	0.63129	0.247798			0.987345	1.04218	1.32287	1.01652	0.985837	0.970022	1.03748	1.28316	0.97359
1.12221	1.19499	1.49833	0.925927	0.0143239	0.0143239	0.997359	0.691694	0.306488			1.01137	1.024	1.24834	1.01271	0.988239	0.969084	0.95637	1.30749	0.987861
1.14482	1.31104	1.59472	0.884203	0.0143239	0.0143239	1.0671	0.281292	0.0225249			0.990953	1.01133	1.25343	0.977163	0.993047	0.968279	0.983784	1.29684	0.975257
1.1877	0.991624	1.34466	0.90487	0.0143239	0.0143239	1.05077	0.733935	0.141349			0.976742	1.02679	1.26384	0.988207	0.986147	0.967911	0.967833	1.28047	0.95057
0.778244	1.31993	1.32377	0.784022	0.0143239	0.0143239	1.01957	0.592393	0.453516			1.00527	1.03249	1.50124	1.01101	0.986057	0.968465	0.943329	1.28741	0.965617
1.13718	0.871235	1.91232	1.01374	0.0143239	0.0143239	1.025	0.354388	0.0530487			0.992933	1.03699	1.0806	1.05161	0.983878	0.969454	1.08214	1.39851	0.96804
1.13152	1.49341	1.56722	1.09094	0.0143239	0.0143239	1.10132	0.618299	0.241875			0.987048	0.984275	1.21212	0.999981	0.990084	0.969127	1.0103	1.21884	0.971815
0.840619	1.05696	1.54765	0.883113	0.0143239	0.0143239	0.971166	0.696202	0.231564			0.985658	1.05816	1.22564	1.01092	0.99089	0.96941	0.968967	1.29114	0.948117
0.791343	1.08213	1.60221	0.840615	0.0143239	0.0143239	0.858441	0.714836	0.257832			1.03653	1.04918	1.27197	1.00133	0.988945	0.968557	0.941569	1.32728	0.987381
1.13813	1.28388	1.53719	0.951134	0.0143239	0.0143239	1.02829	0.851598	0.167998			1.00987	1.03796	1.29148	0.984572	0.989074	0.971744	1.04186	1.23865	0.949608
0.83752	1.06772	1.50995	1.06816	0.0143239	0.0143239	1.18552	0.92715	0.075497			0.990601	1.04249	1.27238	1.01312	0.985882	0.96886	1.0218	1.24722	0.965486
0.962232	1.06856	1.3731	1.07377	0.0143239	0.0143239	0.917418	1.00256	0.412287			0.974064	1.02691	1.20868	0.97868	0.987386	0.972411	0.977286	1.27626	1.00686
0.926909	1.20449	1.39273	0.785742	0.0143239	0.0143239	1.04506	0.74938	0.0912715			1.0053	1.04924	1.24938	0.992315	0.986894	0.970496	1.07644	1.37716	0.965172
1.02827	0.914476	1.1429	0.993348	0.0143239	0.0143239	0.854626	0.267517	0.162134			0.986094	1.00342	1.29031	0.984971	0.987994	0.970232	0.955114	1.43523	0.954015
1.11578	1.15062	1.23169	1.14227	0.0143239	0.0143239	1.06356	0.386437	0.595697			1.00338	1.06666	1.2315	0.981286	0.988996	0.968851	1.00802	1.29182	0.975172
1.26248	1.19394	1.24066	1.15238	0.0143239	0.0143239	0.93709	0.572635	0.597177			0.995253	1.02654	1.22534	1.00568	0.987782	0.970419	0.997929	1.29673	0.960371
0.789053	0.894674	1.64871	0.949244	0.0143239	0.0143239	0.907032	0.848592	0.0273521			1.00077	1.06109	1.27196	1.00094	0.989218	0.971355	1.01783	1.32321	0.982637
1.25783	1.49015	1.06356	1.00874	0.0143239	0.0143239	0.923587	0.200386	0.278199			1.01841	1.00025	1.29507	0.987694	0.987763	0.970128	0.999498	1.35397	0.979778
0.883085	0.885954	1.82041	0.911781	0.0143239	0.0143239	1.11408	0.713775	0.053857			1.01614	1.02338	1.2377	1.02913	0.987744	0.971879	0.962808	1.22931	0.962635
1.33413	1.13813	1.44437	1.13503	0.0143239	0.0143239	1.02829	0.513323	0.127768			0.971374	1.04342	1.29527	0.971782	0.984021	0.970971	1.02124	1.35022	0.956553
1.20983	1.0619	1.55471	1.09177	0.0143239	0.0143239	0.764272	0.519986	0.0746645			1.02285	1.01576	1.25276	0.983724	0.985744	0.970933	1.01111	1.46902	0.965913
0.961554	1.04322	1.58177	0.904298	0.0143239	0.0143239	1.09505	0.442862	0.0604536			0.988474	1.02429	1.27692	1.00862	0.988926	0.968126	0.981317	1.33588	0.963966
0.923769	1.21957	1.60599	1.10953	0.0143239	0.0143239	1.11408	0.949116	0.339137			1.03283	1.00773	1.29121	0.984196	0.990379	0.969089	1.07592	1.23747	0.96114
1.30853	0.864606	1.32764	1.14684	0.0143239	0.0143239	0.80322	0.621898	0.0526767			0.98467	1.05665	1.28329	0.991771	0.987037	0.970854	1.06607	1.30666	0.962885
0.969071	1.37587	1.49505	0.953667	0.0143239	0.0143239	0.913062	1.05077	0.0932726			0.982359	1.02593	1.23009	1.00187	0.989929	0.968332	0.968712	1.20177	0.962434
1.0221	1.38706	1.45983	0.912362	0.0143239	0.0143239	0.875642	0.449488	0.38831			1.01209	1.02648	1.24617	1.01943	0.99255	0.970242	0.991185	1.43828	0.945428
1.13908	0.952153	1.45983	1.0052	0.0143239	0.0143239	0.946313	0.80255	0.120182			0.988768	1.00683	1.25331	0.994142	0.987044	0.972175	1.01862	1.30305	0.975427
1.55471	1.10225	1.43676	0.972443	0.0143239	0.0143239	0.945383	0.372368	0.0493281			0.99327	1.06363	1.20044	1.00739	0.988414	0.970284	0.980469	1.37933	0.964788
1.16438	1.09693	1.30853	1.06578	0.0143239	0.0143239	1.08885	0.216788	0.0605984			0.99341	1.05246	1.22689	0.995723	0.988041	0.970533	0.972734	1.3219	0.958609
0.928171	1.14482	1.49505	0.958774	0.0143239	0.0143239	1.04392	0.563242	0.0400573			0.977999	1.05598	1.2532	0.972772	0.987051	0.970681	1.03048	1.35492	0.963414
0.807751	1.25667	1.55471	1.02977	0.0143239	0.0143239	1.04392	1.03829	0.0556913			1.00092	1.02377	1.38548	1.00717	0.98814	0.968883	0.908658	1.14739	0.964609
0.774706	1.23058	1.51162	0.954303	0.0143239	0.0143239	0.988134	0.890236	0.082585			1.01552	1.00931	1.25369	1.00865	0.989226	0.970191	0.993339	1.23549	0.964637
1.12036	1.42178	1.74358	0.922349	0.0143239	0.0143239	0.870883	0.377485	0.31115			1.02254	1.07263	1.27719	0.998466	0.990594	0.971012	1.00405	1.57443	0.946079
0.868461	1.23504	1.30228	1.39475	0.0143239	0.0143239	1.06121	0.771633	0.095269			1.0075	1.00596	1.29566	1.00353	0.988968	0.971952	0.969489	1.31902	0.959087
1.08818	1.30228	1.49669	1.24883	0.0143239	0.0143239	0.957624	0.691694	0.0958292			0.981215	1.01013	1.2074	1.00969	0.990393	0.970271	0.965158	1.29514	0.983085
0.892332	1.12499	1.39131	1.3642	0.0143239	0.0143239	0.87644	0.571614	0.0416665			0.996146	1.07299	1.21606	1.01773	0.986251	0.971524	1.03724	1.38535	0.964828
0.704643	1.09958	1.47244	0.854149	0.0143239	0.0143239	1.06356	0.44553	0.196295			1.01363	1.02825	1.19663	1.0224	0.990296	0.971839	0.921252	1.35067	0.956203
0.852177	1.10943	1.42624	0.819456	0.0143239	0.0143239	1.13246	1.06473	0.168884			0.992449	0.98991	1.25849	0.968523	0.98886	0.970351	0.965891	1.33386	0.96941
0.865704	1.22836	1.53719	0.784022	0.0143239	0.0143239	1.0462	1.00993	0.134319			1.00442	1.03341	1.23852	0.991844	0.98401	0.971621	0.977515	1.19315	0.945567
