# Supplementary material for: PIEZO1 regulates leader cell formation and cellular coordination during collective keratinocyte migration
Source: PLoS Comput Biol. 2024 Apr 5;20(4):e1011855. doi: 10.1371/journal.pcbi.1011855 (PMC11023636; doi:10.1371/journal.pcbi.1011855)
Supplement: S1 Data — (ZIP) [file pcbi.1011855.s021.zip › Fig5G_Source_Data.xlsx]

## Sheet: Sheet1
Control(cKO)	cKO		Control(GoF)	GoF		DMSO	Yoda1
0.809243	0.670489		0.663201	0.664968		0.64874	0.775585
0.79496	0.740835		0.704644	0.739319		0.641571	0.82383
0.736885	0.640598		0.667918	0.747294		0.639656	0.817446
0.696785	0.740682		0.662851	0.727245		0.596419	0.828862
0.744295	0.764766		0.667049	0.68394		0.637398	0.790831
0.752859	0.771533		0.698135	0.741052		0.688333	0.726582
0.806343	0.723742		0.740196	0.624081		0.657376	0.780429
0.755472	0.681532		0.706516	0.732728		0.630604	0.833051
0.850548	0.751625		0.595664	0.568905		0.557848	0.740922
0.755961	0.665963		0.669362	0.715764		0.509103	0.662337
0.867297	0.81462		0.672588	0.571436		0.741919
0.794143	0.792742		0.564767	0.759594		0.796152
0.852287	0.716614		0.674453	0.633322		0.755754
0.822701	0.675028		0.62544	0.637837		0.804962
0.892538	0.786824		0.809809	0.581033		0.750995
0.830346	0.706814		0.85965	0.542626		0.576389
0.844833	0.762215		0.806793	0.656895		0.749625
0.841327	0.696387		0.860231	0.658884		0.699856
0.846378	0.772785		0.723375	0.574398		0.778905
0.859362	0.703867		0.863267	0.643802		0.851571
0.7786	0.759823		0.826865	0.600375
0.887005	0.715446		0.902477	0.692798
0.846718	0.830132		0.532935	0.739871
0.878569	0.769484		0.528375	0.74688
0.847402	0.839095		0.749817	0.665262
0.871263	0.870268		0.720735	0.539916
0.900374	0.816688		0.566576	0.544526
0.890814	0.838763		0.622223	0.524993
0.928385	0.809654		0.792713	0.644967
0.867411	0.73848		0.600682	0.483462
0.923788	0.85111		0.615276	0.686763
0.883657	0.7479		0.507447	0.502495
0.890993	0.85927		0.695506	0.565396
0.832742	0.836291		0.550024	0.591465
0.82453	0.860186		0.708424	0.687416
0.775287	0.862273		0.582994	0.65651
0.777561	0.823191		0.631656	0.641253
0.836062	0.857458		0.658576	0.585818
0.845723	0.872928		0.608874	0.831813
0.81034	0.858748		0.589644	0.849196
0.804377	0.81075		0.617009	0.854417
0.772133	0.825532		0.47295	0.826929
0.81513	0.842278		0.574238	0.754243
0.769932	0.827259		0.550646	0.872496
0.813928	0.763957		0.639805	0.824173
0.767601	0.772351		0.665059	0.781393
0.824485	0.809725		0.565971	0.762787
0.804786	0.8054		0.65038	0.889517
0.788315	0.851626		0.707406	0.765106
0.808631	0.792459		0.595669	0.87454
0.79906	0.819084		0.630109	0.765313
0.812723	0.850877		0.580747	0.859828
0.819074	0.819866			0.8411
0.799003				0.881409
0.832677				0.80968
				0.826349
				0.847236
				0.837908
				0.785666
				0.877562
