# Supplementary material for: PIEZO1 regulates leader cell formation and cellular coordination during collective keratinocyte migration
Source: PLoS Comput Biol. 2024 Apr 5;20(4):e1011855. doi: 10.1371/journal.pcbi.1011855 (PMC11023636; doi:10.1371/journal.pcbi.1011855)
Supplement: S1 Data — (ZIP) [file pcbi.1011855.s021.zip › Fig5K_Source_Data.xlsx]

## Sheet: Sheet1
Control(cKO)	cKO		Control(GoF)	GoF		DMSO	Yoda1
0.11625	0.442096		0.357628	0.320784		0.390433	0.211971
0.192208	0.394633		0.324579	0.297383		0.369648	0.243783
0.284938	0.280935		0.528222	0.252843		0.413526	0.272362
0.394758	0.42964		0.359622	0.37391		0.389411	0.214705
0.373815	0.29534		0.444311	0.43301		0.430094	0.232245
0.308681	0.199772		0.439394	0.365045		0.309391	0.349295
0.289649	0.365354		0.343888	0.394401		0.446141	0.249253
0.233958	0.517074		0.547871	0.264914		0.431239	0.267635
0.232553	0.30371		0.458081	0.457396		0.529574	0.221123
0.325112	0.452908		0.544431	0.438219		0.623576	0.432916
0.10117	0.199162		0.398072	0.451452		0.321396
0.288436	0.382939		0.636573	0.40502		0.270164
0.275566	0.360391		0.398944	0.453961		0.298941
0.1948	0.495811		0.505644	0.391788		0.2891
0.194742	0.327489		0.261084	0.531519		0.454069
0.18809	0.409801		0.141308	0.532336		0.432498
0.182683	0.275766		0.229431	0.374636		0.346062
0.166519	0.372441		0.150124	0.351061		0.335216
0.170182	0.278769		0.168658	0.522776		0.37832
0.147655	0.46865		0.159094	0.474914		0.277598
0.325698	0.373638		0.102621	0.485369
0.109211	0.37122		0.0788438	0.392571
0.216497	0.175094		0.626714	0.338404
0.171492	0.301572		0.68679	0.384839
0.154664	0.156668		0.354833	0.439961
0.165044	0.117936		0.51993	0.548713
0.135492	0.13439		0.593492	0.594861
0.017049	0.174074		0.719264	0.517061
0.0382592	0.298745		0.456428	0.609318
0.169177	0.306841		0.587312	0.669573
0.0483062	0.167101		0.471485	0.609015
0.129126	0.325997		0.793406	0.540454
0.146821	0.104848		0.461127	0.617271
0.17114	0.227394		0.709136	0.487055
0.221373	0.215787		0.349446	0.327912
0.283132	0.14408		0.744116	0.466521
0.239382	0.124433		0.499824	0.301994
0.18706	0.138743		0.625819	0.606644
0.137475	0.104724		0.379656	0.220039
0.131019	0.116956		0.611981	0.15698
0.239867	0.0971907		0.582557	0.189508
0.206929	0.159949		0.701686	0.189582
0.188986	0.14625		0.640611	0.258127
0.241352	0.119889		0.688237	0.158881
0.235733	0.249955		0.551746	0.226357
0.247061	0.282538		0.491354	0.262934
0.197312	0.257616		0.584103	0.36246
0.174912	0.225411		0.535542	0.232113
0.22075	0.191751		0.48844	0.31095
0.198273	0.249382		0.449239	0.141843
0.257822	0.220068		0.59374	0.164482
0.225792	0.148076		0.505415	0.0800288
0.197267	0.187376			0.175488
0.238799				0.0915379
0.160844				0.25317
				0.162895
				0.145916
				0.154538
				0.268608
				0.0906485
