# Supplementary material for: PIEZO1 regulates leader cell formation and cellular coordination during collective keratinocyte migration
Source: PLoS Comput Biol. 2024 Apr 5;20(4):e1011855. doi: 10.1371/journal.pcbi.1011855 (PMC11023636; doi:10.1371/journal.pcbi.1011855)
Supplement: S1 Data — (ZIP) [file pcbi.1011855.s021.zip › Fig1H_Source_Data.xlsx]

## Sheet: Sheet1
Control(cKO) Norm. Edge Length	cKO Norm. Edge Length		Con(GoF) Norm. Edge Length	GoF Norm. Edge Length		DMSO Norm. Edge Length	Yoda1 Norm. Edge Length
1.13868	1.43512		1.17483	1.09553		1.17689	1.14349
1.32493	1.31877		1.69177	1.23558		1.16996	0.983871
1.26799	1.14066		1.3662	1.12699		1.00743	1.06362
1.22529	1.1474		1.69474	1.25267		1.00146	1.0997
1.30713	1.29982		1.4176	1.09984		1.13227	1.03713
1.11091	1.02583		1.24051	1.28099		1.17805	1.2181
0.946454	1.33112		1.1093	0.97102		1.25867	1.06894
1.16598	1.11388		1.47584	1.04163		1.25172	0.917956
1.06941	1.19306		1.5932	1.13914		1.08825	0.995216
1.04425	1.05958		1.5353	1.35613		1.21784	0.931837
0.901835	1.24515		1.07157	0.955955		1.15558	1.10572
1.03154	0.966448		1.58937	1.14042		1.5023	1.2799
0.923828	1.22329		2.39354	1.02704		1.61516	1.059
1.12318	1.06624		1.14357	1.23022		1.483	1.34743
1.11904	1.12936		1.23612	1.02264		1.50171	0.875519
1.20403	1.08748		1.10812	1.3075		1.42306	1.01113
1.09068	1.34201		1.13496	0.962925		1.52805	1.03817
1.21376	1.15282		1.076	1.10985		1.42808	1.09433
1.07028	1.22914		1.13009	0.991173		1.17495	1.10853
1.15004	1.02665		1.23766	1.15363		1.07645	1.09967
1.05455	1.16886		0.890677	1.27158		1.05229	1.1461
1.02358	1.10996		1.15748	1.22417		1.23907	1.04379
0.957395	1.09723		1.23718	1.28843		0.870319	0.758244
1.07537	1.14359		1.0262	1.00746		1.09112	0.974679
1.03518	0.962457		1.26589	0.98941		1.18879	0.969461
1.05285	1.30572		1.42278	1.09694		1.06307	1.0254
1.06665	0.921394		1.29473	0.944576		1.03348	0.869752
0.98527	1.10244		1.27567	1.10518		0.888942	1.06001
1.03483	1.16867		1.40539	1.05748		1.05641
1.07736	1.19461		1.59919	1.10077		1.60233
0.996477	1.31694		1.23488	0.955548		1.01382
1.05388	1.29613		1.25035	0.953504		1.37302
1.05008	1.28863		1.51012	1.09738		1.03661
1.01022	1.26168		1.28091	1.13992		1.19547
1.07137	1.2574		1.17804	1.23141		1.10645
0.946673	1.09644		1.22735	1.31312		1.03337
1.07422	1.13596		1.46046	0.993449		1.10162
0.970743	1.11936		1.57149	1.1642		1.07625
1.09507	1.13033		1.21868	1.18296		1.10607
0.926906	1.1616		1.08124	1.23173		1.15921
1.15029	1.17516		1.19946	1.2411
1.10401	1.14112		1.13787	1.16571
1.01148	1.1254		1.04816	1.37271
1.09666	0.999899		1.10738	1.20293
1.05319	1.10325		1.01225	1.25451
0.838179	1.28654		1.32468	1.2569
0.797616	1.01397		1.13343	1.21894
0.917257	1.03025		1.58391	1.10014
0.739404	0.940271		1.29882	1.17748
0.903525	1.06486		1.42158	1.15125
0.737919	1.09416		1.287	1.20335
0.858945	1.07841		1.09392	1.09876
0.849195	1.00406			0.990301
1.22009	1.30079			1.43575
1.02837	1.03893			1.28723
	1.05864			1.51608
	1.06388			1.07315
	0.964079			1.2513
	1.0195			1.00233
	1.01817			1.21874
	0.980959
	0.910135
	0.826059
	0.858002
	0.98843
	0.961005
