# Supplementary material for: PIEZO1 regulates leader cell formation and cellular coordination during collective keratinocyte migration
Source: PLoS Comput Biol. 2024 Apr 5;20(4):e1011855. doi: 10.1371/journal.pcbi.1011855 (PMC11023636; doi:10.1371/journal.pcbi.1011855)
Supplement: S1 Data — (ZIP) [file pcbi.1011855.s021.zip › S19BD_Fig_Source_Data.xlsx]

## Sheet: Sheet1
p_v	Control_cKO mix Piezo1-cKO		Control_cKO mix Control_cKO		Control_GoF mix Piezo1-GoF		Control_GoF mix Control_GoF
	mean	sem	mean	sem	mean	sem	mean	sem
0	0	0	0	0	0	0	0	0
0.1	0.2157	0.0025	0.1649	0.0019	0.1063	0.0016	0.1663	0.0019
0.2	0.3413	0.0027	0.259	0.0028	0.174	0.0024	0.2735	0.0026
0.3	0.4352	0.0035	0.3532	0.0028	0.23	0.0024	0.357	0.0029
0.4	0.5236	0.004	0.4231	0.0044	0.2794	0.0027	0.4352	0.003
0.5	0.5963	0.0038	0.4955	0.0041	0.3261	0.0036	0.5048	0.0032
0.6	0.6627	0.0029	0.5736	0.004	0.3694	0.0032	0.5724	0.0028
0.7	0.7174	0.0029	0.6456	0.0044	0.4239	0.0032	0.6416	0.0028
0.8	0.7982	0.0023	0.7383	0.0034	0.4947	0.0034	0.7287	0.0028
0.9	0.8725	0.0016	0.8332	0.0021	0.6103	0.0041	0.836	0.0019
1	1	0	1	0	1	0	1	0
