# Supplementary material for: PIEZO1 regulates leader cell formation and cellular coordination during collective keratinocyte migration
Source: PLoS Comput Biol. 2024 Apr 5;20(4):e1011855. doi: 10.1371/journal.pcbi.1011855 (PMC11023636; doi:10.1371/journal.pcbi.1011855)
Supplement: S1 Data — (ZIP) [file pcbi.1011855.s021.zip › S15_Fig_Source_Data.xlsx]

## Sheet: Sheet1
Norm. Wound Closure														Norm. Edge Length
ControlcKO(PCM)	cKO(PCM)	cKO(PCM)+↑D.	cKO(PCM)+↓D.	DMSO(PCM)	Yoda1(PCM)	Yoda1(PCM)+↑D.	Yoda1(PCM)+↓D.	ControlGoF(PCM)	GoF(PCM)	GoF(PCM)+↑D.	GoF(PCM)+↓D.			ControlcKO(PCM)	cKO(PCM)	cKO(PCM)+↑D.	cKO(PCM)+↓D.	DMSO(PCM)	Yoda1(PCM)	Yoda1(PCM)+↑D.	Yoda1(PCM)+↓D.	ControlGoF(PCM)	GoF(PCM)	GoF(PCM)+↑D.	GoF(PCM)+↓D.
1.10884	0.886421	1.28219	0.0570541	0.945794	0.363767	0.914043	0.00898495	1.0365	0.746891	1.31674	0.40446			0.974567	1.01903	0.958507	1.08004	0.994074	1.0123	0.967849	0.977638	0.970347	1.43053	1.17733	1.34901
0.892505	1.0799	1.13088	0.121917	1.10517	0.370517	0.895817	0.00898495	1.12685	0.756426	1.27885	0.0170493			1.00581	1.04911	0.982667	1.1551	0.978819	1.00204	0.952181	0.980255	1.07768	1.39948	1.25241	1.27579
1.10614	1.19626	1.35874	0.167283	1.04965	0.672533	0.991726	0.00898495	0.975364	0.753221	1.44227	0.0742368			0.949176	1.06299	1.00094	1.13916	0.975802	0.979768	0.949256	0.976777	1.01125	1.44487	1.23821	1.29674
0.896901	1.05978	1.45657	0.134788	1.06584	0.697596	0.987367	0.00898495	0.857708	0.701223	0.776245	0.0833478			0.987557	1.00901	0.999963	1.09734	1.01733	0.987852	0.949948	0.979149	1.02051	1.49963	1.28709	1.27375
1.13088	1.21219	1.25566	0.233066	0.888728	0.418493	0.854904	0.00898495	1.05183	0.986186	1.05496	0.15023			0.984534	1.10862	0.978952	1.14037	0.995916	0.990507	0.950582	0.977372	1.02144	1.34937	1.27405	1.26556
1.15235	1.13088	1.29496	0.0311958	1.06332	0.441308	0.833492	0.00898495	0.931901	0.352524	0.963469	0.0317004			1.00007	1.02513	0.961811	1.10481	0.985182	1.01524	0.959749	0.978603	1.00631	1.51137	1.15123	1.32868
1.0748	0.985233	1.30423	0.0884871	0.977698	0.695437	1.05458	0.00898495	1.029	0.900051	0.936812	0.364262			0.993498	1.02822	0.981778	1.11868	0.976433	0.99107	0.960871	0.977879	0.993026	1.13361	1.50602	1.36051
0.997103	1.06849	1.33483	0.0521454	1.13735	0.457021	0.883485	0.00898495	1.02014	0.644058	1.47519	0.0759334			1.01461	0.990662	0.982394	1.08338	0.974454	0.983519	0.953937	0.977908	0.975166	1.29376	1.12389	1.32912
1.12528	0.953251	1.39839	0.10517	1.03395	0.731681	0.813126	0.00898495	1.10068	0.619913	0.978047	0.088559			0.98936	1.0643	0.976298	1.11362	1.0097	0.980264	0.941713	0.977065	0.974561	1.51475	1.24257	1.3933
0.956255	1.05855	1.30423	0.0498524	0.967173	0.402917	0.837376	0.00898495	0.892146	0.921037	1.22805	0.135824			0.999649	1.05364	1.03615	1.14474	1.00171	0.983197	0.964707	0.977535	0.980175	1.31835	1.08889	1.33029
1.28763	1.30237	1.35671	0.205127	0.972407	0.516085	0.769926	0.00898495	1.07733	0.432769	1.24963	0.0520413			0.989562	1.05716	0.971663	1.09964	0.99022	1.01994	0.950276	0.979983	1.00548	1.42316	1.0902	1.32137
0.996012	1.10749	1.26263	0.100492	0.85899	0.47666	0.786781	0.00898495	0.960865	1.10239	0.848497	0.0272931			0.992898	1.08568	0.988946	1.1093	1.01221	1.00195	0.953386	0.978119	1.03907	1.2704	1.21271	1.29972
1.04279	0.998196	1.19784	0.0622337	0.96926	0.43406	0.970307	0.00898495	1.16183	0.717498	1.29045	0.263739			0.979463	0.997143	0.992167	1.0991	0.975519	0.995506	0.953527	0.980367	1.0109	1.40229	1.2749	1.38437
1.03803	1.03332	1.49238	0.132127	0.871488	0.503928	1.03158	0.00898495	1.03199	0.631474	1.06125	0.0243407			1.01253	1.04525	0.988411	1.05364	1.01394	0.996467	0.947999	0.97954	1.01341	1.35398	1.33257	1.27617
0.832896	1.08118	1.37933	0.379789	1.0722	0.452647	0.96926	0.00898495	1.06763	0.438643	1.05496	0.233972			1.00686	1.01318	0.982054	1.1347	0.977951	1.0028	0.953308	0.979338	0.93171	1.34602	1.37622	1.33819
0.92048	1.01602	1.24536	0.063263	1.01987	0.485941	1.00729	0.00898495	0.91159	0.886584	1.111	0.130179			1.02353	1.01153	1.02704	1.0932	0.998232	1.00303	0.948692	0.979871	0.974233	1.50032	1.36904	1.26575
1.03922	1.01943	1.55351	0.0679217	0.886099	0.275024	1.09976	0.00898495	1.03499	0.764559	1.58009	0.034619			0.998156	1.02431	1.0063	1.09622	1.00195	1.00145	0.958995	0.980234	1.00947	1.51893	1.19434	1.32184
0.909445	0.81573	1.3669	0.109602	1.11201	0.506199	1.04965	0.00898495	0.946791	0.508249	1.32164	0.198006			0.982827	1.04123	0.991705	1.09602	0.968961	1.01559	0.957801	0.980292	1.00192	1.58035	1.24283	1.35411
0.983105	0.946315	1.38352	0.0225486	0.88785	0.279908	0.880886	0.00898495	0.922231	0.559434	1.22172	0.0544817			1.00065	1.0071	0.975304	1.09731	1.00649	1.01448	0.950396	0.977349	0.980654	1.3103	1.15655	1.24209
0.955252	1.1451	1.37516	0.0451542	0.944799	0.497511	0.819056	0.00898495	0.960865	0.841468	1.17917	0.262473			1.01414	1.04622	0.98295	1.10853	1.00487	0.983306	0.961992	0.974475	1.01968	1.41587	1.23079	1.3152
0.916772	1.00592	1.51979	0.15846	0.806557	0.373598	1.02103	0.00898495	1.22172	0.891028	1.24308	0.0960476			1.02518	1.03459	1.00298	1.10399	1.0054	1.00884	0.957017	0.97739	0.93869	1.3853	1.19086	1.23741
1.01829	1.02287	1.35469	0.0801933	1.10246	0.430524	0.77591	0.00898495	1.01577	0.844466	1.23017	0.0847687			0.96531	0.994014	1.00324	1.10045	0.982411	1.02022	0.962799	0.977368	1.03019	1.26326	1.21215	1.33374
0.871153	1.03332	1.284	0.185107	0.851663	0.42563	0.859812	0.00898495	0.877827	0.875665	1.22805	0.0191114			0.999281	1.05294	0.975765	1.09358	1.01161	0.99994	0.972861	0.976813	1.07069	1.4737	1.12547	1.28111
1.08894	1.12113	1.34668	0.0526399	1.07993	0.439152	1.10653	0.00898495	1.05652	0.949319	1.11623	0.291649			0.978864	1.00675	0.979949	1.10668	1.00395	1.01905	0.970057	0.979479	1.00597	1.35957	1.17388	1.53735
0.876184	1.15235	1.31935	0.303452	1.00616	0.551907	0.828878	0.00898495	1.06923	0.829685	1.11799	0.0288806			1.05554	1.03773	0.979158	1.10374	1.04973	0.996334	0.953185	0.980616	1.011	1.30655	1.217	1.2651
0.902235	0.98737	1.26088	0.0210083	1.08384	0.415205	0.859812	0.00898495	0.88	1.04411	1.00288	0.214686			1.01598	1.02081	0.984061	1.09475	0.982059	0.989366	0.934381	0.978831	1.02995	1.17037	1.33899	1.36999
1.02287	1.1451	1.10079	0.107683	0.880886	0.417327	1.04114	0.00898495	0.956986	0.565215	0.784813	0.23176			0.987582	1.02783	0.999639	1.13848	1.00246	0.983331	0.96201	0.981998	0.952153	1.3219	1.27059	1.33984
1.23522	1.10346	1.30798	0.142958	0.854904	0.400046	0.953826	0.00898495	0.983458	0.882184	1.01144	0.145944			0.999887	1.04278	0.996749	1.11565	1.00485	1.01808	0.954749	0.98003	1.02087	1.30353	1.22917	1.25861
0.850799	1.01943	1.15527	0.295378	1.11064	0.470421	0.787471	0.00898495	0.946791	0.802528	0.948054	0.0509706			1.01335	1.036	0.985203	1.08591	1.00809	0.993634	0.945083	0.978745	1.07549	1.31907	1.28927	1.23644
1.05855	0.965382	1.1869	0.0401108	1.04477	0.521779	0.863946	0.00898495	1.00857	0.762919	1.21131	0.0258795			1.01418	1.00991	0.9911	1.11783	0.999905	1.01053	0.951522	0.979381	1.00562	1.29126	1.11474	1.30465
0.931786	1.03922	1.47785	0.040679	0.971356	0.511385	0.861461	0.00898495	0.820116	0.783947	1.18507	0.0441338			0.998731	1.00516	0.980929	1.10925	0.999031	0.990871	0.965816	0.976694	1.09892	1.3531	1.19412	1.29167
0.936579	1.05487	1.20897	0.0256027	1.01756	0.501397	0.914974	0.00898495	1.0839	0.617759	1.12685	0.0612596			1.05074	1.06385	0.99084	1.10386	0.993529	0.987697	0.95151	0.977407	1.00426	1.30501	1.24424	1.37275
1.33876	0.90045	1.26614	0.117027	0.773239	0.248343	0.737688	0.00898495	0.917471	0.828718	1.24963	2.10367			0.972169	1.04129	1.02207	1.07751	0.997977	1.00681	0.955711	0.976027	1.01809	1.30732	1.09162	1.21198
0.961304	0.994923	1.4027	0.0830692	0.931092	0.618804	0.822053	0.00898495	1.11448	0.551194	1.2652	0.326465			0.967535	1.02666	0.973395	1.08352	1.01123	1.00925	0.955976	0.980922	1.024	1.47487	1.28277	1.41567
0.846842	1.05243	1.2968	0.110965	0.957893	0.273934	0.796546	0.00898495	1.06443	1.16564	0.906939	0.0811042			1.01613	1.02936	0.971983	1.09556	1.00857	1.00618	0.949222	0.979057	0.926893	1.14049	1.33448	1.32763
1.05855	0.882127	1.33093	0.113638	0.9809	0.710842	0.860636	0.00898495	1.0757	1.02751	0.891028	0.0459061			1.05798	1.01957	1.00108	1.08852	0.973338	1.00548	0.961921	0.97688	0.947875	1.27141	1.28634	1.23518
0.97993	1.03803	1.29312	0.104723	0.901208	0.588411	1.00168	0.00898495	0.84547	1.13766	1.15616	0.056607			1.00256	1.00064	0.963981	1.095	0.973148	0.991264	0.947974	0.977906	1.01544	1.23055	1.35975	1.235
0.929882	1.10079	1.44043	0.163556	0.889608	0.440012	0.911262	0.00898495	0.877827	0.782222	1.39694	0.0895178			0.995054	1.01129	0.990331	1.09975	1.01583	1.00253	0.955425	0.978573	0.995482	1.40242	1.25964	1.32059
1.01151	0.878721	1.52233	0.188129	0.968216	0.518168	0.842084	0.00898495	0.9821	1.01432	1.30227	0.327216			1.00036	1.04736	0.956258	1.06442	1.00463	1.00827	0.964392	0.977153	0.977666	1.12912	1.14279	1.36687
0.90045	1.20577	1.48025	0.101829	1.08515	0.519367	1.00842	0.00898495	1.029	0.545276	1.21338	0.0832015			0.993291	1.00805	0.998822	1.0773	0.993332	1.01967	0.952527	0.978044	0.960814	1.51227	1.27912	1.29192
0.859636	0.905826	1.40487	0.117632	0.846846	0.312741	0.973461	0.00898495	0.991688	0.654131	0.93435	0.0459061			0.990772	1.02975	1.00664	1.10351	1.04119	0.999371	0.952377	0.978107	1.06189	1.48114	1.48315	1.27147
0.98737	1.29128	1.20417	0.0584497	1.03276	0.418883	0.916841	0.00898495	1.04105	0.639425	1.05339	0.0688659			0.99894	1.00747	0.97906	1.10358	0.990184	0.995689	0.9527	0.977141	1.03937	1.31147	1.1585	1.30016
1.06849	1.48266	1.23858	0.134529	1.00956	0.371283	0.802953	0.00898495	1.10754	0.503213	1.27885	0.446633			1.00632	1.04122	0.994249	1.10421	1.02986	1.00185	0.950499	0.978801	0.963369	1.43012	1.14305	1.47545
0.90313	1.00481	1.33679	0.110333	1.0722	0.603833	0.871488	0.00898495	1.00857	0.871373	0.943024	0.136424			1.0154	1.00628	0.956114	1.11552	1.00334	0.99845	0.961523	0.97969	0.981685	1.34462	1.12627	1.19174
1.08505	1.06226	1.27679	0.100692	0.988453	0.341247	0.919656	0.00898495	0.975364	0.550341	0.990307	0.0544108			1.00652	1.03505	1.01787	1.09507	0.978828	0.99354	0.958292	0.980586	0.957891	1.42599	1.31349	1.29263
1.05365	1.09814	1.36281	0.15498	0.937896	0.320094	1.00279	0.00898495	1.01722	0.895517	1.26071	0.037659			0.989114	1.03896	0.946293	1.11804	1.05885	1.00018	0.947345	0.979459	0.95107	1.42286	1.21543	1.28821
0.81573	0.945332	1.30986	0.115851	1.07348	0.41947	0.78472	0.00898495	0.98482	0.630355	1.11975	0.0166602			1.01615	1.04937	0.964675	1.07271	0.961866	1.009	0.946639	0.980474	0.941078	1.3634	1.19092	1.28275
1.24536	1.02287	1.30423	0.0693921	0.987367	0.646871	1.02804	0.00898495	0.994462	0.756426	1.1714	0.162264			1.03118	1.01742	1.01028	1.09385	1.01585	1.03124	0.981916	0.98138	0.966089	1.36074	1.41295	1.21386
1.09286	1.19941	1.37933	0.0457419	1.05088	0.793731	0.840509	0.00898495	1.13223	1.01144	0.893267	0.371494			0.975646	1.01333	0.980586	1.09739	0.996625	0.990895	0.947465	0.979004	1.00428	1.28946	1.43567	1.3342
1.03567	0.911266	1.40055	0.14251	1.04477	0.570117	0.871488	0.00898495	0.91159	0.878913	1.64213	0.060401			0.995348	1.05169	0.972151	1.0932	0.99683	0.99894	0.950332	0.97973	0.992119	1.41429	1.30161	1.21511
1.22195	1.21868	1.27145	0.0345985	0.875735	0.492601	0.831948	0.00898495	0.92463	0.65233	0.925834	0.423238			0.962452	1.02413	1.00413	1.11012	1.00481	0.997502	0.955062	0.9798	0.98906	1.36907	1.29645	1.26518
0.843702	1.01263	1.41579	0.0199701	1.06838	0.59229	0.831179	0.00898495	0.889913	0.946791	1.29045	2.3011			1.02442	1.02275	0.978035	1.11288	0.986717	0.989724	0.955902	0.979755	0.959218	1.16019	1.23745	1.1414
0.824597	0.896019	1.36281	0.0590833	1.21914	0.330941	0.813126	0.00898495	1.02751	1.0757	1.20311	0.0876313			0.99059	1.06008	0.958814	1.08947	0.978653	1.02577	0.952581	0.980502	1.11089	1.32026	1.18112	1.27048
1.04518	0.955252	1.42689	0.0131001	1.01183	0.664083	0.999448	0.00898495	1.01868	0.634291	1.26971	0.22659			0.999709	1.02668	0.998567	1.10965	1.00739	0.989771	0.942645	0.977943	1.1442	1.44895	1.18083	1.32558
0.904027	0.776091	1.45657	0.0444574	0.731681	0.332903	0.866446	0.00898495	1.14869	1.04105	1.06284	0.173382			0.970299	1.03585	0.961253	1.09208	1.01574	0.993397	0.965195	0.978157	0.935853	1.27309	1.3109	1.31826
1.02749	0.968463	1.29496	0.0606378	0.972407	0.420254	0.932058	0.00898495	0.976704	0.724812	1.25183	0.0404874			1.03473	1.02586	1.02219	1.09671	1.00624	0.98304	0.948544	0.977603	0.990849	1.45984	1.12657	1.27522
1.27501	0.833658	1.36281	0.0242425	0.94879	0.481256	0.952814	0.00898495	1.12864	0.750042	0.930681	0.0666767			1.01988	1.06931	0.979627	1.12281	0.992527	1.01348	0.953399	0.978901	1.00734	1.22835	1.45836	1.26849
0.917696	1.09681	1.26967	0.0570219	1.06965	0.301613	0.990633	0.00898495	0.991688	0.779649	1.21753	0.0642081			1.01455	1.05387	0.988532	1.08009	0.956893	0.996897	0.947889	0.977386	0.920481	1.37547	1.23632	1.27516
0.984167	1.0799	1.40055	0.055003	0.850856	0.700861	1.02103	0.00898495	0.838491	0.487014	1.06284	0.0829105			0.996013	1.02182	0.971228	1.07445	1.01036	1.02417	0.956517	0.978168	1.01694	1.38271	1.24913	1.259
0.971563	1.12251	1.24196	0.223236	1.00616	0.420254	0.854091	0.00898495	0.875665	0.721136	1.15055	0.162672			0.967949	1.00255	1.00878	1.0911	1.04338	0.988108	0.958415	0.981518	1.0194	1.29997	1.17138	1.29637
0.896901	1.18075	1.25221	0.0318217	0.987367	0.511385	0.928207	0.00898495	0.893267	0.898913	1.20925	0.0302339			1.01393	0.977102	1.00982	1.10118	0.997719	1.00043	0.938581	0.977594	0.990134	1.34185	1.20835	1.27229
1.02865	0.934656	1.30237	0.189106	1.16236	0.415782	0.873182	0.00898495	0.884378	0.65054	1.15242	0.066527			1	1.01106	0.982613	1.1266	1.01082	1.00384	0.964568	0.979324	1.0245	1.14252	1.29089	1.29631
1.13937	1.01829	1.13088	0.0256756	1.01526	0.45842	0.998338	0.00898495	1.02161	0.457555	0.817288	0.0152689			0.993491	1.02745	0.99029	1.09809	0.989001	0.988187	0.958431	0.978972	1.00514	1.39825	1.47059	1.26774
1.16117	1.09946	1.37516	0.063488	0.941828	0.346511	0.861461	0.00898495	0.910423	0.901192	0.935579	0.365573			0.966361	1.0413	0.966813	1.11382	0.981336	1.00724	0.954943	0.979183	1.0113	1.37448	1.26595	1.64159
0.959278	0.939479	1.23858	0.14714	0.939858	0.672533	0.916841	0.00898495	0.987556	0.993073	0.908097	0.0886031			0.996043	1.05112	1.01945	1.08763	1.01036	1.02639	0.948997	0.977228	1.04761	1.23175	1.19253	1.30574
1.05855	1.04518	1.34469	0.018289	0.847645	0.56688	0.963027	0.00898495	1.02751	1.10754	1.32657	0.0127322			1.00506	1.03742	0.997905	1.09256	0.996298	1.03034	0.938377	0.974478	0.998619	1.30441	1.12941	1.26752
1.1451	1.41359	1.37516	0.115162	1.08778	0.440012	0.828114	0.00898495	0.950589	0.605656	1.0757	0.272116			1.017	1.03734	0.978735	1.06502	0.990178	1.00607	0.948881	0.977094	0.96592	1.40239	1.10087	1.36497
0.807768	1.36077	1.23522	0.253793	1.14898	0.694899	0.832719	0.00898495	0.922231	1.02603	1.27427	0.0432664			1.00172	1.05918	0.997473	1.09529	0.993463	1.00475	0.96525	0.977452	0.982486	1.22266	1.14809	1.30707
0.966406	1.23354	1.3669	0.0488047	1.00616	0.498892	0.937896	0.00898495	0.850527	0.897778	1.08722	0.0489866			0.996702	1.04698	0.977121	1.11275	0.965957	0.988064	0.961641	0.976707	1.01029	1.25768	1.1722	1.2845
1.00814	1.13794	1.4114	0.0811947	1.12877	0.529154	0.981972	0.00898495	0.939287	0.510072	1.20925	0.078438			0.965056	0.998494	0.990787	1.07158	0.982269	1.00772	0.960833	0.976621	0.988917	1.3032	1.2314	1.27546
1.00481	1.12528	1.34271	0.0182843	1.18536	0.539966	0.825831	0.00898495	1.04105	0.814479	0.959568	0.0180982			1.0243	1.0094	1.01136	1.11194	1.00183	0.996335	0.953229	0.979214	0.926442	1.35715	1.19376	1.28922
0.765004	1.23021	1.30237	0.0604766	1.25314	0.498062	1.04235	0.00898495	1.20311	0.804344	1.18113	0.0433746			0.994831	0.995069	0.984586	1.08856	1.01026	1.01062	0.940533	0.975658	1.05663	1.29417	1.30698	1.29764
1.05001	1.16712	1.47307	0.0895049	1.07477	0.68693	0.902113	0.00898495	1.24091	0.8326	0.941775	0.111957			0.993978	1.02092	0.974826	1.10788	1.02606	0.984803	0.964347	0.977739	1.01982	1.36299	1.36797	1.31444
0.914011	1.17769	1.32319	0.118151	0.880886	0.336771	0.998338	0.00898495	0.816349	0.691673	0.976704	0.153473			0.982206	1.00328	0.985832	1.09744	0.992035	0.984223	0.980702	0.981294	1.1268	1.39747	1.2682	1.33357
1.01716	0.895137	1.31935	0.072776	1.03514	0.503364	0.934968	0.00898495	0.983458	0.784813	1.16564	0.031964			0.996934	1.00152	0.967087	1.09983	1.02251	0.997925	0.952497	0.981592	0.986427	1.38604	1.25323	1.30163
0.832896	1.10212	1.17012	0.212204	0.996124	0.305406	0.80439	0.00898495	0.92463	0.951861	1.06763	0.400586			1.00121	1.04757	1.00901	1.05229	1.05089	0.992407	0.959306	0.979357	1.01732	1.21147	1.34769	1.36751
0.908538	1.05243	1.50971	0.0659773	1.08254	0.38153	0.878303	0.00898495	0.908097	0.901192	1.111	0.291888			1.00267	1.0414	0.983446	1.11864	0.977036	1.00498	0.949747	0.979481	0.957459	1.35266	1.32873	1.34909
1.0799	1.0799	1.40055	0.0858663	1.16086	0.420845	0.72227	0.00898495	1.09391	0.680421	1.23231	0.031333			0.969207	1.01214	0.989005	1.08334	0.965469	1.00675	0.95548	0.979966	0.973106	1.41251	1.09457	1.24968
0.925157	1.201	1.35268	0.0680537	1.00056	0.431144	1.02219	0.00898495	0.983458	0.804344	1.53905	0.024839			1.00276	1.03985	0.997691	1.10259	1.01677	0.997631	0.959238	0.978579	1.0226	1.30452	1.06518	1.25733
0.925157	1.12947	1.42243	0.072302	0.819803	0.275699	1.15787	0.00898495	1.07733	0.997251	1.17722	0.384138			0.993554	0.994587	1.01368	1.09181	0.989853	1.00543	0.943883	0.979605	1.05102	1.39616	1.22166	1.36315
1.02517	1.00592	1.2968	0.0684889	0.951805	0.481256	0.950798	0.00898495	0.96872	0.683693	1.22593	0.131869			0.997093	1.02685	1.00515	1.08189	1.02592	1.00513	0.965546	0.978877	0.98546	1.36262	1.27954	1.28466
1.09946	0.940449	1.22195	0.143431	0.952814	0.383321	0.885226	0.00898495	1.08556	0.870306	1.33403	0.0764395			1.01735	1.04276	0.981797	1.15551	1.0118	1.00305	0.937996	0.978399	0.908037	1.33066	1.2498	1.26077
1.00926	0.929882	1.22195	0.26783	0.884354	0.295658	0.930128	0.00898495	1.03199	0.700532	1.26295	0.136686			0.974935	0.986993	0.965945	1.105	0.978104	1.00516	0.955146	0.98118	0.995086	1.41965	1.11181	1.27014
0.886421	0.827595	1.32705	0.0464301	1.00504	0.644551	0.73951	0.00898495	0.987556	0.677181	1.15805	0.204852			1.00437	1.00465	0.996336	1.08702	1.00746	0.986435	0.941709	0.977106	0.988447	1.45346	1.07457	1.24858
1.15527	1.05001	1.32512	0.190331	0.944799	0.378158	0.978763	0.00898495	1.08556	1.04873	0.640577	0.0420013			1.00339	1.00532	1.00317	1.07256	0.989841	1.0101	0.95037	0.980764	1.02838	1.35305	1.30335	1.26593
0.930833	1.21219	1.13088	0.119313	1.10381	0.421635	0.849248	0.00898495	1.03349	0.597011	1.25183	0.197841			0.999786	1.0688	0.995078	1.12274	1.01827	1.00549	0.954754	0.98059	0.94919	1.45739	1.17612	1.36197
1.10212	1.13369	1.03567	0.102645	0.863946	0.519667	1.0944	0.00898495	0.935579	0.936812	1.2928	0.0458292			1.04647	0.997311	1.0336	1.0826	1.03526	0.997106	0.945239	0.976335	0.961797	1.31281	1.2595	1.22131
0.79507	1.03449	1.38985	0.123892	0.923437	0.5028	1.01871	0.00898495	1.10068	0.856675	1.19302	0.297009			1.03525	1.04654	0.971642	1.06834	0.974463	1.0058	0.951293	0.977643	1.00825	1.30422	1.16682	1.45053
1.11427	1.13937	1.2968	0.0725498	0.928207	0.414822	0.942816	0.00898495	1.03049	0.440273	1.27427	0.0254771			0.995929	1.01825	0.995249	1.08891	0.976632	1.00671	0.946629	0.977703	1.00272	1.38196	1.3931	1.24436
0.902235	0.988442	1.38774	0.287269	1.06838	0.397744	1.02219	0.00898495	1.04565	0.691001	0.936812	0.266507			1.0153	1.03533	1.0119	1.07146	1.00628	1.0099	0.949435	0.978658	0.92891	1.35993	1.50152	1.26131
1.13652	0.925157	1.45192	0.0556214	0.986283	0.462193	0.89049	0.00898495	1.01	0.693022	1.05652	0.0833185			0.992806	1.05747	0.960645	1.09796	1.02459	1.01262	0.946607	0.978245	1.04322	1.46858	1.28759	1.24561
1.07353	0.869489	1.41579	0.152081	1.20443	0.465787	0.876589	0.00898495	0.930681	0.779649	1.13404	0.349234			0.992827	1.02295	1.01976	1.07762	1.00406	0.999369	0.946243	0.979593	1.00601	1.45387	1.17377	1.38775
1.03922	1.23354	1.55086	0.172612	1.11754	0.313068	0.944799	0.00898495	1.14499	0.663903	1.09223	0.0253572			0.967146	1.04665	0.986173	1.09989	0.996585	1.01276	0.94194	0.981159	0.961696	1.28089	1.17966	1.32374
0.968463	1.03449	1.47307	0.0996448	1.17605	0.330211	0.846049	0.00898495	1.029	0.84951	1.76	0.383517			0.994337	1.01232	1.05645	1.10692	1.00292	1.00325	0.955976	0.978131	1.02249	1.37366	0.948681	1.44314
1.15527	1.12668	1.38142	0.0781622	1.03873	0.286148	0.942816	0.00898495	1.01	0.822012	0.92463	0.12987			0.980223	1.01822	0.958014	1.10613	1.03933	0.987975	0.959421	0.977491	0.975198	1.28894	1.35437	1.30194
1.13228	1.2574	1.31175	0.034929	1.06711	0.347047	0.885226	0.00898495	1.06923	0.626467	1.02014	0.143239			0.984739	1.02013	0.969199	1.11429	0.991902	0.997201	0.951533	0.978393	1.05085	1.43461	1.29935	1.30548
0.926099	1.00814	1.31554	0.12264	1.06206	0.4073	0.85328	0.00898495	0.940529	0.583298	1.17917	0.0370816			1.0086	1.06087	0.981148	1.11394	0.979698	1.01898	0.956745	0.977292	1.05511	1.40308	1.17219	1.2981
0.87957	1.09681	1.33288	0.0351298	0.822806	0.498892	0.89049	0.00898495	1.01868	0.815413	1.63458	0.0335951			1.00882	1.00316	0.968338	1.09946	1.01483	0.998408	0.945693	0.977179	0.968028	1.24105	1.23619	1.29677
0.959278	0.816462	1.44501	0.0178518	1.05582	0.262567	0.849248	0.00898495	1.02308	0.248355	1.29989	0.0761856			1.03098	1.05547	0.979006	1.11612	1.01425	1.01485	0.934195	0.976654	0.939382	1.62041	1.25442	1.26815
0.770834	1.08247	1.26263	0.105207	1.16086	0.327205	0.746266	0.00898495	0.948054	0.453181	1.23231	0.19867			1.01751	1.08003	0.964599	1.06739	0.980697	1.00091	0.973597	0.977355	0.979042	1.46672	1.30684	1.34874
