# Supplementary material for: PIEZO1 regulates leader cell formation and cellular coordination during collective keratinocyte migration
Source: PLoS Comput Biol. 2024 Apr 5;20(4):e1011855. doi: 10.1371/journal.pcbi.1011855 (PMC11023636; doi:10.1371/journal.pcbi.1011855)
Supplement: S1 Data — (ZIP) [file pcbi.1011855.s021.zip › S6B_Fig_Source_Data.xlsx]

## Sheet: Sheet1
DMSO	Yoda1
0.224	0.09413
0.29071	0.88804
0.44737	0.26786
0.36526	0.20776
0.90352	1.50812
0.36809	0.26101
0.69879	0.50257
0.36461	0.45047
0.45374	0.45047
0.31037	0.7673
0.51514	0.42738
0.91922	0.66801
0.16473	0.12257
0.90463	0.50206
0.16305	0.33328
0.48526	0.42485
0.59693	0.27127
0.79015	0.18654
0.70487	0.55437
0.67008	0.20035
0.43173	0.45592
0.59344	0.60204
0.44273	0.26988
0.70092	0.09009
0.26829	0.23422
0.90988	0.69776
0.28143	0.5684
0.29828	0.19603
0.72736	1.1668
0.39312	0.63027
0.89425	0.90758
0.58064	0.68885
0.5499	0.98706
0.2252	0.42105
0.98714	0.85225
0.75943	0.1486
0.29235	0.70762
0.34502	0.15498
0.34714	0.31013
1.06405	0.33282
0.4715	0.36596
0.32272	0.45312
0.4802	0.2453
0.76898	0.80945
0.79468	0.21247
0.09047	0.15405
0.19977	0.24787
0.46252	0.27454
0.47227	0.30101
0.70037	0.49406
0.2588	0.38068
0.28781	0.49379
0.11854	0.56867
0.8861	0.18972
0.19487	0.45922
0.18664	0.58809
0.42627	0.21793
0.24173	0.09167
0.18375	0.90649
0.65413	0.48871
0.66482	0.36994
0.57033	0.33961
0.23104	0.77998
0.29604	0.28249
0.23951	0.308
0.25203	0.18929
0.34124	0.56798
0.6036	0.27878
0.90995	0.8773
0.18947	0.47662
0.29277	0.6266
0.24292	0.78177
0.4917	0.45201
0.59803	0.63571
0.64062	0.52837
0.6776	0.37735
1.08087	0.77008
0.19811	1.06044
0.6162	0.58847
0.69083	1.31182
0.98618	0.90499
0.39153	0.81015
0.24824	0.62653
0.88507	0.42296
1.42314	0.94819
0.30481	0.99461
0.7656	0.4594
0.79583	0.39657
0.58326	1.25442
0.95425	0.9212
0.64489	0.55121
0.59524	0.56809
0.65395	0.1035
1.02412	0.79264
1.05537	0.76053
0.52695	1.25496
0.59466	1.50761
0.42867	1.06238
0.49261	0.9966
0.49201	1.05459
0.64352	1.68606
0.97664	0.70764
1.36804	0.76342
0.75442	1.2565
0.25099	1.41667
1.18934	1.20207
1.30397	0.89019
0.99112	1.07821
0.65547
0.49192
0.65632
1.13591
0.57848
