# Supplementary material for: PIEZO1 regulates leader cell formation and cellular coordination during collective keratinocyte migration
Source: PLoS Comput Biol. 2024 Apr 5;20(4):e1011855. doi: 10.1371/journal.pcbi.1011855 (PMC11023636; doi:10.1371/journal.pcbi.1011855)
Supplement: S1 Data — (ZIP) [file pcbi.1011855.s021.zip › Fig5I_Source_Data.xlsx]

## Sheet: Sheet1
R Bins	Con Radial Cr Mean	Con Radial Cr SEM	GoF Radial Cr Mean	GoF Radial Cr SEM
0	1	0	1	0
30	0.84183	0.0124	0.76736	0.01029
45	0.73847	0.01923	0.62333	0.01628
60	0.70104	0.02083	0.57745	0.01748
75	0.63671	0.02283	0.50467	0.01881
90	0.58968	0.02378	0.4566	0.01941
105	0.55723	0.02417	0.42654	0.01967
120	0.53416	0.02434	0.4059	0.01981
135	0.50238	0.02443	0.37897	0.01996
150	0.47273	0.02436	0.35537	0.02005
165	0.45393	0.02422	0.34116	0.02008
180	0.4345	0.02403	0.32732	0.02008
195	0.41447	0.02372	0.31343	0.02005
210	0.39895	0.02345	0.30317	0.02001
225	0.38226	0.02327	0.29358	0.01995
240	0.37441	0.0228	0.2872	0.01989
255	0.35941	0.02246	0.27833	0.01981
270	0.34414	0.02213	0.26969	0.01973
285	0.33657	0.02183	0.26499	0.01966
300	0.32997	0.02141	0.26024	0.01955
315	0.31997	0.02105	0.25413	0.01944
330	0.31032	0.02078	0.24877	0.01938
345	0.30626	0.02048	0.24549	0.01926
360	0.3046	0.0202	0.24297	0.01916
375	0.2946	0.02	0.23745	0.01907
390	0.28043	0.01978	0.23056	0.01899
405	0.29111	0.01966	0.23285	0.01887
420	0.28192	0.01947	0.22771	0.01875
