# Supplementary material for: PIEZO1 regulates leader cell formation and cellular coordination during collective keratinocyte migration
Source: PLoS Comput Biol. 2024 Apr 5;20(4):e1011855. doi: 10.1371/journal.pcbi.1011855 (PMC11023636; doi:10.1371/journal.pcbi.1011855)
Supplement: S1 Data — (ZIP) [file pcbi.1011855.s021.zip › Fig4GHI_Source_Data.xlsx]

## Sheet: 4G
Time	Con(cKO)_VA_Mean	Con(cKO)_VA_SEM	cKO_VA_Mean	cKO_VA_SEM
0	1	0	1	0
5	0.14975	0.000423096	0.18207	0.000356452
10	0.14492	0.000411816	0.17456	0.000347335
15	0.13548	0.000404642	0.16476	0.000340866
20	0.12585	0.000398271	0.15481	0.000336603
25	0.11708	0.00039413	0.14572	0.00033332
30	0.11007	0.000391129	0.13827	0.000330849
35	0.10334	0.000389242	0.12944	0.000328355
40	0.09634	0.00038698	0.12312	0.000327605
45	0.09068	0.000385712	0.11749	0.000326119
50	0.08529	0.000385204	0.11048	0.000325253
55	0.08065	0.00038505	0.10603	0.000325201
60	0.07582	0.000384558	0.10068	0.000324618
65	0.07219	0.000384342	0.09595	0.000324649
70	0.06801	0.000384185	0.09158	0.000324187
75	0.06531	0.000383661	0.08778	0.000324102
80	0.06173	0.000384305	0.08455	0.00032476
85	0.05936	0.000385153	0.08077	0.00032484
90	0.05608	0.000385311	0.07744	0.000324914
95	0.05453	0.00038623	0.07405	0.000325842
100	0.05153	0.000386963	0.07191	0.000326302

## Sheet: 4H
Time	Con(GoF)_VA_Mean	Con(GoF)_VA_SEM	GoF_VA_Mean	GoF_VA_SEM
0	1	0	1	0
5	0.23653	0.000488055	0.19532	0.00051741
10	0.23071	0.000474938	0.19071	0.000503039
15	0.21726	0.000467724	0.18033	0.000497953
20	0.205	0.000462546	0.16753	0.000492212
25	0.19133	0.000458284	0.15699	0.000487792
30	0.18161	0.00045492	0.14725	0.000484288
35	0.16905	0.000452972	0.13802	0.000482371
40	0.16043	0.000451368	0.1298	0.000480557
45	0.15168	0.000450324	0.1226	0.000479994
50	0.14351	0.000449138	0.11566	0.000478779
55	0.13642	0.00044896	0.10878	0.000478694
60	0.13016	0.000448295	0.10322	0.000478264
65	0.12369	0.000447755	0.0982	0.000477714
70	0.11823	0.000447497	0.09244	0.000477425
75	0.11331	0.000448189	0.08817	0.000477511
80	0.10839	0.000447674	0.08448	0.0004781
85	0.10461	0.000448141	0.07961	0.000477704
90	0.10076	0.000448059	0.07595	0.000477207
95	0.0978	0.000447785	0.07348	0.00047907
100	0.09393	0.000448781	0.06972	0.000479528

## Sheet: 4I
Time	DMSO_VA_Mean	DMSO_VA_SEM	Yoda1_VA_Mean	Yoda1_VA_SEM
0	1	0	1	0
5	0.17273	0.00145	0.10692	0.00146
10	0.14124	0.00138	0.09488	0.00141
15	0.12615	0.00134	0.09481	0.00137
20	0.10865	0.00132	0.09296	0.00136
25	0.10205	0.00131	0.08637	0.00134
30	0.09489	0.00129	0.076	0.00131
35	0.08757	0.00129	0.07676	0.00132
40	0.08218	0.00128	0.07249	0.00132
45	0.08019	0.00128	0.06568	0.00131
50	0.07044	0.00128	0.06039	0.00131
