# Supplementary material for: PIEZO1 regulates leader cell formation and cellular coordination during collective keratinocyte migration
Source: PLoS Comput Biol. 2024 Apr 5;20(4):e1011855. doi: 10.1371/journal.pcbi.1011855 (PMC11023636; doi:10.1371/journal.pcbi.1011855)
Supplement: S1 Data — (ZIP) [file pcbi.1011855.s021.zip › Fig2FGH_and_S2_Fig_and_S3_Fig_Source_Data.xlsx]

## Sheet: Fig. 2 G, H and Fig. S3
Fig. 2G and Fig. S3C					Fig. 2H and Fig. S3F					Fig. S3A					Fig. S3B					Fig. S3D					Fig. S3E
r.s.	wound closure		edge length		c.d.	wound closure		edge length		r.d.	wound closure		edge length		i.r.d.	wound closure		edge length		c.a.	wound closure		edge length		c.m.	wound closure		edge length
	mean	sem	mean	sem		mean	sem	mean	sem		mean	sem	mean	sem		mean	sem	mean	sem		mean	sem	mean	sem		mean	sem	mean	sem
0	3.2921	0.0121	0.8365	0.0005	0	0.9275	0.052	0.9661	0.0026	0	3.1587	0.0064	0.8315	0.0003	0.0005	0.4065	0.0505	1.0129	0.003	0	1.5065	0.0515	0.9936	0.0029	0.8	0.1557	0.0249	1.0105	0.0017
2.5	3.1008	0.0121	0.8417	0.0006	0.05	0.9653	0.0551	0.9688	0.0028	0.0003	2.4463	0.0187	0.865	0.0009	0.0008	0.7264	0.0549	1.005	0.004	0.05	1.3561	0.0414	0.9936	0.0028	0.85	0.3419	0.0404	1.0088	0.0031
5	2.9611	0.014	0.8524	0.0008	0.1	0.9714	0.0582	0.9708	0.0026	0.0005	2.1467	0.0249	0.8858	0.0015	0.001	1	0.0586	1	0.0036	0.1	1.2444	0.0464	0.9972	0.0028	0.9	0.5608	0.0479	1.0076	0.0032
7.5	2.8255	0.0197	0.8654	0.0012	0.15	0.9963	0.0642	0.9766	0.0029	0.0008	1.7373	0.0363	0.912	0.002	0.0013	1.2152	0.0571	0.9918	0.0039	0.15	1.1164	0.0461	0.9979	0.003	0.95	0.7268	0.0513	1.0007	0.0041
10	2.6507	0.0221	0.8776	0.0016	0.2	0.96	0.061	0.981	0.0032	0.001	1.5855	0.0467	0.9303	0.0027	0.0015	1.4192	0.0576	0.9866	0.0046	0.2	1	0.0444	1	0.0031	1	1	0.0632	1	0.004
12.5	2.5027	0.0273	0.891	0.0017	0.25	0.9784	0.054	0.9865	0.0036	0.0013	1.4329	0.0504	0.9538	0.0027	0.0018	1.5486	0.0559	0.9777	0.0038	0.25	0.8631	0.0409	1.0002	0.0026	1.05	1.1819	0.062	0.9952	0.0043
15	2.3307	0.0301	0.9037	0.0021	0.3	1.06	0.0674	0.9885	0.0038	0.0015	1.302	0.0588	0.967	0.0035	0.002	1.6521	0.0572	0.9759	0.0037	0.3	0.748	0.0405	1.0041	0.003	1.1	1.4228	0.0689	0.988	0.0037
17.5	2.1423	0.0324	0.9206	0.0027	0.35	1.039	0.0681	0.9923	0.0039	0.0018	1.1213	0.0582	0.9877	0.0034	0.0023	1.7548	0.0523	0.9673	0.0038	0.35	0.6467	0.043	1.0058	0.0024	1.15	1.6547	0.0681	0.9847	0.004
20	1.9487	0.0433	0.9321	0.0026	0.4	1	0.0679	1	0.0037	0.002	1	0.0514	1	0.003	0.0025	1.794	0.0451	0.9607	0.0037	0.4	0.5248	0.0381	1.0073	0.0025	1.2	1.8062	0.0732	0.9781	0.0035
22.5	1.706	0.0469	0.95	0.0033	0.45	1.0649	0.0743	1.0036	0.0041	0.0023	0.9082	0.0651	1.0182	0.004	0.0027	1.9121	0.0445	0.9567	0.0033	0.45	0.3895	0.0329	1.0098	0.0024
25	1.5019	0.0467	0.9667	0.0032	0.5	1.081	0.0652	1.0087	0.0047	0.0025	0.9797	0.0729	1.0298	0.0036	0.003	1.9801	0.0435	0.9524	0.0035	0.5	0.2561	0.0385	1.0121	0.0022
27.5	1.3078	0.0608	0.9832	0.0035	0.55	1.0763	0.0706	1.0176	0.0044	0.0027	0.9134	0.0684	1.044	0.0043
30	1	0.0584	1	0.0039	0.6	1.1217	0.0615	1.0222	0.0048	0.003	0.9453	0.0814	1.0564	0.0047
					0.65	1.2411	0.0807	1.0325	0.0058
					0.7	1.1691	0.0738	1.0426	0.0052
					0.75	1.262	0.0807	1.0533	0.0067
					0.8	1.2077	0.079	1.0692	0.0068
					0.85	1.3264	0.0869	1.0923	0.0082
					0.9	1.4241	0.0873	1.1147	0.0092
					0.95	1.4977	0.073	1.1572	0.0103
					1	1.9002	0.0919	1.2706	0.0177

## Sheet: Fig. 2F and Fig. S2
Fig. 2F		Fig. S2A		Fig. S2B		Fig. S2C		Fig. S2D		Fig. S2E
r.s.	w.c.f.	c.a.	w.c.f.	i.r.d.	w.c.f.	c.m.	w.c.f.	c.d.	w.c.f.	r.d.	w.c.f.
30	1	0.4	1	0	0.14	0.6	0	0	1	0	1
35	1	0.45	1	0.0001	0.31	0.65	0.02	0.1	1	0.0005	1
40	0.95	0.5	1	0.0002	0.68	0.7	0.13	0.2	1	0.001	1
45	0.37	0.55	0.94	0.0003	0.95	0.75	0.49	0.3	1	0.0015	1
50	0.16	0.6	0.14	0.0004	1	0.8	1	0.4	1	0.002	1
55	0.11	0.65	0	0.0005	1	0.85	1	0.5	1	0.0025	1
60	0.02					0.9	1	0.6	1	0.003	1
								0.7	1	0.0035	1
								0.8	1	0.004	1
								0.9	1
								1	1
