# Supplementary material for: PIEZO1 regulates leader cell formation and cellular coordination during collective keratinocyte migration
Source: PLoS Comput Biol. 2024 Apr 5;20(4):e1011855. doi: 10.1371/journal.pcbi.1011855 (PMC11023636; doi:10.1371/journal.pcbi.1011855)
Supplement: S1 Data — (ZIP) [file pcbi.1011855.s021.zip › Fig1G_Source_Data.xlsx]

## Sheet: Con_GoF
Control(cKO) Leader Cell/100 μm	cKO Leader Cell/100 μm		Con(GoF) Leader Cell/100 μm	GoF Leader Cell/100 μm		DMSO-Treated Leaders/100 μm	Yoda1-treated Leaders/100 μm
0.538996	0.943244		0.449122	0.449122		0.449122	0.449122
0.673745	0.943244		0.598829	0.299415		0.598829	0.299415
0.538996	0.673745		0.449122	0.299415		0.449122	0
0.808495	0.404247		0.449122	0.449122		0.449122	0.299415
0.673745	0.673745		0.449122	0.149707		0.748537	0.149707
0.538996	0.538996		0.299415	0.598829		0.748537	0.449122
0.404247	0.943244		0.449122	0.149707		0.598829	0.149707
0.673745	0.538996		0.449122	0		0.299415	0.598829
0.404247	0.538996		0.299415	0.299415		0.598829	0
0.538996	0.808495		0.299415	0.299415		0.449122	0
0.404247	0.538996		0.449122	0		0.149707	0.134749
0.404247	0.808495		0.299415	0.299415		0.299415	0.269498
0.404247	0.808495		0.449122	0.149707		0.598829	0
0.538996	0.673745		0.149707	0.149707		0.449122	0.269498
0.404247	0.808495		0.673745	0.149707		0.449122	0.134749
0.134749	0.808495		0.538996	0.299415		0.449122	0
0.538996	0.673745		0.538996	0.449122		0.449122	0.134749
0.404247	0.808495		0.538996	0.449122		0.598829	0.269498
0.404247	0.538996		0.404247	0.149707		0.598829	0
0.404247	0.808495		0.404247	0.299415		0.449122	0.134749
0.404247	0.673745		0.538996	0.299415		0.404247	0
0.269498	0.673745		0.538996	0.449122		0.404247	0
0.269498	0.808495		0.404247	0.299415		0.538996	0
0.269498	0.538996		0.808495	0.299415		0.404247	0.134749
0.134749	0.538996		0.404247	0.299415		0.538996	0.134749
0.269498	0.538996		0.404247	0.449122		0.404247	0
0.134749	0.538996		0.269498	0.149707		0.538996	0
0	0.808495		0.404247	0.149707		0	0.269498
0	0.673745		0.404247	0.299415		0.269498
0.269498	0.673745		0.538996	0.299415		0.269498
0.269498	0.808495		0.404247	0.299415		0
0.269498	0.673745		0.269498	0		0.404247
0.269498	0.404247		0.673745	0.299415		0.404247
0.538996	0.538996		0.673745	0.449122		0.404247
0.404247	0.404247		0.673745	0		0.134749
0.404247	0.404247		0.404247	0.449122		0.404247
0.404247	0.673745		0.404247	0.598829		0.404247
0.134749	0.538996		0.404247	0.449122		0.269498
0.673745	0.404247		0.404247	0.269498		0.538996
0.134749	0.538996		0.269498	0.404247		0.404247
0.404247	0.673745		0.404247	0.269498
0.538996	0.673745		0.404247	0.134749
0.269498	0.269498		0.404247	0.404247
0.269498	0.404247		0.404247	0.269498
0.404247	0.269498		0.404247	0.269498
0.404247	0.134749		0.404247	0.269498
0.269498	0.673745		0.404247	0.404247
0.538996	0.538996		0.404247	0.404247
0.269498	0.538996		0.404247	0.404247
0.269498	0.538996		0.404247	0.269498
0.134749	0.673745		0.404247	0.269498
0.134749	0.538996		0.538996	0.269498
0.269498	0.404247			0.404247
0.269498	0.673745			0.538996
0.269498	0.538996			0.269498
	0.269498			0.404247
	0.404247			0.404247
	0.673745			0.269498
	0.269498			0.404247
	0.538996			0.538996
	0.673745
	0.404247
	0.538996
	0.404247
	0.404247
	0.404247

## Sheet: Con_cKO
Filename	Control(cKO) Leader Cells	Length (μm)	Leader Cell/100 μm	Filename	cKO Leader Cells	Length (μm)	Leader Cell/100 μm
312_03_25_batch66_Pos10_Con_bot	4	742.12	0.538996	312_03_25_batch66_Pos25_cKO_bot	7	742.12	0.943244
312_03_25_batch66_Pos17_Con_bot	5	742.12	0.673745	312_03_25_batch66_Pos25_cKO_top	7	742.12	0.943244
312_03_25_batch66_Pos17_Con_top	4	742.12	0.538996	312_03_25_batch66_Pos26_cKO_bot	5	742.12	0.673745
312_03_25_batch66_Pos18_Con_bot	6	742.12	0.808495	312_03_25_batch66_Pos26_cKO_top	3	742.12	0.404247
312_03_25_batch66_Pos18_Con_top	5	742.12	0.673745	312_03_25_batch66_Pos27_cKO_bot	5	742.12	0.673745
312_03_25_batch66_Pos19_Con_bot	4	742.12	0.538996	312_03_25_batch66_Pos27_cKO_top	4	742.12	0.538996
312_03_25_batch66_Pos19_Con_top	3	742.12	0.404247	312_03_25_batch66_Pos36_cKO_bot	7	742.12	0.943244
312_03_25_batch66_Pos20_Con_bot	5	742.12	0.673745	312_03_25_batch66_Pos36_cKO_top	4	742.12	0.538996
312_03_25_batch66_Pos20_Con_top	3	742.12	0.404247	312_03_25_batch66_Pos37_cKO_bot	4	742.12	0.538996
312_03_25_batch66_Pos21_Con_bot	4	742.12	0.538996	312_03_25_batch66_Pos37_cKO_top	6	742.12	0.808495
312_03_25_batch66_Pos21_Con_top	3	742.12	0.404247	312_03_25_batch66_Pos38_cKO_bot	4	742.12	0.538996
312_03_25_batch66_Pos8_Con_bot	3	742.12	0.404247	312_03_25_batch66_Pos38_cKO_top	6	742.12	0.808495
312_03_25_batch66_Pos8_Con_top	3	742.12	0.404247	312_03_25_batch66_Pos40_cKO_bot	6	742.12	0.808495
312_03_25_batch66_Pos9_Con_bot	4	742.12	0.538996	312_03_25_batch66_Pos40_cKO_top	5	742.12	0.673745
312_03_25_batch66_Pos9_Con_top	3	742.12	0.404247	312_03_25_batch66_Pos48_cKO_bot	6	742.12	0.808495
317_2021_03_27_batch66_Pos25_Con_bot	1	742.12	0.134749	312_03_25_batch66_Pos48_cKO_top	6	742.12	0.808495
317_2021_03_27_batch66_Pos25_Con_top	4	742.12	0.538996	312_03_25_batch66_Pos49_cKO_bot	5	742.12	0.673745
317_2021_03_27_batch66_Pos26_Con_bot	3	742.12	0.404247	312_03_25_batch66_Pos49_cKO_top	6	742.12	0.808495
317_2021_03_27_batch66_Pos26_Con_top	3	742.12	0.404247	312_03_25_batch66_Pos50_cKO_bot	4	742.12	0.538996
317_2021_03_27_batch66_Pos27_Con_bot	3	742.12	0.404247	312_03_25_batch66_Pos50_cKO_top	6	742.12	0.808495
317_2021_03_27_batch66_Pos27_Con_top	3	742.12	0.404247	312_03_25_batch66_Pos51_cKO_bot	5	742.12	0.673745
317_2021_03_27_batch66_Pos28_Con_bot	2	742.12	0.269498	312_03_25_batch66_Pos51_cKO_top	5	742.12	0.673745
317_2021_03_27_batch66_Pos28_Con_top	2	742.12	0.269498	312_03_25_batch66_Pos52_cKO_bot	6	742.12	0.808495
317_2021_03_27_batch66_Pos29_Con_bot	2	742.12	0.269498	312_03_25_batch66_Pos52_cKO_top	4	742.12	0.538996
317_2021_03_27_batch66_Pos29_Con_top	1	742.12	0.134749	317_2021_03_27_batch66_Pos10_cKO_bot	4	742.12	0.538996
317_2021_03_27_batch66_Pos34_Con_bot	2	742.12	0.269498	317_2021_03_27_batch66_Pos10_cKO_top	4	742.12	0.538996
317_2021_03_27_batch66_Pos34_Con_top	1	742.12	0.134749	317_2021_03_27_batch66_Pos11_cKO_bot	4	742.12	0.538996
317_2021_03_27_batch66_Pos35_Con_bot	0	742.12	0	317_2021_03_27_batch66_Pos11_cKO_top	6	742.12	0.808495
317_2021_03_27_batch66_Pos35_Con_top	0	742.12	0	317_2021_03_27_batch66_Pos12_cKO_bot	5	742.12	0.673745
317_2021_03_27_batch66_Pos36_Con_bot	2	742.12	0.269498	317_2021_03_27_batch66_Pos12_cKO_top	5	742.12	0.673745
317_2021_03_27_batch66_Pos36_Con_top	2	742.12	0.269498	317_2021_03_27_batch66_Pos13_cKO_bot	6	742.12	0.808495
317_2021_03_27_batch66_Pos37_Con_bot	2	742.12	0.269498	317_2021_03_27_batch66_Pos13_cKO_top	5	742.12	0.673745
317_2021_03_27_batch66_Pos37_Con_top	2	742.12	0.269498	317_2021_03_27_batch66_Pos14_cKO_bot	3	742.12	0.404247
317_2021_03_27_batch66_Pos38_Con_bot	4	742.12	0.538996	317_2021_03_27_batch66_Pos14_cKO_top	4	742.12	0.538996
317_2021_03_27_batch66_Pos38_Con_top	3	742.12	0.404247	317_2021_03_27_batch66_Pos17_cKO_bot	3	742.12	0.404247
317_2021_03_27_batch66_Pos40_Con_bot	3	742.12	0.404247	317_2021_03_27_batch66_Pos17_cKO_top	3	742.12	0.404247
317_2021_03_27_batch66_Pos40_Con_top	3	742.12	0.404247	317_2021_03_27_batch66_Pos18_cKO_bot	5	742.12	0.673745
317_2021_03_27_batch66_Pos41_Con_bot	1	742.12	0.134749	317_2021_03_27_batch66_Pos18_cKO_top	4	742.12	0.538996
317_2021_03_27_batch66_Pos41_Con_top	5	742.12	0.673745	317_2021_03_27_batch66_Pos19_cKO_bot	3	742.12	0.404247
317_2021_03_27_batch66_Pos42_Con_bot	1	742.12	0.134749	317_2021_03_27_batch66_Pos19_cKO_top	4	742.12	0.538996
317_2021_03_27_batch66_Pos42_Con_top	3	742.12	0.404247	317_2021_03_27_batch66_Pos1_cKO_bot	5	742.12	0.673745
317_2021_03_27_batch66_Pos43_Con_bot	4	742.12	0.538996	317_2021_03_27_batch66_Pos1_cKO_top	5	742.12	0.673745
317_2021_03_27_batch66_Pos43_Con_top	2	742.12	0.269498	317_2021_03_27_batch66_Pos20_cKO_bot	2	742.12	0.269498
317_2021_03_27_batch66_Pos44_Con_bot	2	742.12	0.269498	317_2021_03_27_batch66_Pos20_cKO_top	3	742.12	0.404247
317_2021_03_27_batch66_Pos44_Con_top	3	742.12	0.404247	317_2021_03_27_batch66_Pos21_Skin8_bot	2	742.12	0.269498
322_2021_04_04_mkera_batch66_Pos2_Con_bot	3	742.12	0.404247	317_2021_03_27_batch66_Pos21_Skin8_top	1	742.12	0.134749
322_2021_04_04_mkera_batch66_Pos2_Con_top	2	742.12	0.269498	317_2021_03_27_batch66_Pos2_cKO_bot	5	742.12	0.673745
322_2021_04_04_mkera_batch66_Pos3_Con_bot	4	742.12	0.538996	317_2021_03_27_batch66_Pos2_cKO_top	4	742.12	0.538996
322_2021_04_04_mkera_batch66_Pos3_Con_top	2	742.12	0.269498	317_2021_03_27_batch66_Pos3_cKO_bot	4	742.12	0.538996
322_2021_04_04_mkera_batch66_Pos4_Con_bot	2	742.12	0.269498	317_2021_03_27_batch66_Pos3_cKO_top	4	742.12	0.538996
322_2021_04_04_mkera_batch66_Pos4_Con_top	1	742.12	0.134749	317_2021_03_27_batch66_Pos4_cKO_bot	5	742.12	0.673745
322_2021_04_04_mkera_batch66_Pos5_Con_bot	1	742.12	0.134749	317_2021_03_27_batch66_Pos4_cKO_top	4	742.12	0.538996
322_2021_04_04_mkera_batch66_Pos5_Con_top	2	742.12	0.269498	317_2021_03_27_batch66_Pos8_cKO_bot	3	742.12	0.404247
322_2021_04_04_mkera_batch66_Pos6_Con_bot	2	742.12	0.269498	317_2021_03_27_batch66_Pos8_cKO_top	5	742.12	0.673745
322_2021_04_04_mkera_batch66_Pos6_Con_top	2	742.12	0.269498	317_2021_03_27_batch66_Pos9_cKO_bot	4	742.12	0.538996
				317_2021_03_27_batch66_Pos9_cKO_top	2	742.12	0.269498
				322_2021_04_04_mkera_batch66_Pos1_cKO_bot	3	742.12	0.404247
				322_2021_04_04_mkera_batch66_Pos1_cKO_top	5	742.12	0.673745
				322_2021_04_04_mkera_batch66_Pos2_cKO_bot	2	742.12	0.269498
				322_2021_04_04_mkera_batch66_Pos2_cKO_top	4	742.12	0.538996
				322_2021_04_04_mkera_batch66_Pos3_cKO_bot	5	742.12	0.673745
				322_2021_04_04_mkera_batch66_Pos3_cKO_top	3	742.12	0.404247
				322_2021_04_04_mkera_batch66_Pos4_cKO_bot	4	742.12	0.538996
				322_2021_04_04_mkera_batch66_Pos4_cKO_top	3	742.12	0.404247
				322_2021_04_04_mkera_batch66_Pos5_cKO_bot	3	742.12	0.404247
				322_2021_04_04_mkera_batch66_Pos5_cKO_top	3	742.12	0.404247

## Sheet: DMSO_Yoda1
Filename	DMSO-Treated Leader Cells	Length (μm)	DMSO-Treated Leaders/100 μm	Filename	Yoda1-treated Leader Cells	Length (μm)	Yoda1-treated Leaders/100 μm
262_2020_08_19_scratch_Pos0_DMSO_bot	3	667.97	0.449122	262_2020_08_19_scratch_Pos7_Yoda1_bot	3	667.97	0.449122
262_2020_08_19_scratch_Pos0_DMSO_top	4	667.97	0.598829	262_2020_08_19_scratch_Pos7_Yoda1_top	2	667.97	0.299415
262_2020_08_19_scratch_Pos1_DMSO_bot	3	667.97	0.449122	262_2020_08_19_scratch_Pos8_Yoda1_bot	0	667.97	0
262_2020_08_19_scratch_Pos1_DMSO_top	3	667.97	0.449122	262_2020_08_19_scratch_Pos8_Yoda1_top	2	667.97	0.299415
262_2020_08_19_scratch_Pos2_DMSO_bot	5	667.97	0.748537	262_2020_08_19_scratch_Pos9_Yoda1_bot	1	667.97	0.149707
262_2020_08_19_scratch_Pos2_DMSO_top	5	667.97	0.748537	262_2020_08_19_scratch_Pos9_Yoda1_top	3	667.97	0.449122
262_2020_08_19_scratch_Pos4_DMSO_bot	4	667.97	0.598829	263_2020_08_20_Scratch_Pos6_Yoda1_bot	1	667.97	0.149707
262_2020_08_19_scratch_Pos4_DMSO_top	2	667.97	0.299415	263_2020_08_20_Scratch_Pos6_Yoda1_top	4	667.97	0.598829
262_2020_08_19_scratch_Pos5_DMSO_bot	4	667.97	0.598829	263_2020_08_20_Scratch_Pos7_Yoda1_bot	0	667.97	0
262_2020_08_19_scratch_Pos5_DMSO_top	3	667.97	0.449122	263_2020_08_20_Scratch_Pos7_Yoda1_top	0	667.97	0
263_2020_08_20_Scratch_Pos0_DMSO_bot	1	667.97	0.149707	332_2021_05_02_batch70_Pos20_skin3_Y1_bot	1	742.12	0.134749
263_2020_08_20_Scratch_Pos0_DMSO_top	2	667.97	0.299415	332_2021_05_02_batch70_Pos20_skin3_Y1_top	2	742.12	0.269498
263_2020_08_20_Scratch_Pos1_DMSO_bot	4	667.97	0.598829	332_2021_05_02_batch70_Pos21_skin3_Y1_bot	0	742.12	0
263_2020_08_20_Scratch_Pos1_DMSO_top	3	667.97	0.449122	332_2021_05_02_batch70_Pos21_skin3_Y1_top	2	742.12	0.269498
263_2020_08_20_Scratch_Pos2_DMSO_bot	3	667.97	0.449122	332_2021_05_02_batch70_Yoda1_Pos0_bot	1	742.12	0.134749
263_2020_08_20_Scratch_Pos2_DMSO_top	3	667.97	0.449122	332_2021_05_02_batch70_Yoda1_Pos0_top	0	742.12	0
263_2020_08_20_Scratch_Pos3_DMSO_bot	3	667.97	0.449122	332_2021_05_02_batch70_Yoda1_Pos1_bot	1	742.12	0.134749
263_2020_08_20_Scratch_Pos3_DMSO_top	4	667.97	0.598829	332_2021_05_02_batch70_Yoda1_Pos1_top	2	742.12	0.269498
263_2020_08_20_Scratch_Pos4_DMSO_bot	4	667.97	0.598829	332_2021_05_02_batch70_Yoda1_Pos2_bot	0	742.12	0
263_2020_08_20_Scratch_Pos4_DMSO_top	3	667.97	0.449122	332_2021_05_02_batch70_Yoda1_Pos2_top	1	742.12	0.134749
332_2021_05_02_batch70_DMSO_Pos0_bot	3	742.12	0.404247	332_2021_05_02_batch70_Yoda1_Pos3_bot	0	742.12	0
332_2021_05_02_batch70_DMSO_Pos0_top	3	742.12	0.404247	332_2021_05_02_batch70_Yoda1_Pos3_top	0	742.12	0
332_2021_05_02_batch70_DMSO_Pos1_bot	4	742.12	0.538996	332_2021_05_02_batch70_Yoda1_Pos4_bot	0	742.12	0
332_2021_05_02_batch70_DMSO_Pos1_top	3	742.12	0.404247	332_2021_05_02_batch70_Yoda1_Pos4_top	1	742.12	0.134749
332_2021_05_02_batch70_DMSO_Pos2_bot	4	742.12	0.538996	332_2021_05_02_batch70_Yoda1_Skin1_Pos0_bot	1	742.12	0.134749
332_2021_05_02_batch70_DMSO_Pos2_top	3	742.12	0.404247	332_2021_05_02_batch70_Yoda1_Skin1_Pos0_top	0	742.12	0
332_2021_05_02_batch70_DMSO_Pos3_bot	4	742.12	0.538996	332_2021_05_02_batch70_Yoda1_Skin1_Pos1_bot	0	742.12	0
332_2021_05_02_batch70_DMSO_Pos3_top	0	742.12	0	332_2021_05_02_batch70_Yoda1_Skin1_Pos1_top	2	742.12	0.269498
332_2021_05_02_batch70_Pos0_skin1_DMSO_bot	2	742.12	0.269498
332_2021_05_02_batch70_Pos0_skin1_DMSO_top	2	742.12	0.269498
332_2021_05_02_batch70_Pos1_skin1_DMSO_bot	0	742.12	0
332_2021_05_02_batch70_Pos1_skin1_DMSO_top	3	742.12	0.404247
332_2021_05_02_batch70_Pos3_skin1_DMSO_bot	3	742.12	0.404247
332_2021_05_02_batch70_Pos3_skin1_DMSO_top	3	742.12	0.404247
332_2021_05_02_batch70_Pos4_skin3-1_DMSO_bot	1	742.12	0.134749
332_2021_05_02_batch70_Pos4_skin3-1_DMSO_top	3	742.12	0.404247
332_2021_05_02_batch70_Pos5_skin3-1_DMSO_bot	3	742.12	0.404247
332_2021_05_02_batch70_Pos5_skin3-1_DMSO_top	2	742.12	0.269498
332_2021_05_02_batch70_Pos6_skin3-1_DMSO_bot	4	742.12	0.538996
332_2021_05_02_batch70_Pos6_skin3-1_DMSO_top	3	742.12	0.404247
