# Supplementary material for: PIEZO1 regulates leader cell formation and cellular coordination during collective keratinocyte migration
Source: PLoS Comput Biol. 2024 Apr 5;20(4):e1011855. doi: 10.1371/journal.pcbi.1011855 (PMC11023636; doi:10.1371/journal.pcbi.1011855)
Supplement: S1 Data — (ZIP) [file pcbi.1011855.s021.zip › S6C_Fig_Source_Data.xlsx]

## Sheet: Sheet1
time:	DMSO	DMSO SEM	Yoda1	Yoda1 SEM
0	1	0	1	0
5	0.58496	0.00421	0.57388	0.00457
10	0.50344	0.00448	0.46917	0.00497
15	0.41965	0.00479	0.39137	0.0052
20	0.36662	0.00493	0.3526	0.0053
25	0.35032	0.00496	0.33513	0.00531
30	0.30033	0.00505	0.2852	0.00544
35	0.27705	0.00511	0.26344	0.00548
40	0.25662	0.00515	0.23585	0.00553
45	0.23124	0.00521	0.21934	0.00559
50	0.22683	0.00524	0.21789	0.0056
55	0.19322	0.00531	0.18664	0.00564
60	0.17884	0.00532	0.17418	0.00568
65	0.17186	0.00532	0.16406	0.0057
70	0.16495	0.00534	0.1578	0.00573
75	0.16715	0.00535	0.15656	0.00574
80	0.1505	0.00537	0.13389	0.00575
85	0.14469	0.00539	0.13031	0.00576
90	0.13805	0.00541	0.12116	0.0058
95	0.12589	0.00543	0.11005	0.00579
100	0.12782	0.00545	0.10748	0.00581
