# Supplementary material for: PIEZO1 regulates leader cell formation and cellular coordination during collective keratinocyte migration
Source: PLoS Comput Biol. 2024 Apr 5;20(4):e1011855. doi: 10.1371/journal.pcbi.1011855 (PMC11023636; doi:10.1371/journal.pcbi.1011855)
Supplement: S1 Data — (ZIP) [file pcbi.1011855.s021.zip › Fig1B_Source_Data.xlsx]

## Sheet: Sheet1
Normalized Scratch Area			Normalized Scratch Area			Normalized Scratch Area
Control (cKO)	cKO		Control(GoF)	GoF		DMSO	+Yoda1
0.85208	1.84977		0.87228	0.69617		1.47057	0.00117
1.07564	1.20496		0.86533	0.69626		1.10445	1.05033
1.02244	1.33914		1.25552	0.6411		0.85093	0.59834
0.82404	2.09935		1.33038	0.85769		0.77531	0.26467
1.2258	1.263		1.12258	0.75251		0.79875	0.26687
1.9122	1.55632		1.02157	1.07061		0.87057	-0.2539
1.01953	1.49781		1.00452	1.39842		1.12943	-0.13391
0.53537	1.33928		0.98622	1.29264		0.75216	-0.05912
0.61754	1.50178		0.8067	1.1		0.4314	-0.35456
0.4946	1.05782		0.77277	0.66295		0.65057	-0.31784
1.24282	1.58519		1.20624	0.75665		2.16587	0.30215
1.17177	1.65128		1.33177	0.90903		0.86241	0.27945
1.4148	1.79101		0.89776	0.93062		1.24539	0.33753
0.59138	1.71844		0.92593	0.74118		0.8922	0.10811
1.01692	0.82755		0.96187	0.58936		0.9056	0.09126
1.26577	1.13785		0.97756	0.46779		1.0944	0.08449
1.36782	0.7171		0.9486	0.52527
1.10982	1.23663		0.90729	0.55038
1.09752	1.09747		0.80509	0.52374
0.98488	1.32104			0.43493
0.90536	1.0709			0.40786
1.20554	1.10004			0.26418
0.70021	1.56724			0.24081
0.63486	1.23094
0.71831	1.31027
0.99299	1.15466
0.93157	1.25462
1.04648	1.2721
1.02195	1.38047
	1.629
	1.26598
