# Supplementary material for: PIEZO1 regulates leader cell formation and cellular coordination during collective keratinocyte migration
Source: PLoS Comput Biol. 2024 Apr 5;20(4):e1011855. doi: 10.1371/journal.pcbi.1011855 (PMC11023636; doi:10.1371/journal.pcbi.1011855)
Supplement: S1 Data — (ZIP) [file pcbi.1011855.s021.zip › Fig2CE_Source_Data.xlsx]

## Sheet: Sheet1
Fig. 2 C, E		Fig. 2C				Fig. 2E
control		high retraction		low retraction		high directionality		low directionality
time	norm. e.l.	time	norm. e.l.	time	norm. e.l.	time	norm. e.l.	time	norm. e.l.
0	0.837477	0	0.837477	0	0.837477	0	0.837477	0	0.837477
0.0001	0.830597	0.0001	0.830597	0.0001	0.830597	0.0001	0.837477	0.0001	0.844358
0.0002	0.830597	0.0002	0.837477	0.0002	0.830597	0.0002	0.844358	0.0002	0.844358
0.0003	0.837477	0.0003	0.837477	0.0003	0.830597	0.0003	0.844358	0.0003	0.844358
0.0004	0.844358	0.0004	0.837477	0.0004	0.830597	0.0004	0.844358	0.0004	0.844358
0.0005	0.844358	0.0005	0.844358	0.0005	0.844358	0.0005	0.844358	0.0005	0.844358
0.0006	0.844358	0.0006	0.844358	0.0006	0.840918	0.0006	0.844358	0.0006	0.844358
0.0007	0.844358	0.0007	0.844358	0.0007	0.840918	0.0007	0.844358	0.0007	0.844358
0.0008	0.844358	0.0008	0.844358	0.0008	0.840918	0.0008	0.844358	0.0008	0.844358
0.0009	0.844358	0.0009	0.851239	0.0009	0.840918	0.0009	0.844358	0.0009	0.844358
0.001	0.844358	0.001	0.851239	0.001	0.840918	0.001	0.844358	0.001	0.844358
0.0011	0.847799	0.0011	0.851239	0.0011	0.844358	0.0011	0.85468	0.0011	0.868441
0.0012	0.847799	0.0012	0.85812	0.0012	0.844358	0.0012	0.868441	0.0012	0.86156
0.0013	0.868441	0.0013	0.86156	0.0013	0.844358	0.0013	0.86156	0.0013	0.86156
0.0014	0.86156	0.0014	0.86156	0.0014	0.844358	0.0014	0.86156	0.0014	0.86156
0.0015	0.86156	0.0015	0.868441	0.0015	0.844358	0.0015	0.86156	0.0015	0.86156
0.0016	0.86156	0.0016	0.875213	0.0016	0.844358	0.0016	0.86156	0.0016	0.86156
0.0017	0.86156	0.0017	0.878599	0.0017	0.844358	0.0017	0.86156	0.0017	0.86156
0.0018	0.86156	0.0018	0.88548	0.0018	0.844358	0.0018	0.86156	0.0018	0.86156
0.0019	0.86156	0.0019	0.888866	0.0019	0.844358	0.0019	0.86156	0.0019	0.86156
0.002	0.864946	0.002	0.895747	0.002	0.851239	0.002	0.868332	0.002	0.86156
0.0021	0.864946	0.0021	0.895747	0.0021	0.844358	0.0021	0.864946	0.0021	0.86156
0.0022	0.86156	0.0022	0.895747	0.0022	0.844358	0.0022	0.86156	0.0022	0.86156
0.0023	0.86156	0.0023	0.895747	0.0023	0.844358	0.0023	0.86156	0.0023	0.86156
0.0024	0.86156	0.0024	0.895747	0.0024	0.844358	0.0024	0.86156	0.0024	0.86156
0.0025	0.86156	0.0025	0.899242	0.0025	0.844358	0.0025	0.86156	0.0025	0.86156
0.0026	0.86156	0.0026	0.892361	0.0026	0.844358	0.0026	0.864946	0.0026	0.86156
0.0027	0.86156	0.0027	0.88548	0.0027	0.844358	0.0027	0.864946	0.0027	0.86156
0.0028	0.86156	0.0028	0.88548	0.0028	0.844358	0.0028	0.864946	0.0028	0.864946
0.0029	0.86156	0.0029	0.88548	0.0029	0.844358	0.0029	0.864946	0.0029	0.86156
0.003	0.86156	0.003	0.888975	0.003	0.844358	0.003	0.864946	0.003	0.868441
0.0031	0.868441	0.0031	0.888975	0.0031	0.844358	0.0031	0.864946	0.0031	0.868441
0.0032	0.868441	0.0032	0.888975	0.0032	0.844358	0.0032	0.868441	0.0032	0.868441
0.0033	0.868441	0.0033	0.899242	0.0033	0.851239	0.0033	0.871882	0.0033	0.875322
0.0034	0.868441	0.0034	0.895856	0.0034	0.85812	0.0034	0.871882	0.0034	0.875322
0.0035	0.868441	0.0035	0.899351	0.0035	0.85468	0.0035	0.871882	0.0035	0.875322
0.0036	0.868441	0.0036	0.902737	0.0036	0.85468	0.0036	0.871882	0.0036	0.875322
0.0037	0.875322	0.0037	0.902737	0.0037	0.85468	0.0037	0.871882	0.0037	0.875322
0.0038	0.882203	0.0038	0.902737	0.0038	0.85468	0.0038	0.878763	0.0038	0.882203
0.0039	0.889084	0.0039	0.909618	0.0039	0.85468	0.0039	0.878763	0.0039	0.882203
0.004	0.892524	0.004	0.913058	0.004	0.85812	0.004	0.878763	0.004	0.882203
0.0041	0.892524	0.0041	0.916444	0.0041	0.85812	0.0041	0.882203	0.0041	0.889084
0.0042	0.895965	0.0042	0.919884	0.0042	0.865001	0.0042	0.885644	0.0042	0.892524
0.0043	0.895965	0.0043	0.919884	0.0043	0.865001	0.0043	0.892524	0.0043	0.892524
0.0044	0.889084	0.0044	0.916389	0.0044	0.865001	0.0044	0.892524	0.0044	0.885644
0.0045	0.895965	0.0045	0.916389	0.0045	0.865001	0.0045	0.889084	0.0045	0.885644
0.0046	0.89591	0.0046	0.924082	0.0046	0.868441	0.0046	0.885644	0.0046	0.895965
0.0047	0.89591	0.0047	0.930963	0.0047	0.868441	0.0047	0.885644	0.0047	0.895965
0.0048	0.909672	0.0048	0.93183	0.0048	0.868441	0.0048	0.885644	0.0048	0.895965
0.0049	0.906177	0.0049	0.928335	0.0049	0.868441	0.0049	0.899405	0.0049	0.895965
0.005	0.902791	0.005	0.924949	0.005	0.868441	0.005	0.892524	0.005	0.895965
0.0051	0.902791	0.0051	0.924082	0.0051	0.868441	0.0051	0.892524	0.0051	0.895965
0.0052	0.902791	0.0052	0.924082	0.0052	0.868441	0.0052	0.885644	0.0052	0.889084
0.0053	0.902791	0.0053	0.912949	0.0053	0.868441	0.0053	0.885644	0.0053	0.889084
0.0054	0.902791	0.0054	0.912949	0.0054	0.868441	0.0054	0.885644	0.0054	0.889084
0.0055	0.892524	0.0055	0.912949	0.0055	0.875322	0.0055	0.885644	0.0055	0.882203
0.0056	0.892524	0.0056	0.912949	0.0056	0.875322	0.0056	0.878763	0.0056	0.882203
0.0057	0.89591	0.0057	0.91972	0.0057	0.875322	0.0057	0.878763	0.0057	0.882203
0.0058	0.89591	0.0058	0.916335	0.0058	0.875322	0.0058	0.878763	0.0058	0.882203
0.0059	0.885644	0.0059	0.912949	0.0059	0.868441	0.0059	0.878763	0.0059	0.882203
0.006	0.89591	0.006	0.912949	0.006	0.868441	0.006	0.878763	0.006	0.889084
0.0061	0.89591	0.0061	0.91983	0.0061	0.868441	0.0061	0.878763	0.0061	0.895965
0.0062	0.89591	0.0062	0.916444	0.0062	0.868441	0.0062	0.885644	0.0062	0.895965
0.0063	0.89591	0.0063	0.916444	0.0063	0.868441	0.0063	0.885644	0.0063	0.895965
0.0064	0.89591	0.0064	0.916444	0.0064	0.875322	0.0064	0.885644	0.0064	0.895965
0.0065	0.89247	0.0065	0.916444	0.0065	0.875322	0.0065	0.882203	0.0065	0.895965
0.0066	0.906232	0.0066	0.926711	0.0066	0.868441	0.0066	0.882203	0.0066	0.895965
0.0067	0.902791	0.0067	0.926711	0.0067	0.871882	0.0067	0.882203	0.0067	0.899405
0.0068	0.902791	0.0068	0.933591	0.0068	0.868441	0.0068	0.882203	0.0068	0.899405
0.0069	0.906177	0.0069	0.930206	0.0069	0.868441	0.0069	0.882203	0.0069	0.899405
0.007	0.919939	0.007	0.92682	0.007	0.868441	0.007	0.889084	0.007	0.902791
0.0071	0.913058	0.0071	0.930206	0.0071	0.868441	0.0071	0.89247	0.0071	0.909672
0.0072	0.916444	0.0072	0.933591	0.0072	0.868441	0.0072	0.89247	0.0072	0.909727
0.0073	0.916444	0.0073	0.936977	0.0073	0.868441	0.0073	0.899351	0.0073	0.909727
0.0074	0.916444	0.0074	0.940472	0.0074	0.868441	0.0074	0.913113	0.0074	0.909727
0.0075	0.916444	0.0075	0.931072	0.0075	0.868441	0.0075	0.906232	0.0075	0.913113
0.0076	0.916444	0.0076	0.931072	0.0076	0.868441	0.0076	0.906232	0.0076	0.913113
0.0077	0.916444	0.0077	0.934458	0.0077	0.868441	0.0077	0.906232	0.0077	0.906232
0.0078	0.923325	0.0078	0.934458	0.0078	0.868441	0.0078	0.909618	0.0078	0.906232
0.0079	0.916444	0.0079	0.934458	0.0079	0.868441	0.0079	0.909618	0.0079	0.906232
0.008	0.916444	0.008	0.931072	0.008	0.871882	0.008	0.906232	0.008	0.906232
0.0081	0.916444	0.0081	0.927687	0.0081	0.871882	0.0081	0.906232	0.0081	0.906232
0.0082	0.916444	0.0082	0.927687	0.0082	0.865001	0.0082	0.906232	0.0082	0.906232
0.0083	0.916444	0.0083	0.934567	0.0083	0.865001	0.0083	0.909618	0.0083	0.902846
0.0084	0.916444	0.0084	0.934567	0.0084	0.865001	0.0084	0.906232	0.0084	0.902846
0.0085	0.923325	0.0085	0.934567	0.0085	0.865001	0.0085	0.906232	0.0085	0.902846
0.0086	0.923325	0.0086	0.937953	0.0086	0.865001	0.0086	0.906232	0.0086	0.902846
0.0087	0.923325	0.0087	0.937953	0.0087	0.865001	0.0087	0.906232	0.0087	0.895965
0.0088	0.913058	0.0088	0.940527	0.0088	0.865001	0.0088	0.899351	0.0088	0.895965
0.0089	0.913058	0.0089	0.943913	0.0089	0.865001	0.0089	0.899351	0.0089	0.895965
0.009	0.913058	0.009	0.943913	0.009	0.865001	0.009	0.899351	0.009	0.895965
0.0091	0.913058	0.0091	0.947299	0.0091	0.865001	0.0091	0.89247	0.0091	0.895965
0.0092	0.902791	0.0092	0.954179	0.0092	0.865001	0.0092	0.899351	0.0092	0.895965
0.0093	0.902791	0.0093	0.947299	0.0093	0.865001	0.0093	0.899351	0.0093	0.889084
0.0094	0.906177	0.0094	0.954179	0.0094	0.865001	0.0094	0.899351	0.0094	0.902846
0.0095	0.909672	0.0095	0.950794	0.0095	0.865001	0.0095	0.913113	0.0095	0.902846
0.0096	0.913167	0.0096	0.950794	0.0096	0.871882	0.0096	0.909672	0.0096	0.909727
0.0097	0.913167	0.0097	0.947353	0.0097	0.871882	0.0097	0.909672	0.0097	0.902846
0.0098	0.913167	0.0098	0.943967	0.0098	0.878763	0.0098	0.909672	0.0098	0.902846
0.0099	0.916553	0.0099	0.943967	0.0099	0.878763	0.0099	0.909672	0.0099	0.902846
0.01	0.913167	0.01	0.950848	0.01	0.882203	0.01	0.909672	0.01	0.902846
0.0101	0.923434	0.0101	0.954343	0.0101	0.882203	0.0101	0.919939	0.0101	0.902846
0.0102	0.923434	0.0102	0.954343	0.0102	0.882203	0.0102	0.919939	0.0102	0.909727
0.0103	0.93026	0.0103	0.96117	0.0103	0.885644	0.0103	0.923379	0.0103	0.909727
0.0104	0.93026	0.0104	0.96117	0.0104	0.885644	0.0104	0.916498	0.0104	0.909727
0.0105	0.93026	0.0105	0.961224	0.0105	0.885644	0.0105	0.92682	0.0105	0.920048
0.0106	0.93026	0.0106	0.978372	0.0106	0.885644	0.0106	0.92682	0.0106	0.920048
0.0107	0.933646	0.0107	0.96117	0.0107	0.892524	0.0107	0.930206	0.0107	0.920048
0.0108	0.940582	0.0108	0.971382	0.0108	0.892524	0.0108	0.93026	0.0108	0.920048
0.0109	0.940582	0.0109	0.967996	0.0109	0.885644	0.0109	0.93026	0.0109	0.920048
0.011	0.940582	0.011	0.967996	0.011	0.892524	0.011	0.923379	0.011	0.923488
0.0111	0.940582	0.0111	0.967996	0.0111	0.892524	0.0111	0.923379	0.0111	0.930369
0.0112	0.947462	0.0112	0.967996	0.0112	0.892524	0.0112	0.923379	0.0112	0.930369
0.0113	0.947462	0.0113	0.96461	0.0113	0.885644	0.0113	0.923379	0.0113	0.923488
0.0114	0.947462	0.0114	0.961224	0.0114	0.885644	0.0114	0.916498	0.0114	0.923488
0.0115	0.947462	0.0115	0.954343	0.0115	0.885644	0.0115	0.916498	0.0115	0.923488
0.0116	0.947462	0.0116	0.947462	0.0116	0.878763	0.0116	0.916498	0.0116	0.923488
0.0117	0.947462	0.0117	0.950957	0.0117	0.878763	0.0117	0.916498	0.0117	0.923488
0.0118	0.947462	0.0118	0.957838	0.0118	0.871882	0.0118	0.909727	0.0118	0.916608
0.0119	0.950848	0.0119	0.961224	0.0119	0.871882	0.0119	0.909727	0.0119	0.919993
0.012	0.950848	0.012	0.961224	0.012	0.865001	0.012	0.909727	0.012	0.916608
0.0121	0.947462	0.0121	0.957838	0.0121	0.865001	0.0121	0.909727	0.0121	0.916608
0.0122	0.940582	0.0122	0.957838	0.0122	0.865001	0.0122	0.913113	0.0122	0.916608
0.0123	0.940582	0.0123	0.968105	0.0123	0.865001	0.0123	0.919993	0.0123	0.923488
0.0124	0.933701	0.0124	0.974986	0.0124	0.865001	0.0124	0.919993	0.0124	0.930369
0.0125	0.940582	0.0125	0.974986	0.0125	0.865001	0.0125	0.913113	0.0125	0.930369
0.0126	0.940582	0.0126	0.974986	0.0126	0.85812	0.0126	0.906232	0.0126	0.930369
0.0127	0.944077	0.0127	0.978372	0.0127	0.865001	0.0127	0.913113	0.0127	0.930369
0.0128	0.944131	0.0128	0.978372	0.0128	0.868441	0.0128	0.913113	0.0128	0.93381
0.0129	0.944131	0.0129	0.978372	0.0129	0.875322	0.0129	0.913113	0.0129	0.93381
0.013	0.944131	0.013	0.979239	0.013	0.875322	0.013	0.919993	0.013	0.930315
0.0131	0.944131	0.0131	0.996386	0.0131	0.875322	0.0131	0.919993	0.0131	0.923434
0.0132	0.944131	0.0132	1.00316	0.0132	0.871882	0.0132	0.916608	0.0132	0.923434
0.0133	0.93725	0.0133	1.00654	0.0133	0.871882	0.0133	0.909727	0.0133	0.92682
0.0134	0.93725	0.0134	0.999663	0.0134	0.871882	0.0134	0.913113	0.0134	0.930315
0.0135	0.93725	0.0135	1.00082	0.0135	0.885644	0.0135	0.913113	0.0135	0.930315
0.0136	0.940691	0.0136	0.999663	0.0136	0.885644	0.0136	0.913113	0.0136	0.933701
0.0137	0.940691	0.0137	1.00082	0.0137	0.885644	0.0137	0.913113	0.0137	0.930315
0.0138	0.93381	0.0138	1.00082	0.0138	0.885644	0.0138	0.913113	0.0138	0.923434
0.0139	0.93381	0.0139	0.996277	0.0139	0.885644	0.0139	0.913113	0.0139	0.923434
0.014	0.937196	0.014	0.989396	0.014	0.885644	0.014	0.919993	0.014	0.926874
0.0141	0.937196	0.0141	0.982515	0.0141	0.885644	0.0141	0.919993	0.0141	0.93026
0.0142	0.937196	0.0142	0.989396	0.0142	0.885644	0.0142	0.919993	0.0142	0.93026
0.0143	0.93381	0.0143	0.989396	0.0143	0.885644	0.0143	0.919993	0.0143	0.923379
0.0144	0.93381	0.0144	0.982515	0.0144	0.885644	0.0144	0.919993	0.0144	0.923379
0.0145	0.93381	0.0145	0.982515	0.0145	0.885644	0.0145	0.919993	0.0145	0.923379
0.0146	0.926929	0.0146	0.982515	0.0146	0.885644	0.0146	0.919993	0.0146	0.923379
0.0147	0.93381	0.0147	0.989396	0.0147	0.892524	0.0147	0.916608	0.0147	0.93026
0.0148	0.937196	0.0148	0.98601	0.0148	0.885644	0.0148	0.909727	0.0148	0.93026
0.0149	0.930315	0.0149	0.98601	0.0149	0.885644	0.0149	0.913167	0.0149	0.93026
0.015	0.930315	0.015	0.979129	0.015	0.885644	0.015	0.913167	0.015	0.93026
0.0151	0.923434	0.0151	0.972358	0.0151	0.892524	0.0151	0.913167	0.0151	0.93026
0.0152	0.920048	0.0152	0.972358	0.0152	0.892524	0.0152	0.913167	0.0152	0.93026
0.0153	0.926929	0.0153	0.972358	0.0153	0.892524	0.0153	0.926929	0.0153	0.937141
0.0154	0.926929	0.0154	0.986119	0.0154	0.892524	0.0154	0.926929	0.0154	0.937141
0.0155	0.926929	0.0155	0.986119	0.0155	0.892524	0.0155	0.926929	0.0155	0.937141
0.0156	0.926929	0.0156	0.982734	0.0156	0.899405	0.0156	0.926929	0.0156	0.940527
0.0157	0.93381	0.0157	0.986119	0.0157	0.892524	0.0157	0.920048	0.0157	0.944022
0.0158	0.93381	0.0158	0.985253	0.0158	0.892524	0.0158	0.920048	0.0158	0.950903
0.0159	0.937196	0.0159	0.978372	0.0159	0.892524	0.0159	0.920048	0.0159	0.954289
0.016	0.937196	0.016	0.978372	0.016	0.892524	0.016	0.923434	0.016	0.950903
0.0161	0.937196	0.0161	0.988639	0.0161	0.892524	0.0161	0.923434	0.0161	0.950903
0.0162	0.937196	0.0162	0.998905	0.0162	0.892524	0.0162	0.940582	0.0162	0.954289
0.0163	0.93381	0.0163	1.00316	0.0163	0.892524	0.0163	0.933701	0.0163	0.954289
0.0164	0.940691	0.0164	1.00316	0.0164	0.895965	0.0164	0.940582	0.0164	0.957675
0.0165	0.940691	0.0165	1.00316	0.0165	0.902846	0.0165	0.947462	0.0165	0.957675
0.0166	0.940691	0.0166	1.00316	0.0166	0.895965	0.0166	0.947462	0.0166	0.957675
0.0167	0.940691	0.0167	1.00316	0.0167	0.895965	0.0167	0.947462	0.0167	0.957675
0.0168	0.940691	0.0168	0.999772	0.0168	0.895965	0.0168	0.933701	0.0168	0.954343
0.0169	0.940691	0.0169	0.996332	0.0169	0.889084	0.0169	0.937141	0.0169	0.954343
0.017	0.93381	0.017	1.00321	0.017	0.889084	0.017	0.933755	0.017	0.954343
0.0171	0.937196	0.0171	1.00321	0.0171	0.889084	0.0171	0.930369	0.0171	0.954343
0.0172	0.937196	0.0172	0.998905	0.0172	0.885644	0.0172	0.930369	0.0172	0.957838
0.0173	0.937196	0.0173	0.992024	0.0173	0.885644	0.0173	0.930369	0.0173	0.950957
0.0174	0.937196	0.0174	0.988639	0.0174	0.885644	0.0174	0.93381	0.0174	0.950957
0.0175	0.93381	0.0175	0.995519	0.0175	0.885644	0.0175	0.93381	0.0175	0.944077
0.0176	0.940691	0.0176	0.998905	0.0176	0.885644	0.0176	0.93381	0.0176	0.944077
0.0177	0.940691	0.0177	0.998905	0.0177	0.885644	0.0177	0.937196	0.0177	0.947462
0.0178	0.950903	0.0178	0.998905	0.0178	0.885644	0.0178	0.93381	0.0178	0.947462
0.0179	0.947517	0.0179	1.00316	0.0179	0.885644	0.0179	0.93381	0.0179	0.947462
0.018	0.954398	0.018	1.00316	0.018	0.885644	0.018	0.93381	0.018	0.954343
0.0181	0.954398	0.0181	1.01004	0.0181	0.885644	0.0181	0.93381	0.0181	0.954343
0.0182	0.950957	0.0182	1.01004	0.0182	0.885644	0.0182	0.947517	0.0182	0.954343
0.0183	0.950957	0.0183	1.01348	0.0183	0.885644	0.0183	0.940636	0.0183	0.954343
0.0184	0.947572	0.0184	1.01337	0.0184	0.885644	0.0184	0.93725	0.0184	0.947462
0.0185	0.940691	0.0185	1.02789	0.0185	0.885644	0.0185	0.93725	0.0185	0.944077
0.0186	0.940691	0.0186	1.02876	0.0186	0.885644	0.0186	0.93725	0.0186	0.940691
0.0187	0.947572	0.0187	1.02876	0.0187	0.885644	0.0187	0.940636	0.0187	0.940691
0.0188	0.950957	0.0188	1.02876	0.0188	0.885644	0.0188	0.944022	0.0188	0.940691
0.0189	0.950957	0.0189	1.02876	0.0189	0.885644	0.0189	0.944022	0.0189	0.950957
0.019	0.957838	0.019	1.0459	0.019	0.882203	0.019	0.944022	0.019	0.950957
0.0191	0.957838	0.0191	1.03214	0.0191	0.895965	0.0191	0.950903	0.0191	0.957838
0.0192	0.957838	0.0192	1.03214	0.0192	0.895965	0.0192	0.954289	0.0192	0.957838
0.0193	0.957838	0.0193	1.03553	0.0193	0.895965	0.0193	0.96805	0.0193	0.957838
0.0194	0.950957	0.0194	1.03214	0.0194	0.895965	0.0194	0.96117	0.0194	0.957893
0.0195	0.950957	0.0195	1.03214	0.0195	0.895965	0.0195	0.957675	0.0195	0.961333
0.0196	0.950957	0.0196	1.03301	0.0196	0.895965	0.0196	0.964555	0.0196	0.964719
0.0197	0.950957	0.0197	1.02876	0.0197	0.899405	0.0197	0.950794	0.0197	0.964719
0.0198	0.950957	0.0198	1.02876	0.0198	0.899405	0.0198	0.954289	0.0198	0.964719
0.0199	0.950957	0.0199	1.02876	0.0199	0.899405	0.0199	0.950903	0.0199	0.968105
0.02	0.950957	0.02	1.02876	0.02	0.892524	0.02	0.950903	0.02	0.968105
0.0201	0.950957	0.0201	1.02876	0.0201	0.899405	0.0201	0.950903	0.0201	0.968105
0.0202	0.950957	0.0202	1.02876	0.0202	0.899405	0.0202	0.950903	0.0202	0.961224
0.0203	0.950957	0.0203	1.02537	0.0203	0.899405	0.0203	0.950957	0.0203	0.961224
0.0204	0.954398	0.0204	1.01849	0.0204	0.899405	0.0204	0.954343	0.0204	0.961224
0.0205	0.961279	0.0205	1.01849	0.0205	0.906286	0.0205	0.950957	0.0205	0.954343
0.0206	0.964719	0.0206	1.0151	0.0206	0.899405	0.0206	0.950957	0.0206	0.954343
0.0207	0.957838	0.0207	1.01085	0.0207	0.892524	0.0207	0.957838	0.0207	0.950957
0.0208	0.964719	0.0208	1.01424	0.0208	0.892524	0.0208	0.957838	0.0208	0.944077
0.0209	0.964719	0.0209	1.02112	0.0209	0.889084	0.0209	0.961224	0.0209	0.93725
0.021	0.957838	0.021	1.02025	0.021	0.889084	0.021	0.971491	0.021	0.930369
0.0211	0.957838	0.0211	1.02375	0.0211	0.889084	0.0211	0.96461	0.0211	0.930369
0.0212	0.957838	0.0212	1.02375	0.0212	0.889084	0.0212	0.96461	0.0212	0.93725
0.0213	0.954452	0.0213	1.02375	0.0213	0.882203	0.0213	0.96461	0.0213	0.93725
0.0214	0.957838	0.0214	1.02627	0.0214	0.882203	0.0214	0.96461	0.0214	0.944131
0.0215	0.954452	0.0215	1.01938	0.0215	0.882203	0.0215	0.967996	0.0215	0.940691
0.0216	0.968105	0.0216	1.0339	0.0216	0.882203	0.0216	0.96461	0.0216	0.940691
0.0217	0.968105	0.0217	1.0339	0.0217	0.882203	0.0217	0.96461	0.0217	0.940691
0.0218	0.968105	0.0218	1.0339	0.0218	0.882203	0.0218	0.967996	0.0218	0.940691
0.0219	0.974986	0.0219	1.03304	0.0219	0.882203	0.0219	0.961115	0.0219	0.940691
0.022	0.974986	0.022	1.03304	0.022	0.882203	0.022	0.974877	0.022	0.940691
0.0221	0.974986	0.0221	1.03304	0.0221	0.889084	0.0221	0.992891	0.0221	0.940691
0.0222	0.968105	0.0222	1.05444	0.0222	0.892524	0.0222	0.989396	0.0222	0.947572
0.0223	0.968105	0.0223	1.05105	0.0223	0.885644	0.0223	0.989396	0.0223	0.957838
0.0224	0.968105	0.0224	1.04417	0.0224	0.885644	0.0224	0.989396	0.0224	0.950957
0.0225	0.961224	0.0225	1.05105	0.0225	0.885644	0.0225	0.989396	0.0225	0.940691
0.0226	0.961224	0.0226	1.0374	0.0226	0.885644	0.0226	0.979129	0.0226	0.940691
0.0227	0.954343	0.0227	1.02627	0.0227	0.878763	0.0227	0.979129	0.0227	0.947572
0.0228	0.961224	0.0228	1.016	0.0228	0.885644	0.0228	0.98601	0.0228	0.940691
0.0229	0.961224	0.0229	1.016	0.0229	0.885644	0.0229	0.98601	0.0229	0.940691
0.023	0.961224	0.023	1.00912	0.023	0.889084	0.023	0.961115	0.023	0.940691
0.0231	0.961224	0.0231	1.00912	0.0231	0.889084	0.0231	0.954234	0.0231	0.940691
0.0232	0.961224	0.0232	1.00912	0.0232	0.895965	0.0232	0.954234	0.0232	0.940691
0.0233	0.961224	0.0233	1.00573	0.0233	0.889084	0.0233	0.954234	0.0233	0.940691
0.0234	0.961224	0.0234	1.00912	0.0234	0.892524	0.0234	0.954234	0.0234	0.947572
0.0235	0.961224	0.0235	1.02036	0.0235	0.899405	0.0235	0.961115	0.0235	0.947572
0.0236	0.961224	0.0236	1.02036	0.0236	0.899405	0.0236	0.961115	0.0236	0.951012
0.0237	0.961224	0.0237	1.02036	0.0237	0.899405	0.0237	0.967996	0.0237	0.951012
0.0238	0.961224	0.0238	1.02036	0.0238	0.899405	0.0238	0.971382	0.0238	0.951012
0.0239	0.961279	0.0239	1.03063	0.0239	0.899405	0.0239	0.971382	0.0239	0.947517
0.024	0.961279	0.024	1.03401	0.024	0.899405	0.024	0.971436	0.024	0.940691
0.0241	0.961279	0.0241	1.03401	0.0241	0.899405	0.0241	0.971436	0.0241	0.940691
0.0242	0.961279	0.0242	1.04777	0.0242	0.899405	0.0242	0.971436	0.0242	0.947572
0.0243	0.961279	0.0243	1.04777	0.0243	0.899405	0.0243	0.972303	0.0243	0.947572
0.0244	0.961279	0.0244	1.04439	0.0244	0.899405	0.0244	0.972303	0.0244	0.957838
0.0245	0.961279	0.0245	1.05116	0.0245	0.899405	0.0245	0.981703	0.0245	0.957838
0.0246	0.961279	0.0246	1.05116	0.0246	0.892524	0.0246	0.981703	0.0246	0.957838
0.0247	0.961279	0.0247	1.05116	0.0247	0.892524	0.0247	0.985089	0.0247	0.961224
0.0248	0.964774	0.0248	1.04702	0.0248	0.892524	0.0248	0.985956	0.0248	0.954398
0.0249	0.954452	0.0249	1.04702	0.0249	0.899405	0.0249	0.985956	0.0249	0.954398
0.025	0.947572	0.025	1.0504	0.025	0.899405	0.025	0.98257	0.025	0.951012
0.0251	0.947572	0.0251	1.06067	0.0251	0.899405	0.0251	0.98257	0.0251	0.947517
0.0252	0.947572	0.0252	1.06067	0.0252	0.899405	0.0252	0.974822	0.0252	0.940636
0.0253	0.947572	0.0253	1.06406	0.0253	0.899405	0.0253	0.974822	0.0253	0.940636
0.0254	0.947572	0.0254	1.07094	0.0254	0.902846	0.0254	0.974877	0.0254	0.940636
0.0255	0.947572	0.0255	1.06755	0.0255	0.902846	0.0255	0.971491	0.0255	0.940636
0.0256	0.947572	0.0256	1.06416	0.0256	0.902846	0.0256	0.971491	0.0256	0.940636
0.0257	0.947572	0.0257	1.05728	0.0257	0.902846	0.0257	0.982624	0.0257	0.940636
0.0258	0.947572	0.0258	1.05815	0.0258	0.902846	0.0258	0.982624	0.0258	0.93725
0.0259	0.947572	0.0259	1.05127	0.0259	0.902846	0.0259	0.982624	0.0259	0.93725
0.026	0.954452	0.026	1.05127	0.026	0.902846	0.026	0.982624	0.026	0.944131
0.0261	0.954452	0.0261	1.05127	0.0261	0.895965	0.0261	0.98601	0.0261	0.944131
0.0262	0.954452	0.0262	1.04702	0.0262	0.902846	0.0262	0.982624	0.0262	0.944131
0.0263	0.954452	0.0263	1.04702	0.0263	0.909727	0.0263	0.982624	0.0263	0.944131
0.0264	0.954452	0.0264	1.03675	0.0264	0.909727	0.0264	0.98601	0.0264	0.944131
0.0265	0.961333	0.0265	1.02643	0.0265	0.902846	0.0265	0.98601	0.0265	0.947572
0.0266	0.961333	0.0266	1.02304	0.0266	0.902846	0.0266	0.98601	0.0266	0.947572
0.0267	0.947572	0.0267	1.02304	0.0267	0.902846	0.0267	0.98601	0.0267	0.947572
0.0268	0.954452	0.0268	1.0367	0.0268	0.895965	0.0268	0.989451	0.0268	0.947572
0.0269	0.961333	0.0269	1.02643	0.0269	0.889084	0.0269	0.989451	0.0269	0.947572
0.027	0.961333	0.027	1.02637	0.027	0.889084	0.027	0.971436	0.027	0.950957
0.0271	0.954452	0.0271	1.02637	0.0271	0.889084	0.0271	0.971436	0.0271	0.950957
0.0272	0.954452	0.0272	1.02299	0.0272	0.889084	0.0272	0.971436	0.0272	0.950957
0.0273	0.954452	0.0273	1.02637	0.0273	0.889084	0.0273	0.971436	0.0273	0.950957
0.0274	0.954452	0.0274	1.02976	0.0274	0.899405	0.0274	0.96805	0.0274	0.950957
0.0275	0.957893	0.0275	1.02293	0.0275	0.899405	0.0275	0.96461	0.0275	0.951012
0.0276	0.957893	0.0276	1.02643	0.0276	0.899405	0.0276	0.954234	0.0276	0.951012
0.0277	0.951012	0.0277	1.0196	0.0277	0.899405	0.0277	0.954234	0.0277	0.951012
0.0278	0.951012	0.0278	1.02299	0.0278	0.899405	0.0278	0.954234	0.0278	0.944131
0.0279	0.961333	0.0279	1.02976	0.0279	0.906286	0.0279	0.954234	0.0279	0.93725
0.028	0.961333	0.028	1.02637	0.028	0.906286	0.028	0.961115	0.028	0.93725
0.0281	0.957893	0.0281	1.02637	0.0281	0.909672	0.0281	0.967996	0.0281	0.93725
0.0282	0.964774	0.0282	1.02299	0.0282	0.909672	0.0282	0.967996	0.0282	0.93725
0.0283	0.957893	0.0283	1.02299	0.0283	0.906286	0.0283	0.974877	0.0283	0.93725
0.0284	0.957893	0.0284	1.0196	0.0284	0.906286	0.0284	0.96461	0.0284	0.93725
0.0285	0.957893	0.0285	1.01272	0.0285	0.906286	0.0285	0.96461	0.0285	0.93725
0.0286	0.957893	0.0286	1.01272	0.0286	0.906286	0.0286	0.96461	0.0286	0.93725
0.0287	0.957893	0.0287	1.00934	0.0287	0.899405	0.0287	0.96461	0.0287	0.93725
0.0288	0.964774	0.0288	1.00934	0.0288	0.892524	0.0288	0.957729	0.0288	0.93725
0.0289	0.964774	0.0289	0.999069	0.0289	0.892524	0.0289	0.96461	0.0289	0.93381
0.029	0.964774	0.029	0.999069	0.029	0.892524	0.029	0.96461	0.029	0.93381
0.0291	0.957893	0.0291	0.992188	0.0291	0.892524	0.0291	0.96461	0.0291	0.940691
0.0292	0.944131	0.0292	0.992188	0.0292	0.892524	0.0292	0.96461	0.0292	0.940691
0.0293	0.947572	0.0293	0.992188	0.0293	0.892524	0.0293	0.971491	0.0293	0.944131
0.0294	0.947572	0.0294	0.985362	0.0294	0.892524	0.0294	0.968105	0.0294	0.944131
0.0295	0.947572	0.0295	0.985362	0.0295	0.885644	0.0295	0.957838	0.0295	0.947572
0.0296	0.954452	0.0296	0.978481	0.0296	0.885644	0.0296	0.961224	0.0296	0.950957
0.0297	0.954452	0.0297	0.978481	0.0297	0.889084	0.0297	0.957838	0.0297	0.947462
0.0298	0.954452	0.0298	0.981867	0.0298	0.889084	0.0298	0.957838	0.0298	0.944077
0.0299	0.961333	0.0299	0.981921	0.0299	0.889084	0.0299	0.957838	0.0299	0.944077
0.03	0.961333	0.03	0.988802	0.03	0.889084	0.03	0.957838	0.03	0.957838
0.0301	0.961333	0.0301	0.995683	0.0301	0.895965	0.0301	0.964719	0.0301	0.944077
0.0302	0.954452	0.0302	0.992188	0.0302	0.895965	0.0302	0.964719	0.0302	0.950957
0.0303	0.954452	0.0303	0.988748	0.0303	0.895965	0.0303	0.961333	0.0303	0.950957
0.0304	0.954452	0.0304	0.988748	0.0304	0.889084	0.0304	0.964719	0.0304	0.954343
0.0305	0.950957	0.0305	0.981867	0.0305	0.882203	0.0305	0.964719	0.0305	0.961115
0.0306	0.944077	0.0306	0.985253	0.0306	0.889084	0.0306	0.9716	0.0306	0.961115
0.0307	0.950957	0.0307	0.981812	0.0307	0.889084	0.0307	0.964719	0.0307	0.961115
0.0308	0.947572	0.0308	0.985307	0.0308	0.89247	0.0308	0.964719	0.0308	0.961115
0.0309	0.947572	0.0309	0.99896	0.0309	0.899351	0.0309	0.964719	0.0309	0.954234
0.031	0.954452	0.031	1.00235	0.031	0.899351	0.031	0.981867	0.031	0.971382
0.0311	0.954452	0.0311	1.00235	0.0311	0.899351	0.0311	0.974986	0.0311	0.954234
0.0312	0.940691	0.0312	0.99896	0.0312	0.899351	0.0312	0.968105	0.0312	0.947353
0.0313	0.940691	0.0313	0.995574	0.0313	0.906232	0.0313	0.968105	0.0313	0.947353
0.0314	0.947572	0.0314	0.999014	0.0314	0.906286	0.0314	0.971545	0.0314	0.947353
0.0315	0.954452	0.0315	0.999014	0.0315	0.906286	0.0315	0.96816	0.0315	0.947353
0.0316	0.954452	0.0316	0.992134	0.0316	0.906286	0.0316	0.954398	0.0316	0.943913
0.0317	0.954452	0.0317	0.992134	0.0317	0.906286	0.0317	0.954398	0.0317	0.943913
0.0318	0.947572	0.0318	0.992134	0.0318	0.906286	0.0318	0.957838	0.0318	0.937032
0.0319	0.947572	0.0319	0.992134	0.0319	0.906286	0.0319	0.957838	0.0319	0.930151
0.032	0.950957	0.032	0.988748	0.032	0.906286	0.032	0.950957	0.032	0.926765
0.0321	0.950957	0.0321	0.988748	0.0321	0.906286	0.0321	0.957838	0.0321	0.926765
0.0322	0.944077	0.0322	0.978426	0.0322	0.906286	0.0322	0.964719	0.0322	0.93026
0.0323	0.944077	0.0323	0.978426	0.0323	0.906286	0.0323	0.961224	0.0323	0.93026
0.0324	0.937196	0.0324	0.978372	0.0324	0.906286	0.0324	0.961224	0.0324	0.93026
0.0325	0.937196	0.0325	0.978372	0.0325	0.906286	0.0325	0.961224	0.0325	0.93026
0.0326	0.937196	0.0326	0.985253	0.0326	0.906286	0.0326	0.974986	0.0326	0.93026
0.0327	0.944077	0.0327	0.999014	0.0327	0.899405	0.0327	0.968105	0.0327	0.93026
0.0328	0.944077	0.0328	0.985253	0.0328	0.899405	0.0328	0.968105	0.0328	0.93026
0.0329	0.947517	0.0329	0.985253	0.0329	0.913167	0.0329	0.972358	0.0329	0.93026
0.033	0.957784	0.033	0.981812	0.033	0.906286	0.033	0.972358	0.033	0.93026
0.0331	0.950903	0.0331	0.974931	0.0331	0.906286	0.0331	0.965477	0.0331	0.933646
0.0332	0.954289	0.0332	0.981812	0.0332	0.906286	0.0332	0.975744	0.0332	0.937032
0.0333	0.954289	0.0333	0.988693	0.0333	0.892524	0.0333	0.982624	0.0333	0.950794
0.0334	0.954289	0.0334	0.985307	0.0334	0.892524	0.0334	0.975744	0.0334	0.947408
0.0335	0.954289	0.0335	0.988693	0.0335	0.892524	0.0335	0.975744	0.0335	0.947408
0.0336	0.954289	0.0336	0.995574	0.0336	0.892524	0.0336	0.980284	0.0336	0.954289
0.0337	0.947408	0.0337	0.99896	0.0337	0.892524	0.0337	0.980284	0.0337	0.950903
0.0338	0.954289	0.0338	0.995519	0.0338	0.892524	0.0338	0.970017	0.0338	0.950903
0.0339	0.957784	0.0339	1.00245	0.0339	0.892524	0.0339	0.976898	0.0339	0.950903
0.034	0.954289	0.034	1.00245	0.034	0.892524	0.034	0.976898	0.034	0.950903
0.0341	0.954289	0.0341	0.999014	0.0341	0.892524	0.0341	0.987165	0.0341	0.947517
0.0342	0.96117	0.0342	1.00245	0.0342	0.892524	0.0342	0.987165	0.0342	0.947517
0.0343	0.96117	0.0343	0.985307	0.0343	0.892524	0.0343	0.980284	0.0343	0.93725
0.0344	0.954289	0.0344	0.985307	0.0344	0.892524	0.0344	0.980284	0.0344	0.93725
0.0345	0.954289	0.0345	0.985307	0.0345	0.892524	0.0345	0.983724	0.0345	0.93725
0.0346	0.954289	0.0346	0.985307	0.0346	0.892524	0.0346	0.983724	0.0346	0.930369
0.0347	0.954289	0.0347	0.978426	0.0347	0.892524	0.0347	0.983724	0.0347	0.930369
0.0348	0.947408	0.0348	0.978426	0.0348	0.892524	0.0348	0.98257	0.0348	0.933755
0.0349	0.947408	0.0349	0.964665	0.0349	0.892524	0.0349	0.98257	0.0349	0.933755
0.035	0.947408	0.035	0.974986	0.035	0.892524	0.035	0.98257	0.035	0.933755
0.0351	0.944022	0.0351	0.974986	0.0351	0.892524	0.0351	0.98257	0.0351	0.940636
0.0352	0.944022	0.0352	0.974986	0.0352	0.892524	0.0352	0.98257	0.0352	0.940636
0.0353	0.944022	0.0353	0.974986	0.0353	0.892524	0.0353	0.98257	0.0353	0.940636
0.0354	0.947462	0.0354	0.968105	0.0354	0.892524	0.0354	0.98257	0.0354	0.944022
0.0355	0.944022	0.0355	0.968105	0.0355	0.892524	0.0355	0.98257	0.0355	0.937141
0.0356	0.950903	0.0356	0.974986	0.0356	0.899405	0.0356	0.992837	0.0356	0.937141
0.0357	0.950903	0.0357	0.971545	0.0357	0.899405	0.0357	0.992837	0.0357	0.940636
0.0358	0.957784	0.0358	0.978426	0.0358	0.906286	0.0358	0.992837	0.0358	0.944077
0.0359	0.96117	0.0359	0.978426	0.0359	0.899405	0.0359	0.989451	0.0359	0.930315
0.036	0.96117	0.036	0.981812	0.036	0.906286	0.036	0.989451	0.036	0.940472
0.0361	0.96805	0.0361	0.981812	0.0361	0.906286	0.0361	0.996332	0.0361	0.937086
0.0362	0.964665	0.0362	0.978426	0.0362	0.902846	0.0362	0.992946	0.0362	0.943967
0.0363	0.964665	0.0363	0.971545	0.0363	0.906286	0.0363	0.986174	0.0363	0.944834
0.0364	0.961224	0.0364	0.981812	0.0364	0.909672	0.0364	0.972412	0.0364	0.944834
0.0365	0.954343	0.0365	0.981812	0.0365	0.909672	0.0365	0.965531	0.0365	0.951715
0.0366	0.957729	0.0366	0.975041	0.0366	0.909672	0.0366	0.968917	0.0366	0.951715
0.0367	0.96461	0.0367	0.988802	0.0367	0.909672	0.0367	0.968917	0.0367	0.947353
0.0368	0.961224	0.0368	0.975041	0.0368	0.909672	0.0368	0.975798	0.0368	0.947353
0.0369	0.961224	0.0369	0.975041	0.0369	0.902791	0.0369	0.968917	0.0369	0.947353
0.037	0.961224	0.037	0.975041	0.037	0.906232	0.037	0.962036	0.037	0.947353
0.0371	0.961224	0.0371	0.971545	0.0371	0.906232	0.0371	0.962036	0.0371	0.947353
0.0372	0.961224	0.0372	0.964665	0.0372	0.906232	0.0372	0.962036	0.0372	0.944834
0.0373	0.961224	0.0373	0.974986	0.0373	0.906232	0.0373	0.962036	0.0373	0.944834
0.0374	0.961224	0.0374	0.968105	0.0374	0.906232	0.0374	0.962036	0.0374	0.944834
0.0375	0.950957	0.0375	0.961224	0.0375	0.906232	0.0375	0.962036	0.0375	0.944834
0.0376	0.944077	0.0376	0.961224	0.0376	0.902846	0.0376	0.962036	0.0376	0.948275
0.0377	0.944077	0.0377	0.96461	0.0377	0.902846	0.0377	0.962036	0.0377	0.944889
0.0378	0.944077	0.0378	0.964665	0.0378	0.902846	0.0378	0.962036	0.0378	0.940636
0.0379	0.944077	0.0379	0.964665	0.0379	0.902846	0.0379	0.96805	0.0379	0.933755
0.038	0.944077	0.038	0.96805	0.038	0.902846	0.038	0.964665	0.038	0.933755
0.0381	0.944077	0.0381	0.964665	0.0381	0.902846	0.0381	0.964665	0.0381	0.933755
0.0382	0.944077	0.0382	0.964665	0.0382	0.902846	0.0382	0.964665	0.0382	0.933755
0.0383	0.940582	0.0383	0.957838	0.0383	0.902846	0.0383	0.971545	0.0383	0.933755
0.0384	0.940582	0.0384	0.957838	0.0384	0.902846	0.0384	0.971545	0.0384	0.926874
0.0385	0.940582	0.0385	0.964719	0.0385	0.902846	0.0385	0.964665	0.0385	0.93026
0.0386	0.940582	0.0386	0.957838	0.0386	0.902846	0.0386	0.968105	0.0386	0.926874
0.0387	0.940582	0.0387	0.957838	0.0387	0.902846	0.0387	0.968105	0.0387	0.933755
0.0388	0.940582	0.0388	0.954452	0.0388	0.906232	0.0388	0.971545	0.0388	0.933755
0.0389	0.940582	0.0389	0.947572	0.0389	0.909727	0.0389	0.971545	0.0389	0.944077
0.039	0.933701	0.039	0.950957	0.039	0.909727	0.039	0.971545	0.039	0.944077
0.0391	0.944834	0.0391	0.957838	0.0391	0.909727	0.0391	0.978426	0.0391	0.937196
0.0392	0.944834	0.0392	0.964719	0.0392	0.909727	0.0392	0.981812	0.0392	0.937196
0.0393	0.944834	0.0393	0.957838	0.0393	0.909727	0.0393	0.988693	0.0393	0.937196
0.0394	0.944834	0.0394	0.962091	0.0394	0.909727	0.0394	0.988693	0.0394	0.940636
0.0395	0.944834	0.0395	0.968105	0.0395	0.906232	0.0395	0.988693	0.0395	0.940636
0.0396	0.944834	0.0396	0.968105	0.0396	0.906232	0.0396	0.988693	0.0396	0.940636
0.0397	0.951715	0.0397	0.968105	0.0397	0.906232	0.0397	0.981812	0.0397	0.947517
0.0398	0.951606	0.0398	0.968105	0.0398	0.906232	0.0398	0.981812	0.0398	0.947517
0.0399	0.951606	0.0399	0.968105	0.0399	0.913113	0.0399	0.981812	0.0399	0.933755
0.04	0.951606	0.04	0.968105	0.04	0.913113	0.04	0.988693	0.04	0.933755
0.0401	0.951606	0.0401	0.961224	0.0401	0.913113	0.0401	0.988693	0.0401	0.940636
0.0402	0.951606	0.0402	0.954343	0.0402	0.906232	0.0402	0.988693	0.0402	0.940636
0.0403	0.94822	0.0403	0.954343	0.0403	0.906232	0.0403	0.988693	0.0403	0.93725
0.0404	0.95166	0.0404	0.954343	0.0404	0.909727	0.0404	0.992134	0.0404	0.93725
0.0405	0.95166	0.0405	0.954343	0.0405	0.909727	0.0405	0.988748	0.0405	0.93725
0.0406	0.95166	0.0406	0.954343	0.0406	0.916608	0.0406	0.988748	0.0406	0.93725
0.0407	0.95166	0.0407	0.954343	0.0407	0.916608	0.0407	0.988748	0.0407	0.93725
0.0408	0.95166	0.0408	0.954343	0.0408	0.916608	0.0408	0.988748	0.0408	0.93725
0.0409	0.95166	0.0409	0.954343	0.0409	0.916608	0.0409	0.985307	0.0409	0.93381
0.041	0.948275	0.041	0.961224	0.041	0.916608	0.041	0.978426	0.041	0.93381
0.0411	0.944834	0.0411	0.957729	0.0411	0.916608	0.0411	0.992188	0.0411	0.93381
0.0412	0.944834	0.0412	0.96461	0.0412	0.916608	0.0412	0.992188	0.0412	0.940691
0.0413	0.940582	0.0413	0.968917	0.0413	0.930369	0.0413	0.995574	0.0413	0.940691
0.0414	0.940582	0.0414	0.96805	0.0414	0.930369	0.0414	0.995574	0.0414	0.940691
0.0415	0.940582	0.0415	0.971436	0.0415	0.930369	0.0415	0.995574	0.0415	0.93381
0.0416	0.947462	0.0416	0.96805	0.0416	0.930369	0.0416	0.995574	0.0416	0.93381
0.0417	0.954343	0.0417	0.971436	0.0417	0.923488	0.0417	0.995574	0.0417	0.93381
0.0418	0.954343	0.0418	0.974822	0.0418	0.923488	0.0418	0.992134	0.0418	0.93381
0.0419	0.950903	0.0419	0.981703	0.0419	0.923488	0.0419	0.995629	0.0419	0.937196
0.042	0.950903	0.042	0.967941	0.042	0.923488	0.042	0.999014	0.042	0.944077
0.0421	0.950903	0.0421	0.974822	0.0421	0.916608	0.0421	1.0059	0.0421	0.944077
0.0422	0.950903	0.0422	0.971436	0.0422	0.916608	0.0422	1.00928	0.0422	0.940636
0.0423	0.950903	0.0423	0.974822	0.0423	0.916608	0.0423	1.01955	0.0423	0.947517
0.0424	0.954289	0.0424	0.982461	0.0424	0.916608	0.0424	1.01955	0.0424	0.947517
0.0425	0.954289	0.0425	0.982461	0.0425	0.916608	0.0425	1.02293	0.0425	0.950957
0.0426	0.96117	0.0426	0.983327	0.0426	0.923488	0.0426	1.01949	0.0426	0.947462
0.0427	0.96117	0.0427	0.982461	0.0427	0.916608	0.0427	1.02288	0.0427	0.947462
0.0428	0.947408	0.0428	0.982461	0.0428	0.916608	0.0428	1.02288	0.0428	0.947462
0.0429	0.947408	0.0429	0.985901	0.0429	0.909727	0.0429	1.01261	0.0429	0.944077
0.043	0.947408	0.043	0.97902	0.043	0.909727	0.043	1.01605	0.043	0.950957
0.0431	0.950848	0.0431	0.97902	0.0431	0.909727	0.0431	1.01605	0.0431	0.950957
0.0432	0.950848	0.0432	0.978153	0.0432	0.902846	0.0432	1.01605	0.0432	0.950957
0.0433	0.943967	0.0433	0.978153	0.0433	0.902846	0.0433	1.01256	0.0433	0.950957
0.0434	0.943967	0.0434	0.978153	0.0434	0.902846	0.0434	1.00917	0.0434	0.950957
0.0435	0.940582	0.0435	0.978153	0.0435	0.909727	0.0435	1.00579	0.0435	0.944077
0.0436	0.940582	0.0436	0.982406	0.0436	0.902846	0.0436	1.00579	0.0436	0.940691
0.0437	0.940582	0.0437	0.975634	0.0437	0.902846	0.0437	0.99896	0.0437	0.940691
0.0438	0.940582	0.0438	0.982515	0.0438	0.902846	0.0438	0.995574	0.0438	0.926929
0.0439	0.937196	0.0439	0.981648	0.0439	0.895965	0.0439	0.995574	0.0439	0.926929
0.044	0.944077	0.044	0.991915	0.044	0.902846	0.044	1.00245	0.044	0.93381
0.0441	0.944077	0.0441	0.996168	0.0441	0.902846	0.0441	1.00584	0.0441	0.93381
0.0442	0.944077	0.0442	0.996168	0.0442	0.902846	0.0442	1.00584	0.0442	0.926929
0.0443	0.944077	0.0443	1.00042	0.0443	0.909727	0.0443	1.00245	0.0443	0.926929
0.0444	0.944077	0.0444	0.997035	0.0444	0.909727	0.0444	1.0059	0.0444	0.93381
0.0445	0.944077	0.0445	0.997035	0.0445	0.906286	0.0445	1.0059	0.0445	0.923488
0.0446	0.937196	0.0446	0.997035	0.0446	0.906286	0.0446	1.0059	0.0446	0.923488
0.0447	0.937196	0.0447	1.01505	0.0447	0.892524	0.0447	1.00251	0.0447	0.923488
0.0448	0.944077	0.0448	1.01849	0.0448	0.892524	0.0448	1.00251	0.0448	0.923488
0.0449	0.944077	0.0449	1.02188	0.0449	0.892524	0.0449	1.0059	0.0449	0.923488
0.045	0.957838	0.045	1.02613	0.045	0.895965	0.045	1.01616	0.045	0.923488
0.0451	0.957838	0.0451	1.02613	0.0451	0.895965	0.0451	0.995574	0.0451	0.923488
0.0452	0.957838	0.0452	1.02951	0.0452	0.889084	0.0452	1.00671	0.0452	0.919993
0.0453	0.964719	0.0453	1.0298	0.0453	0.892524	0.0453	1.0102	0.0453	0.919993
0.0454	0.957838	0.0454	1.0298	0.0454	0.892524	0.0454	1.0102	0.0454	0.93026
0.0455	0.961224	0.0455	1.02555	0.0455	0.892524	0.0455	1.0102	0.0455	0.93026
0.0456	0.957838	0.0456	1.03243	0.0456	0.892524	0.0456	1.0102	0.0456	0.93026
0.0457	0.957838	0.0457	1.03668	0.0457	0.895965	0.0457	1.0102	0.0457	0.93026
0.0458	0.957838	0.0458	1.03639	0.0458	0.895965	0.0458	1.0102	0.0458	0.926874
0.0459	0.957838	0.0459	1.03639	0.0459	0.895965	0.0459	1.0102	0.0459	0.926874
0.046	0.957838	0.046	1.03726	0.046	0.895965	0.046	1.01359	0.046	0.926874
0.0461	0.957838	0.0461	1.02613	0.0461	0.895965	0.0461	1.01359	0.0461	0.926874
0.0462	0.957838	0.0462	1.02613	0.0462	0.895965	0.0462	1.01359	0.0462	0.913113
0.0463	0.961279	0.0463	1.02613	0.0463	0.895965	0.0463	0.999827	0.0463	0.909727
0.0464	0.961279	0.0464	1.02188	0.0464	0.895965	0.0464	1.00321	0.0464	0.909727
0.0465	0.947517	0.0465	1.02188	0.0465	0.895965	0.0465	1.00321	0.0465	0.909727
0.0466	0.940636	0.0466	1.01849	0.0466	0.895965	0.0466	1.00235	0.0466	0.909727
0.0467	0.940636	0.0467	1.01849	0.0467	0.895965	0.0467	1.00235	0.0467	0.909727
0.0468	0.940636	0.0468	1.02188	0.0468	0.895965	0.0468	1.00235	0.0468	0.902846
0.0469	0.947517	0.0469	1.02537	0.0469	0.895965	0.0469	0.99896	0.0469	0.902846
0.047	0.947517	0.047	1.0151	0.047	0.895965	0.047	0.995519	0.047	0.902846
0.0471	0.947517	0.0471	1.0151	0.0471	0.902846	0.0471	0.995519	0.0471	0.909727
0.0472	0.944131	0.0472	1.02198	0.0472	0.902846	0.0472	0.995519	0.0472	0.909727
0.0473	0.93725	0.0473	1.0245	0.0473	0.909727	0.0473	0.992134	0.0473	0.909727
0.0474	0.93725	0.0474	1.02789	0.0474	0.909727	0.0474	0.988693	0.0474	0.909727
0.0475	0.93725	0.0475	1.0245	0.0475	0.909727	0.0475	0.992134	0.0475	0.916608
0.0476	0.93725	0.0476	1.01762	0.0476	0.902846	0.0476	1.0059	0.0476	0.916608
0.0477	0.93725	0.0477	1.00229	0.0477	0.902846	0.0477	0.995629	0.0477	0.916608
0.0478	0.940636	0.0478	1.00917	0.0478	0.902846	0.0478	1.00251	0.0478	0.916608
0.0479	0.933755	0.0479	1.01605	0.0479	0.902846	0.0479	0.992188	0.0479	0.916608
0.048	0.940636	0.048	1.01949	0.048	0.899405	0.048	0.992188	0.048	0.923488
0.0481	0.93725	0.0481	1.02288	0.0481	0.899405	0.0481	0.988802	0.0481	0.923488
0.0482	0.93725	0.0482	1.02364	0.0482	0.899405	0.0482	0.988802	0.0482	0.916608
0.0483	0.93725	0.0483	1.02702	0.0483	0.902791	0.0483	0.988802	0.0483	0.916608
0.0484	0.93725	0.0484	1.0339	0.0484	0.909672	0.0484	0.988802	0.0484	0.923488
0.0485	0.93725	0.0485	1.0339	0.0485	0.902791	0.0485	0.988802	0.0485	0.923488
0.0486	0.93725	0.0486	1.03052	0.0486	0.902791	0.0486	0.988802	0.0486	0.923488
0.0487	0.940691	0.0487	1.0339	0.0487	0.902791	0.0487	0.988802	0.0487	0.923488
0.0488	0.940691	0.0488	1.0339	0.0488	0.902791	0.0488	0.988802	0.0488	0.916608
0.0489	0.940691	0.0489	1.0339	0.0489	0.899405	0.0489	0.988802	0.0489	0.916608
0.049	0.940691	0.049	1.0339	0.049	0.899405	0.049	0.988802	0.049	0.916608
0.0491	0.947572	0.0491	1.02965	0.0491	0.899405	0.0491	0.988802	0.0491	0.902846
0.0492	0.947572	0.0492	1.02627	0.0492	0.892524	0.0492	0.988802	0.0492	0.909727
0.0493	0.947572	0.0493	1.02627	0.0493	0.892524	0.0493	0.993055	0.0493	0.909727
0.0494	0.947572	0.0494	1.02288	0.0494	0.892524	0.0494	0.993055	0.0494	0.916608
0.0495	0.950957	0.0495	1.02627	0.0495	0.892524	0.0495	0.999936	0.0495	0.916608
0.0496	0.950957	0.0496	1.01949	0.0496	0.892524	0.0496	0.993055	0.0496	0.916608
0.0497	0.957838	0.0497	1.02299	0.0497	0.892524	0.0497	0.988693	0.0497	0.916608
0.0498	0.957838	0.0498	1.02299	0.0498	0.906286	0.0498	0.988693	0.0498	0.916608
0.0499	0.957838	0.0499	1.02976	0.0499	0.906286	0.0499	0.988693	0.0499	0.913167
0.05	0.954398	0.05	1.02637	0.05	0.906286	0.05	0.988693	0.05	0.916608
0.0501	0.947517	0.0501	1.02637	0.0501	0.913167	0.0501	0.988693	0.0501	0.916608
0.0502	0.947517	0.0502	1.02637	0.0502	0.913167	0.0502	0.981812	0.0502	0.916608
0.0503	0.96117	0.0503	1.03063	0.0503	0.913167	0.0503	0.978426	0.0503	0.902846
0.0504	0.96117	0.0504	1.03063	0.0504	0.920048	0.0504	0.981812	0.0504	0.902846
0.0505	0.96117	0.0505	1.02713	0.0505	0.913167	0.0505	0.988693	0.0505	0.909727
0.0506	0.96117	0.0506	1.0374	0.0506	0.913167	0.0506	0.985307	0.0506	0.909727
0.0507	0.964665	0.0507	1.04194	0.0507	0.913167	0.0507	0.985307	0.0507	0.916608
0.0508	0.968105	0.0508	1.0374	0.0508	0.913167	0.0508	0.992188	0.0508	0.920048
0.0509	0.974877	0.0509	1.0374	0.0509	0.913167	0.0509	0.992188	0.0509	0.923488
0.051	0.974931	0.051	1.04887	0.051	0.913167	0.051	0.992188	0.051	0.923488
0.0511	0.971545	0.0511	1.04538	0.0511	0.913167	0.0511	0.995574	0.0511	0.923488
0.0512	0.964665	0.0512	1.04188	0.0512	0.916553	0.0512	0.996441	0.0512	0.923488
0.0513	0.964665	0.0513	1.04188	0.0513	0.916553	0.0513	0.98956	0.0513	0.923488
0.0514	0.964665	0.0514	1.04188	0.0514	0.916553	0.0514	0.98956	0.0514	0.923488
0.0515	0.964665	0.0515	1.0385	0.0515	0.916553	0.0515	0.996441	0.0515	0.930369
0.0516	0.964665	0.0516	1.0385	0.0516	0.916553	0.0516	0.996441	0.0516	0.93381
0.0517	0.964665	0.0517	1.0385	0.0517	0.923434	0.0517	0.996441	0.0517	0.93381
0.0518	0.964665	0.0518	1.03511	0.0518	0.920048	0.0518	0.995574	0.0518	0.93381
0.0519	0.964665	0.0519	1.03511	0.0519	0.920048	0.0519	0.995574	0.0519	0.93381
0.052	0.964665	0.052	1.03511	0.052	0.920048	0.052	0.985307	0.052	0.93381
0.0521	0.964665	0.0521	1.02495	0.0521	0.926929	0.0521	0.978426	0.0521	0.93381
0.0522	0.964665	0.0522	1.02495	0.0522	0.926929	0.0522	0.971545	0.0522	0.93381
0.0523	0.964665	0.0523	1.02041	0.0523	0.926929	0.0523	0.978426	0.0523	0.930369
0.0524	0.964665	0.0524	1.02041	0.0524	0.926929	0.0524	0.975041	0.0524	0.926874
0.0525	0.971545	0.0525	1.01703	0.0525	0.926929	0.0525	0.981812	0.0525	0.923488
0.0526	0.974986	0.0526	1.01703	0.0526	0.926929	0.0526	0.985307	0.0526	0.923488
0.0527	0.974986	0.0527	1.01703	0.0527	0.920048	0.0527	0.985307	0.0527	0.923488
0.0528	0.974986	0.0528	1.01703	0.0528	0.920048	0.0528	0.992188	0.0528	0.930369
0.0529	0.985253	0.0529	1.01703	0.0529	0.920048	0.0529	0.99896	0.0529	0.926929
0.053	0.981867	0.053	1.01703	0.053	0.920048	0.053	1.00235	0.053	0.926929
0.0531	0.981867	0.0531	1.01015	0.0531	0.920048	0.0531	1.00235	0.0531	0.933755
0.0532	0.978481	0.0532	1.01703	0.0532	0.920048	0.0532	1.00923	0.0532	0.933755
0.0533	0.981867	0.0533	1.01703	0.0533	0.920048	0.0533	1.00671	0.0533	0.926874
0.0534	0.985253	0.0534	1.02036	0.0534	0.920048	0.0534	1.01009	0.0534	0.926874
0.0535	0.985253	0.0535	1.02041	0.0535	0.920048	0.0535	1.01955	0.0535	0.926874
0.0536	0.999014	0.0536	1.02041	0.0536	0.926929	0.0536	1.02293	0.0536	0.926874
0.0537	0.995574	0.0537	1.01015	0.0537	0.926929	0.0537	1.02724	0.0537	0.923434
0.0538	0.995574	0.0538	1.00928	0.0538	0.926929	0.0538	1.03063	0.0538	0.930315
0.0539	0.995574	0.0539	1.02304	0.0539	0.926929	0.0539	1.03751	0.0539	0.93026
0.054	0.995574	0.054	1.02981	0.054	0.926929	0.054	1.03751	0.054	0.93026
0.0541	0.995574	0.0541	1.02981	0.0541	0.926929	0.0541	1.04554	0.0541	0.931127
0.0542	0.995574	0.0542	1.0332	0.0542	0.926929	0.0542	1.05405	0.0542	0.938008
0.0543	0.988693	0.0543	1.03745	0.0543	0.926929	0.0543	1.05066	0.0543	0.931127
0.0544	0.988693	0.0544	1.03407	0.0544	0.920048	0.0544	1.05066	0.0544	0.931127
0.0545	0.981812	0.0545	1.03407	0.0545	0.920048	0.0545	1.04641	0.0545	0.93026
0.0546	0.981812	0.0546	1.03407	0.0546	0.923488	0.0546	1.04297	0.0546	0.923379
0.0547	0.981812	0.0547	1.03407	0.0547	0.923488	0.0547	1.03609	0.0547	0.923379
0.0548	0.986065	0.0548	1.03407	0.0548	0.923488	0.0548	1.03609	0.0548	0.923379
0.0549	0.986065	0.0549	1.03407	0.0549	0.923488	0.0549	1.02719	0.0549	0.923379
0.055	0.986065	0.055	1.03407	0.055	0.923488	0.055	1.02719	0.055	0.923379
0.0551	0.989451	0.0551	1.03068	0.0551	0.923488	0.0551	1.02719	0.0551	0.916498
0.0552	0.986065	0.0552	1.03068	0.0552	0.920048	0.0552	1.02719	0.0552	0.913113
0.0553	0.981812	0.0553	1.02724	0.0553	0.920048	0.0553	1.02031	0.0553	0.906232
0.0554	0.981812	0.0554	1.02386	0.0554	0.920048	0.0554	1.02031	0.0554	0.913113
0.0555	0.974931	0.0555	1.02386	0.0555	0.920048	0.0555	1.02031	0.0555	0.916498
0.0556	0.974931	0.0556	1.02047	0.0556	0.920048	0.0556	1.01692	0.0556	0.913113
0.0557	0.971491	0.0557	1.0273	0.0557	0.920048	0.0557	1.01692	0.0557	0.916498
0.0558	0.96461	0.0558	1.01955	0.0558	0.923434	0.0558	1.01342	0.0558	0.913113
0.0559	0.971491	0.0559	1.01955	0.0559	0.923434	0.0559	1.01342	0.0559	0.919993
0.056	0.971491	0.056	1.01955	0.056	0.923434	0.056	1.01004	0.056	0.916608
0.0561	0.971491	0.0561	1.01949	0.0561	0.926874	0.0561	1.01692	0.0561	0.916608
0.0562	0.974877	0.0562	1.00912	0.0562	0.926874	0.0562	1.01353	0.0562	0.923434
0.0563	0.974822	0.0563	1.01261	0.0563	0.923488	0.0563	1.01353	0.0563	0.92682
0.0564	0.974822	0.0564	1.01611	0.0564	0.930369	0.0564	1.02041	0.0564	0.933701
0.0565	0.967996	0.0565	1.01692	0.0565	0.930369	0.0565	1.0238	0.0565	0.937086
0.0566	0.974877	0.0566	1.00665	0.0566	0.923488	0.0566	1.0238	0.0566	0.937086
0.0567	0.974877	0.0567	1.00665	0.0567	0.923488	0.0567	1.01692	0.0567	0.940472
0.0568	0.981758	0.0568	1.00665	0.0568	0.923488	0.0568	1.01703	0.0568	0.937086
0.0569	0.981758	0.0569	1.00747	0.0569	0.930315	0.0569	1.02041	0.0569	0.937086
0.057	0.985143	0.057	1.01009	0.057	0.930315	0.057	1.03068	0.057	0.940582
0.0571	0.981758	0.0571	1.01687	0.0571	0.930315	0.0571	1.03068	0.0571	0.943967
0.0572	0.981758	0.0572	1.01687	0.0572	0.930315	0.0572	1.03068	0.0572	0.943967
0.0573	0.981758	0.0573	1.0066	0.0573	0.930315	0.0573	1.0238	0.0573	0.943967
0.0574	0.985143	0.0574	1.0066	0.0574	0.930315	0.0574	1.02981	0.0574	0.943967
0.0575	0.985143	0.0575	1.0066	0.0575	0.930315	0.0575	1.02637	0.0575	0.937086
0.0576	0.981758	0.0576	1.0066	0.0576	0.930315	0.0576	1.01611	0.0576	0.937086
0.0577	0.974986	0.0577	1.0066	0.0577	0.930315	0.0577	1.01697	0.0577	0.937086
0.0578	0.974986	0.0578	1.00775	0.0578	0.926929	0.0578	1.01697	0.0578	0.940472
0.0579	0.974986	0.0579	1.01114	0.0579	0.926929	0.0579	1.01697	0.0579	0.940472
0.058	0.974986	0.058	1.0066	0.058	0.926929	0.058	1.01697	0.058	0.940472
0.0581	0.974986	0.0581	1.0066	0.0581	0.926929	0.0581	1.01697	0.0581	0.940472
0.0582	0.974986	0.0582	1.00998	0.0582	0.920048	0.0582	1.01697	0.0582	0.940472
0.0583	0.978372	0.0583	1.01348	0.0583	0.920048	0.0583	1.01348	0.0583	0.940472
0.0584	0.974986	0.0584	1.01348	0.0584	0.920048	0.0584	1.01687	0.0584	0.940472
0.0585	0.968105	0.0585	1.01348	0.0585	0.920048	0.0585	1.01773	0.0585	0.944725
0.0586	0.974986	0.0586	1.01348	0.0586	0.913167	0.0586	1.01348	0.0586	0.94822
0.0587	0.981867	0.0587	1.01687	0.0587	0.913167	0.0587	1.01009	0.0587	0.955101
0.0588	0.988748	0.0588	1.01687	0.0588	0.920048	0.0588	1.01348	0.0588	0.958541
0.0589	0.992134	0.0589	1.00998	0.0589	0.920048	0.0589	1.01773	0.0589	0.965422
0.059	0.995519	0.059	1.01687	0.059	0.920048	0.059	1.02123	0.059	0.968808
0.0591	0.998905	0.0591	1.02112	0.0591	0.923434	0.0591	1.02123	0.0591	0.965422
0.0592	0.992024	0.0592	1.03052	0.0592	0.923434	0.0592	1.02123	0.0592	0.965422
0.0593	0.995465	0.0593	1.03401	0.0593	0.916553	0.0593	1.03149	0.0593	0.965422
0.0594	0.995465	0.0594	1.04078	0.0594	0.916553	0.0594	1.03265	0.0594	0.964555
0.0595	0.995465	0.0595	1.03734	0.0595	0.916553	0.0595	1.04	0.0595	0.964555
0.0596	1.00998	0.0596	1.04422	0.0596	0.916553	0.0596	1.04	0.0596	0.961927
0.0597	1.00998	0.0597	1.04848	0.0597	0.916553	0.0597	1.04	0.0597	0.961927
0.0598	1.02025	0.0598	1.04848	0.0598	0.916553	0.0598	1.03913	0.0598	0.961927
0.0599	1.01687	0.0599	1.05874	0.0599	0.916553	0.0599	1.04252	0.0599	0.972194
0.06	1.016	0.06	1.06465	0.06	0.913058	0.06	1.04792	0.06	0.972194
0.0601	1.016	0.0601	1.06465	0.0601	0.913058	0.0601	1.04367	0.0601	0.972194
0.0602	1.01687	0.0602	1.07497	0.0602	0.913058	0.0602	1.04252	0.0602	0.972194
0.0603	1.02025	0.0603	1.06481	0.0603	0.909672	0.0603	1.04165	0.0603	0.965313
0.0604	1.02025	0.0604	1.06143	0.0604	0.909672	0.0604	1.04165	0.0604	0.961927
0.0605	1.02025	0.0605	1.06143	0.0605	0.909672	0.0605	1.04165	0.0605	0.968753
0.0606	1.01687	0.0606	1.06143	0.0606	0.909672	0.0606	1.03827	0.0606	0.968753
0.0607	1.01342	0.0607	1.05455	0.0607	0.909672	0.0607	1.03827	0.0607	0.961873
0.0608	1.01004	0.0608	1.05455	0.0608	0.916553	0.0608	1.03827	0.0608	0.968753
0.0609	1.00665	0.0609	1.04767	0.0609	0.916553	0.0609	1.03827	0.0609	0.965368
0.061	1.01004	0.061	1.04767	0.061	0.923434	0.061	1.03827	0.061	0.965368
0.0611	1.00316	0.0611	1.03992	0.0611	0.933701	0.0611	1.03913	0.0611	0.965368
0.0612	0.999772	0.0612	1.0433	0.0612	0.930315	0.0612	1.03913	0.0612	0.972248
0.0613	0.999772	0.0613	1.0433	0.0613	0.937196	0.0613	1.04252	0.0613	0.972248
0.0614	0.995519	0.0614	1.0433	0.0614	0.93381	0.0614	1.04601	0.0614	0.968863
0.0615	0.998905	0.0615	1.06739	0.0615	0.93381	0.0615	1.04601	0.0615	0.968863
0.0616	0.995519	0.0616	1.06051	0.0616	0.93381	0.0616	1.04945	0.0616	0.975744
0.0617	0.995519	0.0617	1.05788	0.0617	0.93381	0.0617	1.04945	0.0617	0.975744
0.0618	0.988639	0.0618	1.05788	0.0618	0.93381	0.0618	1.05633	0.0618	0.974877
0.0619	0.988639	0.0619	1.05449	0.0619	0.93381	0.0619	1.04974	0.0619	0.974877
0.062	0.988639	0.062	1.05186	0.062	0.93381	0.062	1.04974	0.062	0.96805
0.0621	0.988639	0.0621	1.05186	0.0621	0.93381	0.0621	1.04974	0.0621	0.96805
0.0622	0.992024	0.0622	1.05874	0.0622	0.93381	0.0622	1.0452	0.0622	0.974931
0.0623	0.988639	0.0623	1.05273	0.0623	0.93381	0.0623	1.05208	0.0623	0.974931
0.0624	0.988639	0.0624	1.06988	0.0624	0.93381	0.0624	1.0487	0.0624	0.974931
0.0625	0.988639	0.0625	1.06725	0.0625	0.93381	0.0625	1.0452	0.0625	0.974931
0.0626	0.995519	0.0626	1.06725	0.0626	0.93381	0.0626	1.04864	0.0626	0.981812
0.0627	0.998905	0.0627	1.06638	0.0627	0.940691	0.0627	1.05891	0.0627	0.978317
0.0628	0.995519	0.0628	1.07011	0.0628	0.940691	0.0628	1.05214	0.0628	0.978317
0.0629	0.995519	0.0629	1.07011	0.0629	0.940691	0.0629	1.05214	0.0629	0.978317
0.063	1.0024	0.063	1.07011	0.063	0.940691	0.063	1.05902	0.063	0.978317
0.0631	1.00584	0.0631	1.05984	0.0631	0.940691	0.0631	1.0624	0.0631	0.971436
0.0632	1.00584	0.0632	1.06042	0.0632	0.940691	0.0632	1.05127	0.0632	0.971436
0.0633	1.00584	0.0633	1.06042	0.0633	0.940691	0.0633	1.04439	0.0633	0.96805
0.0634	1.00584	0.0634	1.06042	0.0634	0.940691	0.0634	1.04439	0.0634	0.964665
0.0635	1.00584	0.0635	1.05704	0.0635	0.940691	0.0635	1.04439	0.0635	0.964665
0.0636	0.99896	0.0636	1.05704	0.0636	0.940691	0.0636	1.04777	0.0636	0.964665
0.0637	0.995574	0.0637	1.05278	0.0637	0.940691	0.0637	1.04777	0.0637	0.964665
0.0638	0.995574	0.0638	1.05278	0.0638	0.940691	0.0638	1.04777	0.0638	0.964665
0.0639	0.995574	0.0639	1.04504	0.0639	0.93381	0.0639	1.04089	0.0639	0.964665
0.064	0.992188	0.064	1.04842	0.064	0.940691	0.064	1.04428	0.064	0.964665
0.0641	0.992188	0.0641	1.04842	0.0641	0.944077	0.0641	1.04428	0.0641	0.964665
0.0642	0.995574	0.0642	1.04842	0.0642	0.940691	0.0642	1.04428	0.0642	0.961279
0.0643	0.995574	0.0643	1.04842	0.0643	0.940691	0.0643	1.0468	0.0643	0.961279
0.0644	0.992188	0.0644	1.04493	0.0644	0.93381	0.0644	1.0468	0.0644	0.961279
0.0645	0.985416	0.0645	1.04068	0.0645	0.93725	0.0645	1.03992	0.0645	0.961279
0.0646	0.981976	0.0646	1.03379	0.0646	0.93725	0.0646	1.0433	0.0646	0.957784
0.0647	0.985362	0.0647	1.04504	0.0647	0.940636	0.0647	1.0433	0.0647	0.961224
0.0648	0.981976	0.0648	1.04756	0.0648	0.940636	0.0648	1.0433	0.0648	0.961224
0.0649	0.968214	0.0649	1.04068	0.0649	0.940636	0.0649	1.0433	0.0649	0.964719
0.065	0.968214	0.065	1.04154	0.065	0.93725	0.065	1.05707	0.065	0.9716
0.0651	0.9716	0.0651	1.03729	0.0651	0.93725	0.0651	1.05707	0.0651	0.974986
0.0652	0.978481	0.0652	1.04756	0.0652	0.93725	0.0652	1.05707	0.0652	0.968105
0.0653	0.985362	0.0653	1.04842	0.0653	0.940691	0.0653	1.06132	0.0653	0.968105
0.0654	0.988802	0.0654	1.04842	0.0654	0.950957	0.0654	1.0647	0.0654	0.968105
0.0655	0.988802	0.0655	1.0553	0.0655	0.950957	0.0655	1.05782	0.0655	0.968105
0.0656	0.985362	0.0656	1.0553	0.0656	0.944077	0.0656	1.05444	0.0656	0.968105
0.0657	0.988748	0.0657	1.06323	0.0657	0.937196	0.0657	1.05444	0.0657	0.974877
0.0658	0.988748	0.0658	1.07011	0.0658	0.937196	0.0658	1.05782	0.0658	0.981758
0.0659	0.992134	0.0659	1.07098	0.0659	0.937196	0.0659	1.05782	0.0659	0.974877
0.066	0.992134	0.066	1.07098	0.066	0.937196	0.066	1.05782	0.066	0.967996
0.0661	0.992134	0.0661	1.07098	0.0661	0.937196	0.0661	1.05444	0.0661	0.967996
0.0662	0.985253	0.0662	1.05956	0.0662	0.937196	0.0662	1.04504	0.0662	0.96461
0.0663	0.985253	0.0663	1.05617	0.0663	0.937196	0.0663	1.04504	0.0663	0.954343
0.0664	0.985253	0.0664	1.05617	0.0664	0.937196	0.0664	1.04165	0.0664	0.954343
0.0665	0.985253	0.0665	1.05961	0.0665	0.937196	0.0665	1.04165	0.0665	0.954343
0.0666	0.985253	0.0666	1.05623	0.0666	0.937196	0.0666	1.04165	0.0666	0.950957
0.0667	0.978372	0.0667	1.06311	0.0667	0.940636	0.0667	1.04078	0.0667	0.950957
0.0668	0.985253	0.0668	1.05284	0.0668	0.937196	0.0668	1.04165	0.0668	0.950957
0.0669	0.985253	0.0669	1.04596	0.0669	0.940636	0.0669	1.04165	0.0669	0.947572
0.067	0.985253	0.067	1.03231	0.067	0.933755	0.067	1.03827	0.067	0.944077
0.0671	0.988639	0.0671	1.03144	0.0671	0.933755	0.0671	1.0374	0.0671	0.944077
0.0672	0.988639	0.0672	1.03144	0.0672	0.933755	0.0672	1.0374	0.0672	0.944077
0.0673	0.988639	0.0673	1.03488	0.0673	0.933755	0.0673	1.04772	0.0673	0.940691
0.0674	0.988639	0.0674	1.02461	0.0674	0.926874	0.0674	1.0546	0.0674	0.944077
0.0675	0.985253	0.0675	1.02461	0.0675	0.926874	0.0675	1.04433	0.0675	0.944077
0.0676	0.995519	0.0676	1.02375	0.0676	0.926874	0.0676	1.04772	0.0676	0.944077
0.0677	0.995519	0.0677	1.01687	0.0677	0.926874	0.0677	1.04772	0.0677	0.944131
0.0678	0.995519	0.0678	1.01687	0.0678	0.926874	0.0678	1.04772	0.0678	0.951012
0.0679	0.988639	0.0679	1.00998	0.0679	0.926874	0.0679	1.04084	0.0679	0.947517
0.068	0.995519	0.068	1.01348	0.068	0.926874	0.068	1.03997	0.068	0.947517
0.0681	1.00229	0.0681	1.0066	0.0681	0.926874	0.0681	1.04685	0.0681	0.93725
0.0682	1.00568	0.0682	1.01004	0.0682	0.926874	0.0682	1.04347	0.0682	0.944022
0.0683	1.00912	0.0683	1.01004	0.0683	0.930369	0.0683	1.04347	0.0683	0.957784
0.0684	1.00912	0.0684	1.01342	0.0684	0.926929	0.0684	1.04347	0.0684	0.96117
0.0685	1.02288	0.0685	1.00654	0.0685	0.926929	0.0685	1.05035	0.0685	0.96117
0.0686	1.01938	0.0686	1.01342	0.0686	0.926929	0.0686	1.04347	0.0686	0.957784
0.0687	1.01938	0.0687	1.02031	0.0687	0.926929	0.0687	1.04685	0.0687	0.964665
0.0688	1.0125	0.0688	1.02031	0.0688	0.926929	0.0688	1.04685	0.0688	0.964665
0.0689	1.0125	0.0689	1.02031	0.0689	0.926929	0.0689	1.04433	0.0689	0.964665
0.069	1.0125	0.069	1.01342	0.069	0.930315	0.069	1.03407	0.069	0.964665
0.0691	1.0125	0.0691	1.01342	0.0691	0.930315	0.0691	1.03751	0.0691	0.964665
0.0692	1.01938	0.0692	1.01944	0.0692	0.930315	0.0692	1.03751	0.0692	0.964665
0.0693	1.01938	0.0693	1.01256	0.0693	0.930315	0.0693	1.04095	0.0693	0.944022
0.0694	1.01687	0.0694	1.00917	0.0694	0.930315	0.0694	1.0332	0.0694	0.944022
0.0695	1.00998	0.0695	1.00917	0.0695	0.930315	0.0695	1.0332	0.0695	0.944022
0.0696	1.00998	0.0696	1.00229	0.0696	0.930315	0.0696	1.0332	0.0696	0.947408
0.0697	1.0031	0.0697	1.00568	0.0697	0.930315	0.0697	1.0332	0.0697	0.947408
0.0698	1.0031	0.0698	1.00229	0.0698	0.930315	0.0698	1.04008	0.0698	0.937141
0.0699	1.0031	0.0699	1.00229	0.0699	0.930315	0.0699	1.04008	0.0699	0.944022
0.07	1.0031	0.07	1.00568	0.07	0.930315	0.07	1.0332	0.07	0.944022
0.0701	1.0031	0.0701	0.998796	0.0701	0.926874	0.0701	1.0332	0.0701	0.944022
0.0702	1.00224	0.0702	1.00568	0.0702	0.926874	0.0702	1.03664	0.0702	0.944022
0.0703	1.00568	0.0703	1.00906	0.0703	0.926874	0.0703	1.03315	0.0703	0.940636
0.0704	1.00906	0.0704	1.00568	0.0704	0.926874	0.0704	1.03664	0.0704	0.940636
0.0705	1.00218	0.0705	1.00568	0.0705	0.926874	0.0705	1.03664	0.0705	0.940636
0.0706	1.00906	0.0706	1.01256	0.0706	0.940636	0.0706	1.03664	0.0706	0.944077
0.0707	1.01594	0.0707	1.01594	0.0707	0.940636	0.0707	1.03664	0.0707	0.937196
0.0708	1.01681	0.0708	1.01594	0.0708	0.944077	0.0708	1.03751	0.0708	0.944077
0.0709	1.0202	0.0709	1.02621	0.0709	0.944077	0.0709	1.03401	0.0709	0.944077
0.071	1.01594	0.071	1.02621	0.071	0.937196	0.071	1.04089	0.071	0.944077
0.0711	1.00906	0.0711	1.03046	0.0711	0.930315	0.0711	1.03664	0.0711	0.947572
0.0712	1.00562	0.0712	1.03734	0.0712	0.930315	0.0712	1.02976	0.0712	0.947572
0.0713	1.00649	0.0713	1.03734	0.0713	0.930315	0.0713	1.02713	0.0713	0.950957
0.0714	1.00649	0.0714	1.04073	0.0714	0.930315	0.0714	1.03138	0.0714	0.954343
0.0715	1.00987	0.0715	1.04866	0.0715	0.933755	0.0715	1.03138	0.0715	0.954343
0.0716	1.01074	0.0716	1.05903	0.0716	0.940636	0.0716	1.028	0.0716	0.950957
0.0717	1.01074	0.0717	1.05903	0.0717	0.940636	0.0717	1.03149	0.0717	0.950957
0.0718	1.00386	0.0718	1.05215	0.0718	0.940636	0.0718	1.03149	0.0718	0.950957
0.0719	1.00386	0.0719	1.05215	0.0719	0.933755	0.0719	1.03149	0.0719	0.944077
0.072	1.00299	0.072	1.04761	0.072	0.933755	0.072	1.03149	0.072	0.944077
0.0721	1.00299	0.0721	1.04761	0.0721	0.940636	0.0721	1.03149	0.0721	0.944077
0.0722	1.00987	0.0722	1.04848	0.0722	0.940636	0.0722	1.03493	0.0722	0.944077
0.0723	1.00987	0.0723	1.04422	0.0723	0.933755	0.0723	1.03493	0.0723	0.944077
0.0724	1.00987	0.0724	1.04422	0.0724	0.926874	0.0724	1.03493	0.0724	0.944077
0.0725	1.00987	0.0725	1.04422	0.0725	0.926874	0.0725	1.03493	0.0725	0.944077
0.0726	1.00649	0.0726	1.04422	0.0726	0.933755	0.0726	1.03493	0.0726	0.944077
0.0727	1.00998	0.0727	1.04084	0.0727	0.930315	0.0727	1.03155	0.0727	0.940691
0.0728	1.00998	0.0728	1.04772	0.0728	0.93381	0.0728	1.03499	0.0728	0.947572
0.0729	1.00998	0.0729	1.04772	0.0729	0.93381	0.0729	1.0316	0.0729	0.940691
0.073	1.00998	0.073	1.05799	0.073	0.940691	0.073	1.02811	0.073	0.940691
0.0731	1.00998	0.0731	1.04772	0.0731	0.940691	0.0731	1.01784	0.0731	0.940691
0.0732	1.00321	0.0732	1.04084	0.0732	0.940691	0.0732	1.02472	0.0732	0.940691
0.0733	1.00321	0.0733	1.03745	0.0733	0.940691	0.0733	1.02897	0.0733	0.940691
0.0734	1.0066	0.0734	1.04084	0.0734	0.940691	0.0734	1.0316	0.0734	0.944131
0.0735	1.02288	0.0735	1.04433	0.0735	0.940691	0.0735	1.0273	0.0735	0.944131
0.0736	1.02976	0.0736	1.04433	0.0736	0.940691	0.0736	1.02391	0.0736	0.944131
0.0737	1.03315	0.0737	1.05121	0.0737	0.940691	0.0737	1.03767	0.0737	0.947517
0.0738	1.02976	0.0738	1.05373	0.0738	0.940691	0.0738	1.03079	0.0738	0.947517
0.0739	1.03315	0.0739	1.05024	0.0739	0.93381	0.0739	1.03079	0.0739	0.954398
0.074	1.03315	0.074	1.05111	0.074	0.940691	0.074	1.01703	0.074	0.954398
0.0741	1.03315	0.0741	1.04422	0.0741	0.940691	0.0741	1.02391	0.0741	0.954398
0.0742	1.04003	0.0742	1.04422	0.0742	0.940691	0.0742	1.02047	0.0742	0.954398
0.0743	1.04003	0.0743	1.04422	0.0743	0.940691	0.0743	1.02047	0.0743	0.96117
0.0744	1.04341	0.0744	1.04422	0.0744	0.940691	0.0744	1.02386	0.0744	0.96117
0.0745	1.05018	0.0745	1.05707	0.0745	0.940691	0.0745	1.03074	0.0745	0.96117
0.0746	1.03992	0.0746	1.05368	0.0746	0.940691	0.0746	1.03074	0.0746	0.96117
0.0747	1.03653	0.0747	1.05029	0.0747	0.940691	0.0747	1.03412	0.0747	0.96117
0.0748	1.03653	0.0748	1.05455	0.0748	0.940691	0.0748	1.03751	0.0748	0.96117
0.0749	1.03653	0.0749	1.05455	0.0749	0.940691	0.0749	1.03063	0.0749	0.96117
0.075	1.03653	0.075	1.05455	0.075	0.940691	0.075	1.03063	0.075	0.954289
0.0751	1.03653	0.0751	1.04767	0.0751	0.940691	0.0751	1.03063	0.0751	0.954289
0.0752	1.02965	0.0752	1.04767	0.0752	0.940691	0.0752	1.03401	0.0752	0.950903
0.0753	1.02627	0.0753	1.04767	0.0753	0.940691	0.0753	1.02375	0.0753	0.947517
0.0754	1.02627	0.0754	1.04767	0.0754	0.940691	0.0754	1.02375	0.0754	0.947517
0.0755	1.01938	0.0755	1.04078	0.0755	0.940691	0.0755	1.01348	0.0755	0.947517
0.0756	1.02713	0.0756	1.04772	0.0756	0.940691	0.0756	1.01348	0.0756	0.947517
0.0757	1.02025	0.0757	1.04084	0.0757	0.940691	0.0757	1.0066	0.0757	0.947517
0.0758	1.02025	0.0758	1.0374	0.0758	0.940691	0.0758	1.00573	0.0758	0.947517
0.0759	1.02025	0.0759	1.03401	0.0759	0.940691	0.0759	1.00912	0.0759	0.947517
0.076	1.01938	0.076	1.0374	0.076	0.944077	0.076	1.00912	0.076	0.947517
0.0761	1.01938	0.0761	1.0374	0.0761	0.944077	0.0761	1.01261	0.0761	0.954398
0.0762	1.016	0.0762	1.03057	0.0762	0.950957	0.0762	1.016	0.0762	0.957893
0.0763	1.02288	0.0763	1.03997	0.0763	0.950957	0.0763	1.016	0.0763	0.957893
0.0764	1.02288	0.0764	1.03659	0.0764	0.950957	0.0764	1.00912	0.0764	0.957893
0.0765	1.02637	0.0765	1.04008	0.0765	0.957838	0.0765	1.01938	0.0765	0.957893
0.0766	1.02293	0.0766	1.02987	0.0766	0.950957	0.0766	1.02025	0.0766	0.951012
0.0767	1.02293	0.0767	1.03326	0.0767	0.954398	0.0767	1.01687	0.0767	0.951012
0.0768	1.02293	0.0768	1.03326	0.0768	0.954398	0.0768	1.01687	0.0768	0.951012
0.0769	1.02293	0.0769	1.03331	0.0769	0.961224	0.0769	1.01687	0.0769	0.951012
0.077	1.01955	0.077	1.02981	0.077	0.96461	0.077	1.02632	0.077	0.951012
0.0771	1.01955	0.0771	1.02648	0.0771	0.96461	0.0771	1.0332	0.0771	0.951012
0.0772	1.02643	0.0772	1.0231	0.0772	0.961115	0.0772	1.03659	0.0772	0.951012
0.0773	1.02643	0.0773	1.02998	0.0773	0.957729	0.0773	1.03745	0.0773	0.947517
0.0774	1.0367	0.0774	1.02998	0.0774	0.96461	0.0774	1.03745	0.0774	0.964665
0.0775	1.03331	0.0775	1.0231	0.0775	0.96461	0.0775	1.03745	0.0775	0.957784
0.0776	1.02643	0.0776	1.0196	0.0776	0.957729	0.0776	1.03407	0.0776	0.947517
0.0777	1.02304	0.0777	1.0196	0.0777	0.957729	0.0777	1.03407	0.0777	0.947517
0.0778	1.01955	0.0778	1.01611	0.0778	0.957729	0.0778	1.03407	0.0778	0.951012
0.0779	1.01955	0.0779	1.01611	0.0779	0.957729	0.0779	1.03407	0.0779	0.944131
0.078	1.02299	0.078	1.00923	0.078	0.957729	0.078	1.02632	0.078	0.944131
0.0781	1.02981	0.0781	1.00923	0.0781	0.957729	0.0781	1.02976	0.0781	0.944131
0.0782	1.02987	0.0782	1.00923	0.0782	0.957729	0.0782	1.02976	0.0782	0.944131
0.0783	1.02987	0.0783	1.00923	0.0783	0.957729	0.0783	1.02976	0.0783	0.944131
0.0784	1.02648	0.0784	1.00923	0.0784	0.947462	0.0784	1.03664	0.0784	0.944131
0.0785	1.02648	0.0785	1.00923	0.0785	0.954343	0.0785	1.03326	0.0785	0.944131
0.0786	1.02648	0.0786	1.00573	0.0786	0.950957	0.0786	1.02987	0.0786	0.951012
0.0787	1.02987	0.0787	1.00912	0.0787	0.950957	0.0787	1.02987	0.0787	0.951012
0.0788	1.02299	0.0788	1.016	0.0788	0.947572	0.0788	1.03326	0.0788	0.957893
0.0789	1.02299	0.0789	1.01949	0.0789	0.947572	0.0789	1.02637	0.0789	0.957893
0.079	1.02299	0.079	1.01611	0.079	0.947572	0.079	1.02637	0.079	0.951012
0.0791	1.01611	0.0791	1.01949	0.0791	0.947572	0.0791	1.02637	0.0791	0.951012
0.0792	1.01949	0.0792	1.01949	0.0792	0.947572	0.0792	1.02637	0.0792	0.954398
0.0793	1.01949	0.0793	1.02637	0.0793	0.947572	0.0793	1.02724	0.0793	0.947517
0.0794	1.01611	0.0794	1.02976	0.0794	0.947572	0.0794	1.05127	0.0794	0.947517
0.0795	1.01611	0.0795	1.02976	0.0795	0.947572	0.0795	1.04777	0.0795	0.947517
0.0796	1.02299	0.0796	1.03063	0.0796	0.950957	0.0796	1.05116	0.0796	0.957784
0.0797	1.03326	0.0797	1.04439	0.0797	0.950957	0.0797	1.05804	0.0797	0.957784
0.0798	1.03412	0.0798	1.03751	0.0798	0.950957	0.0798	1.05804	0.0798	0.961224
0.0799	1.03412	0.0799	1.04777	0.0799	0.957838	0.0799	1.05804	0.0799	0.96461
0.08	1.03412	0.08	1.04777	0.08	0.957838	0.08	1.05116	0.08	0.967996
0.0801	1.02724	0.0801	1.05116	0.0801	0.961279	0.0801	1.05116	0.0801	0.96461
0.0802	1.03063	0.0802	1.05116	0.0802	0.961279	0.0802	1.05541	0.0802	0.96461
0.0803	1.03517	0.0803	1.0588	0.0803	0.964665	0.0803	1.0588	0.0803	0.971491
0.0804	1.03178	0.0804	1.05116	0.0804	0.964665	0.0804	1.0588	0.0804	0.971491
0.0805	1.02724	0.0805	1.05116	0.0805	0.961279	0.0805	1.06218	0.0805	0.96461
0.0806	1.02724	0.0806	1.05116	0.0806	0.961279	0.0806	1.05541	0.0806	0.96461
0.0807	1.02724	0.0807	1.05455	0.0807	0.961279	0.0807	1.05541	0.0807	0.96461
0.0808	1.02386	0.0808	1.05116	0.0808	0.961279	0.0808	1.05541	0.0808	0.96461
0.0809	1.02386	0.0809	1.05116	0.0809	0.964665	0.0809	1.05541	0.0809	0.96461
0.081	1.02386	0.081	1.05116	0.081	0.964665	0.081	1.05541	0.081	0.961224
0.0811	1.02386	0.0811	1.05116	0.0811	0.964665	0.0811	1.05541	0.0811	0.961224
0.0812	1.02386	0.0812	1.05116	0.0812	0.964665	0.0812	1.0588	0.0812	0.96461
0.0813	1.02386	0.0813	1.04089	0.0813	0.957784	0.0813	1.06305	0.0813	0.96461
0.0814	1.02724	0.0814	1.04089	0.0814	0.957784	0.0814	1.06218	0.0814	0.96461
0.0815	1.03412	0.0815	1.04089	0.0815	0.957784	0.0815	1.0588	0.0815	0.957838
0.0816	1.03412	0.0816	1.04089	0.0816	0.957784	0.0816	1.06481	0.0816	0.964719
0.0817	1.03751	0.0817	1.03315	0.0817	0.964665	0.0817	1.05105	0.0817	0.964719
0.0818	1.04089	0.0818	1.02627	0.0818	0.964665	0.0818	1.04417	0.0818	0.974986
0.0819	1.04176	0.0819	1.01261	0.0819	0.964665	0.0819	1.04842	0.0819	0.974986
0.082	1.04176	0.082	1.01261	0.082	0.964665	0.082	1.04504	0.082	0.974986
0.0821	1.03488	0.0821	1.01261	0.0821	0.964665	0.0821	1.05192	0.0821	0.978426
0.0822	1.03149	0.0822	1.01611	0.0822	0.964665	0.0822	1.04767	0.0822	0.981812
0.0823	1.03827	0.0823	1.00923	0.0823	0.964665	0.0823	1.04165	0.0823	0.985307
0.0824	1.04601	0.0824	1.01611	0.0824	0.954343	0.0824	1.04509	0.0824	0.981921
0.0825	1.05203	0.0825	1.01611	0.0825	0.954343	0.0825	1.04509	0.0825	0.985307
0.0826	1.05116	0.0826	1.01611	0.0826	0.954343	0.0826	1.04509	0.0826	0.988693
0.0827	1.05116	0.0827	1.01272	0.0827	0.957784	0.0827	1.03821	0.0827	0.988693
0.0828	1.05541	0.0828	1.01616	0.0828	0.957784	0.0828	1.04848	0.0828	0.988693
0.0829	1.04601	0.0829	1.0059	0.0829	0.957784	0.0829	1.04963	0.0829	0.988693
0.083	1.04969	0.083	1.00928	0.083	0.964665	0.083	1.04963	0.083	0.988693
0.0831	1.04969	0.0831	1.0231	0.0831	0.964665	0.0831	1.0599	0.0831	0.988693
0.0832	1.04969	0.0832	1.02648	0.0832	0.96805	0.0832	1.0599	0.0832	0.986065
0.0833	1.04969	0.0833	1.0231	0.0833	0.96805	0.0833	1.0599	0.0833	0.981812
0.0834	1.04969	0.0834	1.0231	0.0834	0.964665	0.0834	1.05302	0.0834	0.981812
0.0835	1.04969	0.0835	1.0231	0.0835	0.961279	0.0835	1.04963	0.0835	0.981812
0.0836	1.04969	0.0836	1.0231	0.0836	0.961279	0.0836	1.04963	0.0836	0.981812
0.0837	1.0463	0.0837	1.02396	0.0837	0.961279	0.0837	1.04275	0.0837	0.981812
0.0838	1.0463	0.0838	1.02396	0.0838	0.961279	0.0838	1.04275	0.0838	0.978426
0.0839	1.05231	0.0839	1.01364	0.0839	0.961279	0.0839	1.03937	0.0839	0.981867
0.084	1.05541	0.084	1.00939	0.084	0.957893	0.084	1.03937	0.084	0.981867
0.0841	1.05541	0.0841	1.00939	0.0841	0.957893	0.0841	1.03937	0.0841	0.981867
0.0842	1.04853	0.0842	1.01278	0.0842	0.954398	0.0842	1.02794	0.0842	0.981867
0.0843	1.04165	0.0843	1.01278	0.0843	0.951012	0.0843	1.01768	0.0843	0.985362
0.0844	1.04165	0.0844	1.01955	0.0844	0.951012	0.0844	1.02106	0.0844	0.981921
0.0845	1.04165	0.0845	1.01955	0.0845	0.957893	0.0845	1.02106	0.0845	0.981921
0.0846	1.04165	0.0846	1.01955	0.0846	0.957893	0.0846	1.03482	0.0846	0.981921
0.0847	1.03827	0.0847	1.01955	0.0847	0.957893	0.0847	1.02456	0.0847	0.981921
0.0848	1.04515	0.0848	1.0238	0.0848	0.957893	0.0848	1.01768	0.0848	0.981921
0.0849	1.04515	0.0849	1.03068	0.0849	0.96816	0.0849	1.02542	0.0849	0.981921
0.085	1.04089	0.085	1.04181	0.085	0.971655	0.085	1.03225	0.085	0.988802
0.0851	1.04089	0.0851	1.04181	0.0851	0.978536	0.0851	1.02887	0.0851	0.995683
0.0852	1.0374	0.0852	1.0452	0.0852	0.978536	0.0852	1.02887	0.0852	1.00256
0.0853	1.0374	0.0853	1.04433	0.0853	0.978536	0.0853	1.02887	0.0853	1.00595
0.0854	1.0374	0.0854	1.03832	0.0854	0.975041	0.0854	1.03138	0.0854	1.00595
0.0855	1.0374	0.0855	1.03832	0.0855	0.975041	0.0855	1.03493	0.0855	0.999124
0.0856	1.0374	0.0856	1.04711	0.0856	0.978426	0.0856	1.02805	0.0856	1.00251
0.0857	1.0374	0.0857	1.04798	0.0857	0.978426	0.0857	1.03493	0.0857	1.00251
0.0858	1.03063	0.0858	1.06174	0.0858	0.978426	0.0858	1.04181	0.0858	0.995629
0.0859	1.02375	0.0859	1.06174	0.0859	0.978426	0.0859	1.03843	0.0859	0.995629
0.086	1.03063	0.086	1.06554	0.086	0.978426	0.086	1.03843	0.086	0.992134
0.0861	1.03751	0.0861	1.06851	0.0861	0.978426	0.0861	1.03843	0.0861	0.999014
0.0862	1.03751	0.0862	1.06851	0.0862	0.971545	0.0862	1.03843	0.0862	0.992134
0.0863	1.03751	0.0863	1.06215	0.0863	0.971545	0.0863	1.03843	0.0863	0.999014
0.0864	1.03401	0.0864	1.06215	0.0864	0.971545	0.0864	1.03843	0.0864	0.992134
0.0865	1.03401	0.0865	1.06554	0.0865	0.971545	0.0865	1.03843	0.0865	0.981867
0.0866	1.02713	0.0866	1.05825	0.0866	0.971545	0.0866	1.03756	0.0866	0.981867
0.0867	1.03057	0.0867	1.06426	0.0867	0.971545	0.0867	1.03756	0.0867	0.981867
0.0868	1.03057	0.0868	1.04023	0.0868	0.971545	0.0868	1.04095	0.0868	0.974986
0.0869	1.03057	0.0869	1.04023	0.0869	0.971545	0.0869	1.04095	0.0869	0.974986
0.087	1.03057	0.087	1.03335	0.087	0.971545	0.087	1.03068	0.087	0.974986
0.0871	1.03063	0.0871	1.02222	0.0871	0.971545	0.0871	1.03068	0.0871	0.981867
0.0872	1.03063	0.0872	1.02571	0.0872	0.971545	0.0872	1.02724	0.0872	0.978481
0.0873	1.03063	0.0873	1.02571	0.0873	0.971545	0.0873	1.02724	0.0873	0.978481
0.0874	1.02724	0.0874	1.0291	0.0874	0.978426	0.0874	1.02036	0.0874	0.978481
0.0875	1.03407	0.0875	1.0291	0.0875	0.974986	0.0875	1.02724	0.0875	0.978481
0.0876	1.0332	0.0876	1.01883	0.0876	0.974986	0.0876	1.03412	0.0876	0.978481
0.0877	1.0332	0.0877	1.01796	0.0877	0.974986	0.0877	1.03412	0.0877	0.9716
0.0878	1.03659	0.0878	1.02485	0.0878	0.974986	0.0878	1.02036	0.0878	0.9716
0.0879	1.02971	0.0879	1.02834	0.0879	0.974986	0.0879	1.01697	0.0879	0.9716
0.088	1.02971	0.088	1.02834	0.088	0.974986	0.088	1.01611	0.088	0.9716
0.0881	1.03309	0.0881	1.03173	0.0881	0.974986	0.0881	1.01611	0.0881	0.978481
0.0882	1.01944	0.0882	1.02921	0.0882	0.981867	0.0882	1.01267	0.0882	0.981867
0.0883	1.01605	0.0883	1.03231	0.0883	0.978481	0.0883	1.01267	0.0883	0.981867
0.0884	1.01949	0.0884	1.03231	0.0884	0.978481	0.0884	1.0367	0.0884	0.981867
0.0885	1.01611	0.0885	1.03231	0.0885	0.978481	0.0885	1.03756	0.0885	0.985253
0.0886	1.02637	0.0886	1.02892	0.0886	0.985362	0.0886	1.03068	0.0886	0.985253
0.0887	1.02637	0.0887	1.04257	0.0887	0.981921	0.0887	1.03068	0.0887	0.985253
0.0888	1.01949	0.0888	1.04171	0.0888	0.981921	0.0888	1.0238	0.0888	0.988639
0.0889	1.00923	0.0889	1.04171	0.0889	0.981921	0.0889	1.02041	0.0889	0.985253
0.089	1.00923	0.089	1.04171	0.089	0.985307	0.089	1.01692	0.089	0.985253
0.0891	1.00235	0.0891	1.04171	0.0891	0.985307	0.0891	1.01692	0.0891	0.985253
0.0892	1.00235	0.0892	1.04171	0.0892	0.985307	0.0892	1.01692	0.0892	0.985253
0.0893	1.00235	0.0893	1.04084	0.0893	0.981921	0.0893	1.01692	0.0893	0.985253
0.0894	1.00235	0.0894	1.04084	0.0894	0.981921	0.0894	1.02031	0.0894	0.985253
0.0895	1.00235	0.0895	1.04084	0.0895	0.981921	0.0895	1.02031	0.0895	0.992134
0.0896	1.00235	0.0896	1.03396	0.0896	0.978481	0.0896	1.02031	0.0896	0.985253
0.0897	1.00235	0.0897	1.03396	0.0897	0.968214	0.0897	1.01944	0.0897	0.978372
0.0898	0.995465	0.0898	1.03396	0.0898	0.968214	0.0898	1.01944	0.0898	0.978372
0.0899	0.995465	0.0899	1.03396	0.0899	0.968214	0.0899	1.01944	0.0899	0.985253
0.09	0.995465	0.09	1.03396	0.09	0.968214	0.09	1.01605	0.09	0.985253
0.0901	0.995465	0.0901	1.02805	0.0901	0.968214	0.0901	1.02031	0.0901	0.981867
0.0902	0.995465	0.0902	1.02117	0.0902	0.968214	0.0902	1.02031	0.0902	0.968105
0.0903	0.995465	0.0903	1.01779	0.0903	0.968214	0.0903	1.01944	0.0903	0.954452
0.0904	0.988584	0.0904	1.01779	0.0904	0.968214	0.0904	1.01944	0.0904	0.954452
0.0905	0.988584	0.0905	1.01692	0.0905	0.968214	0.0905	1.01692	0.0905	0.954452
0.0906	0.988584	0.0906	1.02467	0.0906	0.968214	0.0906	1.02719	0.0906	0.954452
0.0907	0.99197	0.0907	1.02467	0.0907	0.968214	0.0907	1.03407	0.0907	0.954452
0.0908	1.00573	0.0908	1.01779	0.0908	0.968214	0.0908	1.03522	0.0908	0.954452
0.0909	1.00573	0.0909	1.01435	0.0909	0.968214	0.0909	1.03493	0.0909	0.954452
0.091	1.00573	0.091	1.01773	0.091	0.968214	0.091	1.03493	0.091	0.954452
0.0911	1.00573	0.0911	1.01773	0.0911	0.964774	0.0911	1.03493	0.0911	0.954452
0.0912	1.0066	0.0912	1.02461	0.0912	0.964774	0.0912	1.03947	0.0912	0.954452
0.0913	1.00998	0.0913	1.03488	0.0913	0.964774	0.0913	1.04636	0.0913	0.954452
0.0914	1.00998	0.0914	1.0374	0.0914	0.964774	0.0914	1.04636	0.0914	0.947572
0.0915	1.00998	0.0915	1.03751	0.0915	0.957893	0.0915	1.03598	0.0915	0.947572
0.0916	1.01687	0.0916	1.04543	0.0916	0.957893	0.0916	1.04974	0.0916	0.947572
0.0917	1.01687	0.0917	1.04853	0.0917	0.957893	0.0917	1.0509	0.0917	0.957838
0.0918	1.01687	0.0918	1.04853	0.0918	0.957893	0.0918	1.0509	0.0918	0.957838
0.0919	1.01687	0.0919	1.05885	0.0919	0.957893	0.0919	1.05102	0.0919	0.957838
0.092	1.01687	0.092	1.05885	0.092	0.954452	0.092	1.0509	0.092	0.957838
0.0921	1.01687	0.0921	1.05885	0.0921	0.954452	0.0921	1.0509	0.0921	0.957838
0.0922	1.01348	0.0922	1.05885	0.0922	0.954452	0.0922	1.03713	0.0922	0.957838
0.0923	1.01348	0.0923	1.05197	0.0923	0.954452	0.0923	1.03713	0.0923	0.961279
0.0924	1.01348	0.0924	1.05197	0.0924	0.947572	0.0924	1.03713	0.0924	0.961279
0.0925	1.0066	0.0925	1.05197	0.0925	0.947572	0.0925	1.0474	0.0925	0.961279
0.0926	1.0066	0.0926	1.04549	0.0926	0.947572	0.0926	1.04286	0.0926	0.961279
0.0927	0.996332	0.0927	1.04095	0.0927	0.947572	0.0927	1.03598	0.0927	0.961279
0.0928	0.996332	0.0928	1.02719	0.0928	0.947572	0.0928	1.03598	0.0928	0.961279
0.0929	0.996332	0.0929	1.02719	0.0929	0.947572	0.0929	1.0291	0.0929	0.957838
0.093	0.996332	0.093	1.02031	0.093	0.947572	0.093	1.02571	0.093	0.950957
0.0931	1.00321	0.0931	1.01692	0.0931	0.947572	0.0931	1.02571	0.0931	0.950957
0.0932	1.00321	0.0932	1.01348	0.0932	0.950957	0.0932	1.02233	0.0932	0.950957
0.0933	0.999772	0.0933	1.01687	0.0933	0.950957	0.0933	1.02577	0.0933	0.950957
0.0934	0.992891	0.0934	1.01009	0.0934	0.950957	0.0934	1.02915	0.0934	0.950957
0.0935	0.992891	0.0935	1.01348	0.0935	0.950957	0.0935	1.02577	0.0935	0.947572
0.0936	0.992024	0.0936	1.01009	0.0936	0.957838	0.0936	1.02921	0.0936	0.940691
0.0937	0.998905	0.0937	1.01009	0.0937	0.957838	0.0937	1.03609	0.0937	0.93725
0.0938	0.998905	0.0938	1.01697	0.0938	0.957838	0.0938	1.03947	0.0938	0.933755
0.0939	0.995519	0.0939	1.01272	0.0939	0.957838	0.0939	1.03947	0.0939	0.933755
0.094	0.992024	0.094	1.01949	0.094	0.961224	0.094	1.04286	0.094	0.933755
0.0941	0.992024	0.0941	1.00923	0.0941	0.961224	0.0941	1.04286	0.0941	0.926929
0.0942	0.988584	0.0942	1.01611	0.0942	0.961224	0.0942	1.04286	0.0942	0.926929
0.0943	0.988584	0.0943	1.01611	0.0943	0.961224	0.0943	1.04974	0.0943	0.926929
0.0944	0.988584	0.0944	1.02288	0.0944	0.961224	0.0944	1.05313	0.0944	0.926929
0.0945	0.988584	0.0945	1.03063	0.0945	0.961224	0.0945	1.05313	0.0945	0.944077
0.0946	0.995465	0.0946	1.03063	0.0946	0.961224	0.0946	1.04859	0.0946	0.940636
0.0947	1.00573	0.0947	1.03063	0.0947	0.961224	0.0947	1.05547	0.0947	0.940636
0.0948	1.00912	0.0948	1.03315	0.0948	0.968105	0.0948	1.05896	0.0948	0.940636
0.0949	1.00224	0.0949	1.03315	0.0949	0.968105	0.0949	1.06584	0.0949	0.940636
0.095	1.00224	0.095	1.03401	0.095	0.968105	0.095	1.06584	0.095	0.940636
0.0951	0.998851	0.0951	1.02713	0.0951	0.968105	0.0951	1.05896	0.0951	0.940636
0.0952	0.998905	0.0952	1.02713	0.0952	0.961224	0.0952	1.0452	0.0952	0.940636
0.0953	1.00579	0.0953	1.028	0.0953	0.961224	0.0953	1.0452	0.0953	0.940636
0.0954	1.00579	0.0954	1.03149	0.0954	0.954343	0.0954	1.0452	0.0954	0.940636
0.0955	0.998905	0.0955	1.03063	0.0955	0.954343	0.0955	1.0452	0.0955	0.940636
0.0956	1.00579	0.0956	1.02036	0.0956	0.961224	0.0956	1.04181	0.0956	0.940636
0.0957	1.0024	0.0957	1.02036	0.0957	0.961224	0.0957	1.03843	0.0957	0.940636
0.0958	0.992079	0.0958	1.02036	0.0958	0.968105	0.0958	1.03843	0.0958	0.933755
0.0959	0.99896	0.0959	1.01697	0.0959	0.968105	0.0959	1.03843	0.0959	0.930369
0.096	0.99896	0.096	1.01697	0.096	0.968105	0.096	1.04531	0.096	0.93725
0.0961	0.99896	0.0961	1.01697	0.0961	0.968105	0.0961	1.05214	0.0961	0.93725
0.0962	0.99896	0.0962	1.03074	0.0962	0.971545	0.0962	1.05552	0.0962	0.93725
0.0963	0.99896	0.0963	1.02386	0.0963	0.971545	0.0963	1.04864	0.0963	0.93725
0.0964	0.988639	0.0964	1.02386	0.0964	0.964665	0.0964	1.05639	0.0964	0.93725
0.0965	0.988639	0.0965	1.01697	0.0965	0.964665	0.0965	1.05639	0.0965	0.93725
0.0966	0.988639	0.0966	1.02375	0.0966	0.964665	0.0966	1.05552	0.0966	0.944077
0.0967	0.988639	0.0967	1.02288	0.0967	0.964665	0.0967	1.05891	0.0967	0.944077
0.0968	0.995519	0.0968	1.02288	0.0968	0.964665	0.0968	1.05977	0.0968	0.944077
0.0969	0.995519	0.0969	1.04003	0.0969	0.964665	0.0969	1.05977	0.0969	0.950957
0.097	0.995465	0.097	1.03315	0.097	0.964665	0.097	1.05891	0.097	0.954343
0.0971	0.995465	0.0971	1.04003	0.0971	0.971545	0.0971	1.05891	0.0971	0.957838
0.0972	0.992024	0.0972	1.04428	0.0972	0.971545	0.0972	1.06229	0.0972	0.961224
0.0973	0.992024	0.0973	1.05105	0.0973	0.978426	0.0973	1.06683	0.0973	0.967996
0.0974	1.00579	0.0974	1.05105	0.0974	0.978426	0.0974	1.07343	0.0974	0.967996
0.0975	0.998905	0.0975	1.05018	0.0975	0.981812	0.0975	1.06666	0.0975	0.967996
0.0976	0.998905	0.0976	1.05018	0.0976	0.981812	0.0976	1.06666	0.0976	0.967996
0.0977	1.00579	0.0977	1.06395	0.0977	0.981812	0.0977	1.06666	0.0977	0.981758
0.0978	0.999014	0.0978	1.06395	0.0978	0.981812	0.0978	1.06666	0.0978	0.974877
0.0979	0.999014	0.0979	1.06395	0.0979	0.981812	0.0979	1.0701	0.0979	0.96461
0.098	0.999014	0.098	1.05707	0.098	0.974931	0.098	1.0701	0.098	0.96461
0.0981	0.992134	0.0981	1.05018	0.0981	0.971545	0.0981	1.0701	0.0981	0.96461
0.0982	0.992134	0.0982	1.04756	0.0982	0.964665	0.0982	1.0701	0.0982	0.96461
0.0983	0.992134	0.0983	1.04417	0.0983	0.964665	0.0983	1.0701	0.0983	0.957729
0.0984	0.992134	0.0984	1.04761	0.0984	0.964665	0.0984	1.0701	0.0984	0.957729
0.0985	0.992134	0.0985	1.04422	0.0985	0.964665	0.0985	1.0701	0.0985	0.96117
0.0986	0.988748	0.0986	1.04422	0.0986	0.964665	0.0986	1.0701	0.0986	0.96117
0.0987	0.988748	0.0987	1.03396	0.0987	0.961279	0.0987	1.0701	0.0987	0.96117
0.0988	0.988748	0.0988	1.03396	0.0988	0.954398	0.0988	1.0701	0.0988	0.96805
0.0989	0.981867	0.0989	1.03396	0.0989	0.954398	0.0989	1.0701	0.0989	0.96117
0.099	0.981867	0.099	1.03057	0.099	0.954398	0.099	1.0701	0.099	0.957784
0.0991	0.981867	0.0991	1.03057	0.0991	0.954398	0.0991	1.06322	0.0991	0.957784
0.0992	0.981867	0.0992	1.04008	0.0992	0.954398	0.0992	1.0635	0.0992	0.957784
0.0993	0.981867	0.0993	1.03659	0.0993	0.954398	0.0993	1.0635	0.0993	0.957784
0.0994	0.981867	0.0994	1.03659	0.0994	0.954398	0.0994	1.07038	0.0994	0.950903
0.0995	0.981867	0.0995	1.0332	0.0995	0.954398	0.0995	1.07377	0.0995	0.950903
0.0996	0.985253	0.0996	1.0332	0.0996	0.954398	0.0996	1.07377	0.0996	0.954289
0.0997	0.999014	0.0997	1.0332	0.0997	0.954398	0.0997	1.08288	0.0997	0.95177
0.0998	0.992134	0.0998	1.0332	0.0998	0.964719	0.0998	1.07251	0.0998	0.957784
0.0999	0.992024	0.0999	1.0332	0.0999	0.964719	0.0999	1.07939	0.0999	0.957784
0.1	0.992024	0.1	1.0332	0.1	0.957838	0.1	1.07852	0.1	0.957784
0.1001	0.992024	0.1001	1.04696	0.1001	0.957838	0.1001	1.07852	0.1001	0.972303
0.1002	0.992024	0.1002	1.04696	0.1002	0.957838	0.1002	1.07939	0.1002	0.972303
0.1003	0.992024	0.1003	1.04352	0.1003	0.964719	0.1003	1.07939	0.1003	0.965422
0.1004	0.988639	0.1004	1.05379	0.1004	0.964719	0.1004	1.08879	0.1004	0.962036
0.1005	0.988639	0.1005	1.04691	0.1005	0.964719	0.1005	1.09567	0.1005	0.962036
0.1006	0.995519	0.1006	1.05455	0.1006	0.968105	0.1006	1.09567	0.1006	0.96117
0.1007	0.988639	0.1007	1.04691	0.1007	0.968105	0.1007	1.09567	0.1007	0.957784
0.1008	0.988639	0.1008	1.04691	0.1008	0.968105	0.1008	1.10255	0.1008	0.961224
0.1009	0.988639	0.1009	1.04691	0.1009	0.964719	0.1009	1.10943	0.1009	0.961224
0.101	0.985253	0.101	1.04003	0.101	0.964719	0.101	1.09567	0.101	0.961224
0.1011	0.985253	0.1011	1.04341	0.1011	0.964719	0.1011	1.09567	0.1011	0.961224
0.1012	0.981867	0.1012	1.04685	0.1012	0.964719	0.1012	1.09905	0.1012	0.961224
0.1013	0.981867	0.1013	1.04685	0.1013	0.957838	0.1013	1.09905	0.1013	0.961224
0.1014	0.981867	0.1014	1.04685	0.1014	0.957838	0.1014	1.08965	0.1014	0.968105
0.1015	0.985253	0.1015	1.05373	0.1015	0.950957	0.1015	1.09052	0.1015	0.968105
0.1016	0.985253	0.1016	1.05373	0.1016	0.950957	0.1016	1.09052	0.1016	0.968105
0.1017	0.978372	0.1017	1.04685	0.1017	0.950957	0.1017	1.08288	0.1017	0.968105
0.1018	0.985253	0.1018	1.04685	0.1018	0.950957	0.1018	1.08025	0.1018	0.974986
0.1019	0.985253	0.1019	1.03997	0.1019	0.950957	0.1019	1.07939	0.1019	0.975853
0.102	0.985253	0.102	1.03659	0.102	0.947517	0.102	1.07513	0.102	0.975853
0.1021	0.985253	0.1021	1.02293	0.1021	0.940636	0.1021	1.07513	0.1021	0.975853
0.1022	0.985253	0.1022	1.02293	0.1022	0.940636	0.1022	1.07629	0.1022	0.962091
0.1023	0.974986	0.1023	1.02293	0.1023	0.940636	0.1023	1.07939	0.1023	0.968972
0.1024	0.974986	0.1024	1.02293	0.1024	0.940636	0.1024	1.08627	0.1024	0.968972
0.1025	0.974986	0.1025	1.01616	0.1025	0.940636	0.1025	1.08627	0.1025	0.972358
0.1026	0.974986	0.1026	1.02304	0.1026	0.947517	0.1026	1.08054	0.1026	0.96805
0.1027	0.978372	0.1027	1.02643	0.1027	0.947517	0.1027	1.08713	0.1027	0.96805
0.1028	0.981867	0.1028	1.02304	0.1028	0.947517	0.1028	1.08713	0.1028	0.96805
0.1029	0.981867	0.1029	1.01616	0.1029	0.950957	0.1029	1.08364	0.1029	0.96805
0.103	0.981867	0.103	1.01955	0.103	0.947572	0.103	1.08479	0.103	0.974931
0.1031	0.988748	0.1031	1.01955	0.1031	0.947572	0.1031	1.08479	0.1031	0.981812
0.1032	0.988748	0.1032	1.02643	0.1032	0.947572	0.1032	1.08485	0.1032	0.981812
0.1033	0.992134	0.1033	1.03331	0.1033	0.954452	0.1033	1.08146	0.1033	0.978426
0.1034	0.985253	0.1034	1.03675	0.1034	0.954452	0.1034	1.08485	0.1034	0.971545
0.1035	0.988693	0.1035	1.03675	0.1035	0.954452	0.1035	1.08939	0.1035	0.964665
0.1036	0.988693	0.1036	1.03675	0.1036	0.954452	0.1036	1.08829	0.1036	0.964665
0.1037	0.988693	0.1037	1.03675	0.1037	0.961333	0.1037	1.08829	0.1037	0.964665
0.1038	0.988693	0.1038	1.03675	0.1038	0.961333	0.1038	1.08404	0.1038	0.964665
0.1039	0.988693	0.1039	1.03336	0.1039	0.954452	0.1039	1.08404	0.1039	0.96805
0.104	0.988693	0.104	1.02998	0.104	0.954452	0.104	1.08404	0.104	0.96117
0.1041	0.988693	0.1041	1.02998	0.1041	0.954452	0.1041	1.08404	0.1041	0.96117
0.1042	0.988693	0.1042	1.0231	0.1042	0.954452	0.1042	1.08404	0.1042	0.96117
0.1043	0.988693	0.1043	1.0231	0.1043	0.954452	0.1043	1.07716	0.1043	0.96117
0.1044	0.978426	0.1044	1.0231	0.1044	0.954452	0.1044	1.07716	0.1044	0.96117
0.1045	0.985307	0.1045	1.0231	0.1045	0.954452	0.1045	1.07262	0.1045	0.96117
0.1046	0.985307	0.1046	1.02998	0.1046	0.940691	0.1046	1.076	0.1046	0.968105
0.1047	0.985307	0.1047	1.02654	0.1047	0.940691	0.1047	1.076	0.1047	0.968105
0.1048	0.985307	0.1048	1.02654	0.1048	0.940691	0.1048	1.08288	0.1048	0.961224
0.1049	0.981921	0.1049	1.03331	0.1049	0.947572	0.1049	1.076	0.1049	0.96461
0.105	0.981921	0.105	1.03331	0.105	0.947572	0.105	1.06912	0.105	0.972358
0.1051	0.981812	0.1051	1.04019	0.1051	0.940691	0.1051	1.06912	0.1051	0.972358
0.1052	0.981812	0.1052	1.04019	0.1052	0.940691	0.1052	1.07676	0.1052	0.979129
0.1053	0.974931	0.1053	1.0367	0.1053	0.940691	0.1053	1.07251	0.1053	0.972248
0.1054	0.978372	0.1054	1.03326	0.1054	0.940691	0.1054	1.07251	0.1054	0.967996
0.1055	0.999014	0.1055	1.03336	0.1055	0.93381	0.1055	1.07687	0.1055	0.967996
0.1056	0.992134	0.1056	1.03336	0.1056	0.93381	0.1056	1.0795	0.1056	0.967996
0.1057	0.992134	0.1057	1.03675	0.1057	0.926929	0.1057	1.076	0.1057	0.974877
0.1058	0.995519	0.1058	1.04363	0.1058	0.93381	0.1058	1.07939	0.1058	0.979129
0.1059	0.995519	0.1059	1.04019	0.1059	0.93381	0.1059	1.08025	0.1059	0.975634
0.106	0.996386	0.106	1.03331	0.106	0.93381	0.106	1.08025	0.106	0.97902
0.1061	0.988639	0.1061	1.04019	0.1061	0.93381	0.1061	1.07687	0.1061	0.985901
0.1062	0.985143	0.1062	1.04106	0.1062	0.93381	0.1062	1.07687	0.1062	0.985901
0.1063	0.985143	0.1063	1.04444	0.1063	0.93381	0.1063	1.07687	0.1063	0.985901
0.1064	0.985143	0.1064	1.04444	0.1064	0.937196	0.1064	1.09551	0.1064	0.985901
0.1065	0.985143	0.1065	1.04106	0.1065	0.937196	0.1065	1.09551	0.1065	0.985901
0.1066	0.975744	0.1066	1.0273	0.1066	0.937196	0.1066	1.09551	0.1066	0.985901
0.1067	0.975744	0.1067	1.0273	0.1067	0.937196	0.1067	1.08748	0.1067	0.985901
0.1068	0.975744	0.1068	1.0273	0.1068	0.93381	0.1068	1.07606	0.1068	0.985901
0.1069	0.975744	0.1069	1.0273	0.1069	0.93381	0.1069	1.07606	0.1069	0.985901
0.107	0.975744	0.107	1.01703	0.107	0.93381	0.107	1.07606	0.107	0.985901
0.1071	0.975744	0.1071	1.01703	0.1071	0.93381	0.1071	1.06917	0.1071	0.985901
0.1072	0.975744	0.1072	1.02391	0.1072	0.93381	0.1072	1.06917	0.1072	0.985901
0.1073	0.972358	0.1073	1.02052	0.1073	0.93381	0.1073	1.06917	0.1073	0.982515
0.1074	0.968105	0.1074	1.02052	0.1074	0.93381	0.1074	1.06917	0.1074	0.982515
0.1075	0.968105	0.1075	1.02052	0.1075	0.93381	0.1075	1.06917	0.1075	0.989396
0.1076	0.968105	0.1076	1.02315	0.1076	0.947572	0.1076	1.06579	0.1076	0.989396
0.1077	0.978426	0.1077	1.01966	0.1077	0.947572	0.1077	1.06579	0.1077	0.988529
0.1078	0.981812	0.1078	1.02304	0.1078	0.947572	0.1078	1.06579	0.1078	0.988529
0.1079	0.988693	0.1079	1.02304	0.1079	0.947572	0.1079	1.06579	0.1079	0.988529
0.108	0.988693	0.108	1.01272	0.108	0.940691	0.108	1.06917	0.108	0.985143
0.1081	0.988693	0.1081	1.01272	0.1081	0.940691	0.1081	1.07606	0.1081	0.978263
0.1082	0.985253	0.1082	1.0196	0.1082	0.93381	0.1082	1.07606	0.1082	0.982515
0.1083	0.985253	0.1083	1.0196	0.1083	0.93381	0.1083	1.08294	0.1083	0.972248
0.1084	0.985253	0.1084	1.01611	0.1084	0.940691	0.1084	1.08632	0.1084	0.979129
0.1085	0.988639	0.1085	1.01611	0.1085	0.940691	0.1085	1.08632	0.1085	0.975744
0.1086	0.995519	0.1086	1.01611	0.1086	0.940691	0.1086	1.09648	0.1086	0.982624
0.1087	1.00584	0.1087	1.00928	0.1087	0.940691	0.1087	1.09309	0.1087	0.982624
0.1088	0.99896	0.1088	1.0059	0.1088	0.944131	0.1088	1.09309	0.1088	0.982624
0.1089	0.99896	0.1089	1.01966	0.1089	0.93725	0.1089	1.09735	0.1089	0.982624
0.109	0.99896	0.109	1.02304	0.109	0.93725	0.109	1.11024	0.109	0.975744
0.1091	0.99896	0.1091	1.01966	0.1091	0.93725	0.1091	1.11875	0.1091	0.975744
0.1092	0.995519	0.1092	1.01966	0.1092	0.940636	0.1092	1.111	0.1092	0.989505
0.1093	1.00316	0.1093	1.01283	0.1093	0.940636	0.1093	1.12815	0.1093	0.979996
0.1094	0.999772	0.1094	1.01283	0.1094	0.940636	0.1094	1.13153	0.1094	0.973115
0.1095	1.00229	0.1095	1.01283	0.1095	0.940636	0.1095	1.12552	0.1095	0.972248
0.1096	1.00229	0.1096	1.01283	0.1096	0.940636	0.1096	1.11187	0.1096	0.972248
0.1097	0.99541	0.1097	1.01283	0.1097	0.940636	0.1097	1.11187	0.1097	0.971382
0.1098	0.99541	0.1098	1.01283	0.1098	0.940636	0.1098	1.11302	0.1098	0.967996
0.1099	0.988529	0.1099	1.01283	0.1099	0.93725	0.1099	1.10625	0.1099	0.96461
0.11	0.985143	0.11	1.01283	0.11	0.93725	0.11	1.10509	0.11	0.96461
0.1101	0.985143	0.1101	1.00256	0.1101	0.93725	0.1101	1.11198	0.1101	0.957729
0.1102	0.985143	0.1102	0.995683	0.1102	0.93725	0.1102	1.11198	0.1102	0.957729
0.1103	0.985143	0.1103	1.00256	0.1103	0.930369	0.1103	1.11198	0.1103	0.958596
0.1104	0.985143	0.1104	1.00256	0.1104	0.930369	0.1104	1.10347	0.1104	0.957729
0.1105	0.985143	0.1105	1.006	0.1105	0.923488	0.1105	1.10691	0.1105	0.957729
0.1106	0.992024	0.1106	1.00939	0.1106	0.916608	0.1106	1.1009	0.1106	0.96461
0.1107	0.995465	0.1107	1.00939	0.1107	0.916608	0.1107	1.10003	0.1107	0.961224
0.1108	0.992024	0.1108	1.00251	0.1108	0.916608	0.1108	1.10003	0.1108	0.961224
0.1109	0.992024	0.1109	0.995629	0.1109	0.916608	0.1109	1.09664	0.1109	0.96805
0.111	0.992024	0.111	0.999014	0.111	0.916608	0.111	1.1009	0.111	0.96805
0.1111	0.998905	0.1111	1.00928	0.1111	0.916608	0.1111	1.09315	0.1111	0.957784
0.1112	1.00229	0.1112	1.01015	0.1112	0.923488	0.1112	1.09315	0.1112	0.957784
0.1113	0.992024	0.1113	1.01703	0.1113	0.930369	0.1113	1.076	0.1113	0.957784
0.1114	0.995519	0.1114	1.01616	0.1114	0.930369	0.1114	1.076	0.1114	0.957784
0.1115	0.995519	0.1115	1.01267	0.1115	0.930369	0.1115	1.07939	0.1115	0.96117
0.1116	0.998905	0.1116	1.01697	0.1116	0.930369	0.1116	1.08277	0.1116	0.964555
0.1117	0.995465	0.1117	1.01009	0.1117	0.923488	0.1117	1.08191	0.1117	0.974877
0.1118	0.998851	0.1118	1.01348	0.1118	0.923488	0.1118	1.07852	0.1118	0.981758
0.1119	1.00917	0.1119	1.02724	0.1119	0.923488	0.1119	1.07513	0.1119	0.978372
0.112	1.00917	0.112	1.03063	0.112	0.923488	0.112	1.07513	0.112	0.985253
0.1121	1.02293	0.1121	1.03401	0.1121	0.923488	0.1121	1.07852	0.1121	0.988639
0.1122	1.01605	0.1122	1.03517	0.1122	0.923488	0.1122	1.08191	0.1122	0.988639
0.1123	1.01605	0.1123	1.03517	0.1123	0.923488	0.1123	1.08191	0.1123	0.988639
0.1124	1.01605	0.1124	1.03401	0.1124	0.926929	0.1124	1.08191	0.1124	0.988639
0.1125	1.01605	0.1125	1.02713	0.1125	0.926929	0.1125	1.07852	0.1125	0.988639
0.1126	1.00917	0.1126	1.01348	0.1126	0.930369	0.1126	1.0854	0.1126	0.981758
0.1127	1.01605	0.1127	1.01348	0.1127	0.930369	0.1127	1.0854	0.1127	0.974877
0.1128	1.01605	0.1128	1.0066	0.1128	0.930369	0.1128	1.07852	0.1128	0.974877
0.1129	1.00917	0.1129	1.0066	0.1129	0.930369	0.1129	1.07852	0.1129	0.974877
0.113	1.00917	0.113	1.0066	0.113	0.930369	0.113	1.08196	0.113	0.974877
0.1131	0.998905	0.1131	0.999717	0.1131	0.930369	0.1131	1.07519	0.1131	0.974877
0.1132	0.998905	0.1132	1.0066	0.1132	0.930369	0.1132	1.07519	0.1132	0.96461
0.1133	0.998905	0.1133	1.01348	0.1133	0.930369	0.1133	1.07868	0.1133	0.957729
0.1134	0.995519	0.1134	1.01348	0.1134	0.930369	0.1134	1.08207	0.1134	0.971491
0.1135	0.995519	0.1135	1.00998	0.1135	0.930369	0.1135	1.09234	0.1135	0.96461
0.1136	0.995519	0.1136	1.0066	0.1136	0.930369	0.1136	1.09349	0.1136	0.961224
0.1137	0.995519	0.1137	1.0066	0.1137	0.923488	0.1137	1.08632	0.1137	0.961224
0.1138	0.992134	0.1138	1.01348	0.1138	0.923488	0.1138	1.07944	0.1138	0.96461
0.1139	0.992134	0.1139	1.00923	0.1139	0.916608	0.1139	1.07944	0.1139	0.971491
0.114	0.995519	0.114	1.01949	0.114	0.916608	0.114	1.07944	0.114	0.971491
0.1141	1.00584	0.1141	1.02976	0.1141	0.923488	0.1141	1.08283	0.1141	0.971491
0.1142	1.00584	0.1142	1.02976	0.1142	0.923488	0.1142	1.08398	0.1142	0.971491
0.1143	1.00584	0.1143	1.02299	0.1143	0.923488	0.1143	1.0806	0.1143	0.971491
0.1144	1.00584	0.1144	1.02648	0.1144	0.930369	0.1144	1.08404	0.1144	0.974877
0.1145	1.00923	0.1145	1.0196	0.1145	0.933755	0.1145	1.09092	0.1145	0.978317
0.1146	1.00235	0.1146	1.0196	0.1146	0.930369	0.1146	1.09005	0.1146	0.974931
0.1147	1.00235	0.1147	1.04352	0.1147	0.930369	0.1147	1.10381	0.1147	0.974931
0.1148	1.00235	0.1148	1.04014	0.1148	0.930369	0.1148	1.10806	0.1148	0.974931
0.1149	1.00235	0.1149	1.03412	0.1149	0.930369	0.1149	1.10118	0.1149	0.974931
0.115	1.00923	0.115	1.03412	0.115	0.933755	0.115	1.10118	0.115	0.992079
0.1151	1.01261	0.1151	1.041	0.1151	0.933755	0.1151	1.10118	0.1151	0.988693
0.1152	1.00584	0.1152	1.041	0.1152	0.933755	0.1152	1.10118	0.1152	0.988693
0.1153	0.99896	0.1153	1.041	0.1153	0.933755	0.1153	1.0943	0.1153	0.988693
0.1154	0.99896	0.1154	1.041	0.1154	0.933755	0.1154	1.0943	0.1154	0.988693
0.1155	0.99896	0.1155	1.03751	0.1155	0.933755	0.1155	1.0943	0.1155	0.988693
0.1156	0.995574	0.1156	1.03751	0.1156	0.937141	0.1156	1.0943	0.1156	0.985198
0.1157	0.995574	0.1157	1.02976	0.1157	0.937141	0.1157	1.0943	0.1157	0.978317
0.1158	0.995574	0.1158	1.02976	0.1158	0.937141	0.1158	1.0943	0.1158	0.96805
0.1159	1.00245	0.1159	1.02288	0.1159	0.926874	0.1159	1.0943	0.1159	0.96805
0.116	1.00245	0.116	1.02288	0.116	0.923488	0.116	1.0943	0.116	0.96805
0.1161	0.995574	0.1161	1.02288	0.1161	0.923488	0.1161	1.09092	0.1161	0.964665
0.1162	0.995574	0.1162	1.02976	0.1162	0.923488	0.1162	1.0978	0.1162	0.964665
0.1163	0.995574	0.1163	1.02976	0.1163	0.923488	0.1163	1.076	0.1163	0.964665
0.1164	0.995574	0.1164	1.03664	0.1164	0.916608	0.1164	1.07285	0.1164	0.964665
0.1165	0.995574	0.1165	1.02976	0.1165	0.916608	0.1165	1.06917	0.1165	0.964665
0.1166	0.995574	0.1166	1.02293	0.1166	0.916608	0.1166	1.06946	0.1166	0.971545
0.1167	0.995574	0.1167	1.01955	0.1167	0.916608	0.1167	1.06608	0.1167	0.971545
0.1168	0.995574	0.1168	1.01616	0.1168	0.916608	0.1168	1.06492	0.1168	0.971545
0.1169	0.995574	0.1169	1.01616	0.1169	0.916608	0.1169	1.0592	0.1169	0.971545
0.117	1.00245	0.117	1.01966	0.117	0.916608	0.117	1.0487	0.117	0.971545
0.1171	1.00245	0.1171	1.01627	0.1171	0.916608	0.1171	1.05121	0.1171	0.971545
0.1172	0.999069	0.1172	1.01971	0.1172	0.916608	0.1172	1.0487	0.1172	0.978426
0.1173	0.999069	0.1173	1.01971	0.1173	0.916608	0.1173	1.05208	0.1173	0.975041
0.1174	0.999069	0.1174	1.0231	0.1174	0.916608	0.1174	1.05896	0.1174	0.975041
0.1175	1.00245	0.1175	1.02659	0.1175	0.909727	0.1175	1.05127	0.1175	0.96816
0.1176	1.00245	0.1176	1.04025	0.1176	0.902846	0.1176	1.05127	0.1176	0.96816
0.1177	0.999069	0.1177	1.0368	0.1177	0.902846	0.1177	1.05552	0.1177	0.96816
0.1178	1.00595	0.1178	1.03336	0.1178	0.906232	0.1178	1.04444	0.1178	0.96816
0.1179	1.00939	0.1179	1.02648	0.1179	0.899405	0.1179	1.04531	0.1179	0.971545
0.118	1.01622	0.118	1.02648	0.118	0.899405	0.118	1.04881	0.118	0.981812
0.1181	1.01622	0.1181	1.02648	0.1181	0.899405	0.1181	1.04881	0.1181	0.981812
0.1182	1.01622	0.1182	1.0231	0.1182	0.892524	0.1182	1.05225	0.1182	0.981812
0.1183	1.00934	0.1183	1.0231	0.1183	0.899405	0.1183	1.04536	0.1183	0.978426
0.1184	1.00595	0.1184	1.0231	0.1184	0.899405	0.1184	1.04536	0.1184	0.96816
0.1185	1.00595	0.1185	1.0231	0.1185	0.899405	0.1185	1.04536	0.1185	0.96816
0.1186	0.999069	0.1186	1.0231	0.1186	0.899405	0.1186	1.0316	0.1186	0.971545
0.1187	0.999069	0.1187	1.0231	0.1187	0.906286	0.1187	1.03074	0.1187	0.964665
0.1188	1.00245	0.1188	1.0231	0.1188	0.913167	0.1188	1.03074	0.1188	0.964665
0.1189	0.995574	0.1189	1.0231	0.1189	0.913167	0.1189	1.03074	0.1189	0.964665
0.119	1.00245	0.119	1.0231	0.119	0.913167	0.119	1.0316	0.119	0.968105
0.1191	1.00245	0.1191	1.0231	0.1191	0.913167	0.1191	1.02391	0.1191	0.968105
0.1192	1.00245	0.1192	1.01622	0.1192	0.913167	0.1192	1.02391	0.1192	0.968105
0.1193	1.00245	0.1193	1.01622	0.1193	0.913167	0.1193	1.04221	0.1193	0.968105
0.1194	0.999069	0.1194	1.01622	0.1194	0.913167	0.1194	1.04221	0.1194	0.968105
0.1195	0.999069	0.1195	1.0231	0.1195	0.913167	0.1195	1.03762	0.1195	0.964665
0.1196	0.992188	0.1196	1.03336	0.1196	0.913167	0.1196	1.03877	0.1196	0.957784
0.1197	0.985307	0.1197	1.03336	0.1197	0.926929	0.1197	1.04216	0.1197	0.96805
0.1198	0.985307	0.1198	1.03336	0.1198	0.923488	0.1198	1.03418	0.1198	0.971436
0.1199	0.981812	0.1199	1.03675	0.1199	0.923488	0.1199	1.03533	0.1199	0.96805
0.12	0.981812	0.12	1.02637	0.12	0.923488	0.12	1.03872	0.12	0.96805
0.1201	0.995574	0.1201	1.02724	0.1201	0.923488	0.1201	1.0456	0.1201	0.96117
0.1202	0.995574	0.1202	1.0367	0.1202	0.923488	0.1202	1.03762	0.1202	0.96117
0.1203	0.99896	0.1203	1.0367	0.1203	0.923488	0.1203	1.04554	0.1203	0.957729
0.1204	0.99896	0.1204	1.03418	0.1204	0.930369	0.1204	1.04554	0.1204	0.954343
0.1205	1.00321	0.1205	1.04095	0.1205	0.930369	0.1205	1.03407	0.1205	0.954343
0.1206	1.00235	0.1206	1.04433	0.1206	0.930369	0.1206	1.04095	0.1206	0.958596
0.1207	1.00235	0.1207	1.04181	0.1207	0.930369	0.1207	1.04095	0.1207	0.965477
0.1208	1.00573	0.1208	1.06012	0.1208	0.926929	0.1208	1.05237	0.1208	0.96461
0.1209	1.00573	0.1209	1.0635	0.1209	0.926929	0.1209	1.03751	0.1209	0.971491
0.121	1.00573	0.121	1.06012	0.121	0.926929	0.121	1.03751	0.121	0.971491
0.1211	1.00573	0.1211	1.06012	0.1211	0.926929	0.1211	1.03751	0.1211	0.971491
0.1212	1.00573	0.1212	1.06012	0.1212	0.926929	0.1212	1.03751	0.1212	0.958596
0.1213	1.00573	0.1213	1.04646	0.1213	0.926929	0.1213	1.03751	0.1213	0.958596
0.1214	1.00573	0.1214	1.04985	0.1214	0.926929	0.1214	1.03751	0.1214	0.958596
0.1215	1.00573	0.1215	1.04985	0.1215	0.926929	0.1215	1.02987	0.1215	0.954343
0.1216	1.00573	0.1216	1.04985	0.1216	0.926929	0.1216	1.02987	0.1216	0.954343
0.1217	1.00573	0.1217	1.05558	0.1217	0.93381	0.1217	1.0196	0.1217	0.954343
0.1218	1.00573	0.1218	1.0487	0.1218	0.93725	0.1218	1.0196	0.1218	0.954343
0.1219	1.00573	0.1219	1.04783	0.1219	0.93725	0.1219	1.0196	0.1219	0.950957
0.122	0.998905	0.122	1.04783	0.122	0.93725	0.122	1.0196	0.122	0.950957
0.1221	0.998905	0.1221	1.04014	0.1221	0.933755	0.1221	1.02299	0.1221	0.950957
0.1222	0.998905	0.1222	1.04014	0.1222	0.940636	0.1222	1.0231	0.1222	0.954343
0.1223	1.00579	0.1223	1.03326	0.1223	0.940636	0.1223	1.03079	0.1223	0.947462
0.1224	1.01267	0.1224	1.03326	0.1224	0.944077	0.1224	1.02391	0.1224	0.947517
0.1225	1.01611	0.1225	1.02299	0.1225	0.944077	0.1225	1.03418	0.1225	0.947517
0.1226	1.00923	0.1226	1.03326	0.1226	0.944077	0.1226	1.04106	0.1226	0.954398
0.1227	1.00923	0.1227	1.02299	0.1227	0.944077	0.1227	1.04783	0.1227	0.954398
0.1228	1.00671	0.1228	1.02299	0.1228	0.950957	0.1228	1.04783	0.1228	0.954398
0.1229	1.00245	0.1229	1.02637	0.1229	0.950957	0.1229	1.04783	0.1229	0.954398
0.123	1.0024	0.123	1.01611	0.123	0.947517	0.123	1.04783	0.123	0.961279
0.1231	1.0024	0.1231	1.01611	0.1231	0.947517	0.1231	1.05132	0.1231	0.954398
0.1232	1.00928	0.1232	1.01272	0.1232	0.950903	0.1232	1.05132	0.1232	0.954398
0.1233	1.01278	0.1233	1.02648	0.1233	0.950903	0.1233	1.05471	0.1233	0.954398
0.1234	1.01278	0.1234	1.02987	0.1234	0.950903	0.1234	1.06487	0.1234	0.954398
0.1235	1.01622	0.1235	1.02299	0.1235	0.944022	0.1235	1.06573	0.1235	0.954398
0.1236	1.01278	0.1236	1.02637	0.1236	0.944022	0.1236	1.06912	0.1236	0.950957
0.1237	1.01278	0.1237	1.02724	0.1237	0.944022	0.1237	1.06999	0.1237	0.950957
0.1238	1.01955	0.1238	1.0238	0.1238	0.950903	0.1238	1.06573	0.1238	0.947462
0.1239	1.01616	0.1239	1.0238	0.1239	0.944022	0.1239	1.05885	0.1239	0.944077
0.124	1.01955	0.124	1.0238	0.124	0.944022	0.124	1.05197	0.124	0.937196
0.1241	1.01278	0.1241	1.0238	0.1241	0.944022	0.1241	1.05197	0.1241	0.944077
0.1242	1.01278	0.1242	1.02041	0.1242	0.944022	0.1242	1.04509	0.1242	0.940691
0.1243	1.01278	0.1243	1.01611	0.1243	0.944022	0.1243	1.04171	0.1243	0.944131
0.1244	1.01278	0.1244	1.01611	0.1244	0.944022	0.1244	1.04171	0.1244	0.944131
0.1245	1.0059	0.1245	1.00923	0.1245	0.944022	0.1245	1.03745	0.1245	0.944131
0.1246	1.0059	0.1246	1.00923	0.1246	0.93026	0.1246	1.03745	0.1246	0.944131
0.1247	1.0059	0.1247	1.00923	0.1247	0.93026	0.1247	1.03745	0.1247	0.944131
0.1248	1.00251	0.1248	1.00584	0.1248	0.93026	0.1248	1.03745	0.1248	0.940691
0.1249	0.988748	0.1249	1.00584	0.1249	0.933646	0.1249	1.03745	0.1249	0.93381
0.125	0.988748	0.125	1.00584	0.125	0.93026	0.125	1.03396	0.125	0.93381
0.1251	0.992134	0.1251	1.01272	0.1251	0.93026	0.1251	1.03396	0.1251	0.926929
0.1252	0.992134	0.1252	1.01611	0.1252	0.93026	0.1252	1.03396	0.1252	0.926929
0.1253	0.992188	0.1253	1.02386	0.1253	0.930315	0.1253	1.03396	0.1253	0.926929
0.1254	0.992188	0.1254	1.02299	0.1254	0.930315	0.1254	1.03396	0.1254	0.926929
0.1255	0.992188	0.1255	1.02299	0.1255	0.92682	0.1255	1.03396	0.1255	0.926929
0.1256	0.995629	0.1256	1.02637	0.1256	0.933701	0.1256	1.04767	0.1256	0.940691
0.1257	0.999014	0.1257	1.02375	0.1257	0.933701	0.1257	1.0468	0.1257	0.930369
0.1258	0.988748	0.1258	1.02724	0.1258	0.940582	0.1258	1.05368	0.1258	0.930369
0.1259	0.988748	0.1259	1.02637	0.1259	0.940582	0.1259	1.05368	0.1259	0.930369
0.126	0.988748	0.126	1.02299	0.126	0.940582	0.126	1.05029	0.126	0.930369
0.1261	0.995629	0.1261	1.03063	0.1261	0.940582	0.1261	1.05717	0.1261	0.930369
0.1262	0.999014	0.1262	1.02375	0.1262	0.940582	0.1262	1.06143	0.1262	0.930369
0.1263	1.0059	0.1263	1.02375	0.1263	0.940582	0.1263	1.05116	0.1263	0.93725
0.1264	0.999014	0.1264	1.02724	0.1264	0.940582	0.1264	1.05121	0.1264	0.93725
0.1265	0.999014	0.1265	1.02724	0.1265	0.940582	0.1265	1.04433	0.1265	0.940636
0.1266	0.999014	0.1266	1.03063	0.1266	0.943967	0.1266	1.04433	0.1266	0.944077
0.1267	0.999014	0.1267	1.03063	0.1267	0.943967	0.1267	1.05121	0.1267	0.947517
0.1268	0.995629	0.1268	1.03063	0.1268	0.943967	0.1268	1.04433	0.1268	0.947517
0.1269	0.995629	0.1269	1.02375	0.1269	0.943967	0.1269	1.04433	0.1269	0.947517
0.127	0.992243	0.127	1.02375	0.127	0.943967	0.127	1.04777	0.127	0.947517
0.1271	0.992243	0.1271	1.02375	0.1271	0.943967	0.1271	1.04777	0.1271	0.947517
0.1272	0.992243	0.1272	1.01348	0.1272	0.940582	0.1272	1.04777	0.1272	0.950957
0.1273	0.992243	0.1273	1.01348	0.1273	0.940582	0.1273	1.04439	0.1273	0.947572
0.1274	0.992243	0.1274	1.0066	0.1274	0.940582	0.1274	1.04439	0.1274	0.947572
0.1275	0.985362	0.1275	1.0066	0.1275	0.940582	0.1275	1.03751	0.1275	0.947572
0.1276	0.985362	0.1276	1.0066	0.1276	0.940582	0.1276	1.03751	0.1276	0.940691
0.1277	0.988748	0.1277	1.01009	0.1277	0.940582	0.1277	1.03063	0.1277	0.940691
0.1278	0.988748	0.1278	1.01348	0.1278	0.940582	0.1278	1.03401	0.1278	0.940691
0.1279	0.988748	0.1279	1.01949	0.1279	0.933701	0.1279	1.0374	0.1279	0.940691
0.128	0.985362	0.128	1.01949	0.128	0.933701	0.128	1.0374	0.128	0.947572
0.1281	0.985362	0.1281	1.01949	0.1281	0.933701	0.1281	1.0374	0.1281	0.947572
0.1282	0.988748	0.1282	1.02036	0.1282	0.947462	0.1282	1.0374	0.1282	0.947572
0.1283	0.988748	0.1283	1.02724	0.1283	0.933701	0.1283	1.0374	0.1283	0.947572
0.1284	0.988748	0.1284	1.03063	0.1284	0.93026	0.1284	1.05203	0.1284	0.954452
0.1285	0.988748	0.1285	1.04089	0.1285	0.93026	0.1285	1.05891	0.1285	0.954452
0.1286	0.992134	0.1286	1.04089	0.1286	0.93026	0.1286	1.05379	0.1286	0.957838
0.1287	0.992134	0.1287	1.04089	0.1287	0.93026	0.1287	1.05804	0.1287	0.957838
0.1288	0.999014	0.1288	1.04428	0.1288	0.93026	0.1288	1.06492	0.1288	0.957838
0.1289	0.999014	0.1289	1.05192	0.1289	0.93026	0.1289	1.06842	0.1289	0.954452
0.129	0.999014	0.129	1.04767	0.129	0.93026	0.129	1.0718	0.129	0.950957
0.1291	1.0024	0.1291	1.05455	0.1291	0.93026	0.1291	1.0718	0.1291	0.947572
0.1292	1.00665	0.1292	1.06143	0.1292	0.926874	0.1292	1.08207	0.1292	0.954452
0.1293	1.00665	0.1293	1.06568	0.1293	0.933755	0.1293	1.08556	0.1293	0.954452
0.1294	1.01353	0.1294	1.06568	0.1294	0.947517	0.1294	1.08556	0.1294	0.964719
0.1295	1.01692	0.1295	1.07332	0.1295	0.940636	0.1295	1.07868	0.1295	0.964719
0.1296	1.00923	0.1296	1.06993	0.1296	0.940636	0.1296	1.08207	0.1296	0.964719
0.1297	1.00235	0.1297	1.06993	0.1297	0.940636	0.1297	1.08207	0.1297	0.964719
0.1298	1.00235	0.1298	1.06305	0.1298	0.940636	0.1298	1.07868	0.1298	0.964719
0.1299	1.00235	0.1299	1.06655	0.1299	0.940636	0.1299	1.0753	0.1299	0.96816
0.13	0.99896	0.13	1.05967	0.13	0.944131	0.13	1.06842	0.13	0.96816
0.1301	0.99896	0.1301	1.05203	0.1301	0.944131	0.1301	1.06842	0.1301	0.961279
0.1302	0.99896	0.1302	1.04864	0.1302	0.944131	0.1302	1.06842	0.1302	0.96816
0.1303	0.99896	0.1303	1.04777	0.1303	0.944131	0.1303	1.06842	0.1303	0.964774
0.1304	0.988693	0.1304	1.04439	0.1304	0.944131	0.1304	1.06842	0.1304	0.964774
0.1305	0.988693	0.1305	1.04439	0.1305	0.944131	0.1305	1.06842	0.1305	0.957893
0.1306	0.981812	0.1306	1.04439	0.1306	0.944131	0.1306	1.06842	0.1306	0.957893
0.1307	0.988693	0.1307	1.04777	0.1307	0.944131	0.1307	1.06842	0.1307	0.957893
0.1308	0.988693	0.1308	1.04777	0.1308	0.944131	0.1308	1.06842	0.1308	0.964774
0.1309	0.988693	0.1309	1.04864	0.1309	0.944131	0.1309	1.07868	0.1309	0.964774
0.131	0.988693	0.131	1.04864	0.131	0.93725	0.131	1.07868	0.131	0.971655
0.1311	0.978372	0.1311	1.04515	0.1311	0.940691	0.1311	1.07868	0.1311	0.968214
0.1312	0.979239	0.1312	1.04515	0.1312	0.940691	0.1312	1.07868	0.1312	0.9716
0.1313	0.982624	0.1313	1.04089	0.1313	0.940691	0.1313	1.06842	0.1313	0.974986
0.1314	0.982624	0.1314	1.03832	0.1314	0.93381	0.1314	1.06755	0.1314	0.974986
0.1315	0.982624	0.1315	1.03832	0.1315	0.93381	0.1315	1.06067	0.1315	0.974986
0.1316	0.989505	0.1316	1.04286	0.1316	0.940691	0.1316	1.06067	0.1316	0.974986
0.1317	0.999772	0.1317	1.05313	0.1317	0.940691	0.1317	1.05728	0.1317	0.978481
0.1318	1.00316	0.1318	1.05972	0.1318	0.940691	0.1318	1.05728	0.1318	0.981867
0.1319	1.00402	0.1319	1.05972	0.1319	0.940691	0.1319	1.06416	0.1319	0.981867
0.132	1.00665	0.132	1.05633	0.132	0.940691	0.132	1.06842	0.132	0.985253
0.1321	1.01353	0.1321	1.05972	0.1321	0.940691	0.1321	1.0753	0.1321	0.985253
0.1322	1.01353	0.1322	1.0677	0.1322	0.940691	0.1322	1.06842	0.1322	0.988639
0.1323	1.02031	0.1323	1.0677	0.1323	0.940691	0.1323	1.06842	0.1323	0.992024
0.1324	1.02369	0.1324	1.06311	0.1324	0.940691	0.1324	1.0718	0.1324	0.992024
0.1325	1.02369	0.1325	1.07687	0.1325	0.944077	0.1325	1.0718	0.1325	0.992891
0.1326	1.02708	0.1326	1.07687	0.1326	0.944077	0.1326	1.0718	0.1326	0.988639
0.1327	1.02708	0.1327	1.06311	0.1327	0.944077	0.1327	1.07519	0.1327	0.988639
0.1328	1.02708	0.1328	1.05623	0.1328	0.940691	0.1328	1.06831	0.1328	0.988639
0.1329	1.02708	0.1329	1.05284	0.1329	0.940691	0.1329	1.06831	0.1329	0.988639
0.133	1.02708	0.133	1.05313	0.133	0.940691	0.133	1.06831	0.133	0.988639
0.1331	1.02282	0.1331	1.05565	0.1331	0.940691	0.1331	1.06831	0.1331	0.988639
0.1332	1.01605	0.1332	1.05226	0.1332	0.93381	0.1332	1.06492	0.1332	0.988639
0.1333	1.02293	0.1333	1.04887	0.1333	0.93381	0.1333	1.06492	0.1333	0.988639
0.1334	1.01605	0.1334	1.04549	0.1334	0.93381	0.1334	1.05804	0.1334	0.985253
0.1335	1.01605	0.1335	1.04859	0.1335	0.93381	0.1335	1.06154	0.1335	0.985253
0.1336	1.01605	0.1336	1.04089	0.1336	0.93381	0.1336	1.06416	0.1336	0.992134
0.1337	1.01605	0.1337	1.041	0.1337	0.93381	0.1337	1.06416	0.1337	0.992134
0.1338	1.01605	0.1338	1.04106	0.1338	0.93381	0.1338	1.06416	0.1338	0.992188
0.1339	1.01949	0.1339	1.04095	0.1339	0.93381	0.1339	1.06416	0.1339	0.995574
0.134	1.01611	0.134	1.02724	0.134	0.926929	0.134	1.06416	0.134	0.995574
0.1341	1.01611	0.1341	1.02724	0.1341	0.926929	0.1341	1.06755	0.1341	1.00245
0.1342	1.01955	0.1342	1.01955	0.1342	0.920048	0.1342	1.06416	0.1342	0.995574
0.1343	1.01955	0.1343	1.01955	0.1343	0.920048	0.1343	1.06755	0.1343	0.992188
0.1344	1.02304	0.1344	1.0238	0.1344	0.920048	0.1344	1.06067	0.1344	0.985307
0.1345	1.02304	0.1345	1.0196	0.1345	0.926929	0.1345	1.06406	0.1345	0.988693
0.1346	1.02304	0.1346	1.02299	0.1346	0.926929	0.1346	1.0812	0.1346	0.988693
0.1347	1.02304	0.1347	1.02304	0.1347	0.926929	0.1347	1.07782	0.1347	0.988693
0.1348	1.02304	0.1348	1.02304	0.1348	0.930315	0.1348	1.07443	0.1348	0.988693
0.1349	1.02992	0.1349	1.02391	0.1349	0.930315	0.1349	1.07443	0.1349	0.988693
0.135	1.02648	0.135	1.02047	0.135	0.930315	0.135	1.08294	0.135	0.995574
0.1351	1.02648	0.1351	1.02386	0.1351	0.930315	0.1351	1.08294	0.1351	0.999014
0.1352	1.02648	0.1352	1.02386	0.1352	0.926929	0.1352	1.08294	0.1352	1.0024
0.1353	1.0196	0.1353	1.03189	0.1353	0.937196	0.1353	1.08546	0.1353	1.00327
0.1354	1.02987	0.1354	1.03074	0.1354	0.937196	0.1354	1.08632	0.1354	1.01015
0.1355	1.0196	0.1355	1.03189	0.1355	0.930315	0.1355	1.08294	0.1355	1.01015
0.1356	1.0196	0.1356	1.03189	0.1356	0.930315	0.1356	1.08294	0.1356	1.00327
0.1357	1.0196	0.1357	1.03189	0.1357	0.930315	0.1357	1.08294	0.1357	1.00327
0.1358	1.02304	0.1358	1.03189	0.1358	0.923434	0.1358	1.08294	0.1358	1.0024
0.1359	1.02304	0.1359	1.01813	0.1359	0.923434	0.1359	1.08294	0.1359	0.995519
0.136	1.02304	0.136	1.01697	0.136	0.923434	0.136	1.08982	0.136	0.995519
0.1361	1.02304	0.1361	1.01697	0.1361	0.923434	0.1361	1.08556	0.1361	0.995519
0.1362	1.01966	0.1362	1.01697	0.1362	0.923434	0.1362	1.08556	0.1362	0.995519
0.1363	1.01278	0.1363	1.01697	0.1363	0.923434	0.1363	1.08556	0.1363	0.995519
0.1364	1.01278	0.1364	1.01697	0.1364	0.923434	0.1364	1.08556	0.1364	0.995519
0.1365	1.01278	0.1365	1.01697	0.1365	0.923434	0.1365	1.07782	0.1365	0.995519
0.1366	1.01278	0.1366	1.01708	0.1366	0.923434	0.1366	1.08207	0.1366	0.992134
0.1367	1.01278	0.1367	1.01708	0.1367	0.923434	0.1367	1.07868	0.1367	0.992134
0.1368	1.01278	0.1368	1.00332	0.1368	0.923434	0.1368	1.08895	0.1368	0.985253
0.1369	1.01616	0.1369	1.01359	0.1369	0.923434	0.1369	1.08294	0.1369	0.988639
0.137	1.02304	0.137	1.01359	0.137	0.916553	0.137	1.07944	0.137	0.981867
0.1371	1.02992	0.1371	1.02047	0.1371	0.916553	0.1371	1.07944	0.1371	0.981867
0.1372	1.02992	0.1372	1.02047	0.1372	0.909672	0.1372	1.07944	0.1372	0.978426
0.1373	1.02992	0.1373	1.02047	0.1373	0.909672	0.1373	1.09057	0.1373	0.978426
0.1374	1.03331	0.1374	1.01697	0.1374	0.906232	0.1374	1.09092	0.1374	0.981812
0.1375	1.02987	0.1375	1.01009	0.1375	0.906232	0.1375	1.08976	0.1375	0.981812
0.1376	1.02987	0.1376	1.01009	0.1376	0.906232	0.1376	1.08976	0.1376	0.981812
0.1377	1.03326	0.1377	1.01611	0.1377	0.906232	0.1377	1.08976	0.1377	0.988693
0.1378	1.03751	0.1378	1.02299	0.1378	0.906232	0.1378	1.0943	0.1378	0.985307
0.1379	1.03751	0.1379	1.03068	0.1379	0.913113	0.1379	1.0943	0.1379	0.995574
0.138	1.05466	0.138	1.03068	0.138	0.913113	0.138	1.10118	0.138	0.995574
0.1381	1.05029	0.1381	1.02643	0.1381	0.909727	0.1381	1.10205	0.1381	0.995574
0.1382	1.05029	0.1382	1.02643	0.1382	0.916608	0.1382	1.09092	0.1382	0.995574
0.1383	1.05455	0.1383	1.02643	0.1383	0.916608	0.1383	1.10205	0.1383	0.995574
0.1384	1.05116	0.1384	1.02643	0.1384	0.916608	0.1384	1.10205	0.1384	0.995574
0.1385	1.04352	0.1385	1.02643	0.1385	0.916608	0.1385	1.10544	0.1385	0.992188
0.1386	1.04014	0.1386	1.02981	0.1386	0.916608	0.1386	1.0943	0.1386	0.985307
0.1387	1.04014	0.1387	1.03068	0.1387	0.916608	0.1387	1.0943	0.1387	0.978426
0.1388	1.04014	0.1388	1.03068	0.1388	0.916608	0.1388	1.0943	0.1388	0.978426
0.1389	1.04014	0.1389	1.03068	0.1389	0.909727	0.1389	1.0943	0.1389	0.978426
0.139	1.04014	0.139	1.02724	0.139	0.909727	0.139	1.0943	0.139	0.978426
0.1391	1.04014	0.1391	1.02724	0.1391	0.909727	0.1391	1.0943	0.1391	0.978426
0.1392	1.04014	0.1392	1.01348	0.1392	0.913167	0.1392	1.08742	0.1392	0.978426
0.1393	1.03675	0.1393	1.0066	0.1393	0.913167	0.1393	1.08054	0.1393	0.978426
0.1394	1.041	0.1394	1.0066	0.1394	0.920048	0.1394	1.07589	0.1394	0.985307
0.1395	1.02987	0.1395	1.0066	0.1395	0.920048	0.1395	1.08191	0.1395	0.985307
0.1396	1.02987	0.1396	1.00321	0.1396	0.906286	0.1396	1.08191	0.1396	0.985307
0.1397	1.02386	0.1397	1.00235	0.1397	0.913167	0.1397	1.07852	0.1397	0.985307
0.1398	1.02386	0.1398	1.00573	0.1398	0.913167	0.1398	1.07852	0.1398	0.985307
0.1399	1.02386	0.1399	1.00573	0.1399	0.913167	0.1399	1.07939	0.1399	0.985307
0.14	1.02386	0.14	1.01256	0.14	0.913167	0.14	1.07939	0.14	0.988802
0.1401	1.01697	0.1401	1.01944	0.1401	0.913167	0.1401	1.07939	0.1401	0.988802
0.1402	1.01697	0.1402	1.02282	0.1402	0.913167	0.1402	1.08632	0.1402	0.992188
0.1403	1.01697	0.1403	1.02632	0.1403	0.913167	0.1403	1.08971	0.1403	0.992188
0.1404	1.01009	0.1404	1.02971	0.1404	0.920048	0.1404	1.09202	0.1404	0.992188
0.1405	1.01125	0.1405	1.03309	0.1405	0.920048	0.1405	1.08863	0.1405	0.995574
0.1406	1.02811	0.1406	1.03648	0.1406	0.913167	0.1406	1.08863	0.1406	1.00245
0.1407	1.02811	0.1407	1.03648	0.1407	0.913167	0.1407	1.09895	0.1407	1.00245
0.1408	1.02811	0.1408	1.04171	0.1408	0.916608	0.1408	1.09895	0.1408	1.00245
0.1409	1.02926	0.1409	1.04848	0.1409	0.930369	0.1409	1.1126	0.1409	1.0024
0.141	1.02926	0.141	1.04761	0.141	0.930369	0.141	1.1157	0.141	1.0024
0.1411	1.02238	0.1411	1.05449	0.1411	0.93725	0.1411	1.11686	0.1411	1.01267
0.1412	1.02238	0.1412	1.05449	0.1412	0.947517	0.1412	1.11686	0.1412	1.01267
0.1413	1.02926	0.1413	1.05449	0.1413	0.947517	0.1413	1.11686	0.1413	1.01267
0.1414	1.02926	0.1414	1.05449	0.1414	0.93725	0.1414	1.10998	0.1414	1.01267
0.1415	1.02926	0.1415	1.05449	0.1415	0.93725	0.1415	1.10998	0.1415	1.00579
0.1416	1.02926	0.1416	1.05793	0.1416	0.93725	0.1416	1.10882	0.1416	0.992079
0.1417	1.02926	0.1417	1.04767	0.1417	0.93725	0.1417	1.10882	0.1417	0.992079
0.1418	1.02926	0.1418	1.04078	0.1418	0.93725	0.1418	1.10882	0.1418	0.992079
0.1419	1.02926	0.1419	1.0374	0.1419	0.93725	0.1419	1.10911	0.1419	0.992079
0.142	1.02926	0.142	1.04428	0.142	0.93725	0.142	1.10572	0.142	0.992079
0.1421	1.02926	0.1421	1.04089	0.1421	0.930369	0.1421	1.10457	0.1421	0.988693
0.1422	1.02926	0.1422	1.03751	0.1422	0.926874	0.1422	1.10457	0.1422	0.978426
0.1423	1.02588	0.1423	1.04089	0.1423	0.926874	0.1423	1.10457	0.1423	0.978426
0.1424	1.02811	0.1424	1.03057	0.1424	0.926874	0.1424	1.10118	0.1424	0.978426
0.1425	1.02811	0.1425	1.02719	0.1425	0.919993	0.1425	1.102	0.1425	0.978426
0.1426	1.02472	0.1426	1.02719	0.1426	0.919993	0.1426	1.09173	0.1426	0.978426
0.1427	1.02472	0.1427	1.03407	0.1427	0.926874	0.1427	1.08485	0.1427	0.978426
0.1428	1.02472	0.1428	1.02724	0.1428	0.926874	0.1428	1.08514	0.1428	0.978426
0.1429	1.02811	0.1429	1.02724	0.1429	0.923488	0.1429	1.07826	0.1429	0.978426
0.143	1.02123	0.143	1.03401	0.143	0.923488	0.143	1.08251	0.143	0.978426
0.1431	1.01435	0.1431	1.03407	0.1431	0.923488	0.1431	1.08514	0.1431	0.985307
0.1432	1.01435	0.1432	1.02632	0.1432	0.923488	0.1432	1.08514	0.1432	0.988693
0.1433	1.01435	0.1433	1.02282	0.1433	0.916608	0.1433	1.08852	0.1433	0.988693
0.1434	1.01435	0.1434	1.016	0.1434	0.916608	0.1434	1.09668	0.1434	0.995574
0.1435	1.01435	0.1435	1.02627	0.1435	0.916608	0.1435	1.10695	0.1435	0.995574
0.1436	1.01177	0.1436	1.02627	0.1436	0.923488	0.1436	1.11033	0.1436	0.992188
0.1437	1.01865	0.1437	1.02965	0.1437	0.923488	0.1437	1.11722	0.1437	0.992188
0.1438	1.01865	0.1438	1.02621	0.1438	0.926874	0.1438	1.10567	0.1438	0.992188
0.1439	1.02204	0.1439	1.03648	0.1439	0.926874	0.1439	1.10695	0.1439	1.00245
0.144	1.02542	0.144	1.03648	0.144	0.926874	0.144	1.10918	0.144	1.00934
0.1441	1.02829	0.1441	1.03304	0.1441	0.933755	0.1441	1.11005	0.1441	1.01272
0.1442	1.02141	0.1442	1.03304	0.1442	0.926874	0.1442	1.11005	0.1442	1.00595
0.1443	1.02112	0.1443	1.03304	0.1443	0.926874	0.1443	1.11005	0.1443	1.00595
0.1444	1.02112	0.1444	1.02965	0.1444	0.926874	0.1444	1.10918	0.1444	0.999069
0.1445	1.02112	0.1445	1.02627	0.1445	0.926874	0.1445	1.10918	0.1445	0.995683
0.1446	1.02112	0.1446	1.02971	0.1446	0.926874	0.1446	1.1023	0.1446	0.995683
0.1447	1.02112	0.1447	1.02971	0.1447	0.926874	0.1447	1.1023	0.1447	0.999069
0.1448	1.02112	0.1448	1.02632	0.1448	0.926874	0.1448	1.1023	0.1448	0.992188
0.1449	1.01085	0.1449	1.02293	0.1449	0.926874	0.1449	1.1023	0.1449	0.981921
0.145	1.00747	0.145	1.01605	0.145	0.926874	0.145	1.1023	0.145	0.981921
0.1451	1.00998	0.1451	1.00917	0.1451	0.926874	0.1451	1.09891	0.1451	0.981921
0.1452	1.00747	0.1452	1.00917	0.1452	0.919993	0.1452	1.10533	0.1452	0.975041
0.1453	1.0066	0.1453	1.01256	0.1453	0.919993	0.1453	1.10194	0.1453	0.975041
0.1454	0.999717	0.1454	1.01594	0.1454	0.923488	0.1454	1.10735	0.1454	0.975041
0.1455	1.0066	0.1455	1.0202	0.1455	0.916608	0.1455	1.10648	0.1455	0.975041
0.1456	1.00321	0.1456	1.02358	0.1456	0.916608	0.1456	1.11687	0.1456	0.978481
0.1457	1.01348	0.1457	1.0296	0.1457	0.916608	0.1457	1.10924	0.1457	0.981867
0.1458	1.0066	0.1458	1.03648	0.1458	0.916608	0.1458	1.1101	0.1458	0.981867
0.1459	1.00747	0.1459	1.04073	0.1459	0.923488	0.1459	1.1101	0.1459	0.978481
0.146	1.01009	0.146	1.06481	0.146	0.923488	0.146	1.1251	0.146	0.978481
0.1461	1.01009	0.1461	1.0682	0.1461	0.923488	0.1461	1.12597	0.1461	0.978481
0.1462	1.01348	0.1462	1.06993	0.1462	0.923488	0.1462	1.12462	0.1462	0.978481
0.1463	1.01348	0.1463	1.0673	0.1463	0.923488	0.1463	1.12597	0.1463	0.978481
0.1464	1.0066	0.1464	1.07069	0.1464	0.923488	0.1464	1.12597	0.1464	0.988748
0.1465	1.00235	0.1465	1.07757	0.1465	0.923488	0.1465	1.13652	0.1465	0.992134
0.1466	1.00235	0.1466	1.07757	0.1466	0.923488	0.1466	1.15028	0.1466	0.988748
0.1467	1.00235	0.1467	1.07757	0.1467	0.930369	0.1467	1.13604	0.1467	0.992134
0.1468	1.01261	0.1468	1.08124	0.1468	0.93725	0.1468	1.14077	0.1468	0.999014
0.1469	1.00573	0.1469	1.0855	0.1469	0.93725	0.1469	1.13962	0.1469	1.0024
0.147	1.0066	0.147	1.08975	0.147	0.93725	0.147	1.13728	0.147	0.998905
0.1471	1.0066	0.1471	1.08206	0.1471	0.93725	0.1471	1.13728	0.1471	0.995519
0.1472	1.0066	0.1472	1.08544	0.1472	0.93725	0.1472	1.13476	0.1472	0.995519
0.1473	1.0066	0.1473	1.08544	0.1473	0.93725	0.1473	1.13476	0.1473	0.995519
0.1474	1.00573	0.1474	1.08119	0.1474	0.93725	0.1474	1.13022	0.1474	0.995519
0.1475	1.00573	0.1475	1.0809	0.1475	0.93725	0.1475	1.1371	0.1475	0.992134
0.1476	0.99197	0.1476	1.07752	0.1476	0.940691	0.1476	1.13022	0.1476	0.985253
0.1477	0.99197	0.1477	1.07752	0.1477	0.940691	0.1477	1.13022	0.1477	0.988748
0.1478	0.99197	0.1478	1.07752	0.1478	0.93381	0.1478	1.13237	0.1478	0.988748
0.1479	0.99197	0.1479	1.07752	0.1479	0.93381	0.1479	1.12664	0.1479	0.988748
0.148	0.992837	0.148	1.06375	0.148	0.93381	0.148	1.11889	0.148	0.988748
0.1481	0.996277	0.1481	1.06289	0.1481	0.93381	0.1481	1.12315	0.1481	0.985307
0.1482	0.989396	0.1482	1.06208	0.1482	0.93381	0.1482	1.12199	0.1482	0.985307
0.1483	0.988529	0.1483	1.06546	0.1483	0.940691	0.1483	1.12228	0.1483	0.985307
0.1484	0.989396	0.1484	1.06546	0.1484	0.93381	0.1484	1.11173	0.1484	0.985307
0.1485	0.992782	0.1485	1.06208	0.1485	0.93381	0.1485	1.10747	0.1485	0.985307
0.1486	0.992782	0.1486	1.05519	0.1486	0.93381	0.1486	1.10146	0.1486	0.985307
0.1487	0.989342	0.1487	1.04493	0.1487	0.93381	0.1487	1.10146	0.1487	0.985307
0.1488	0.993936	0.1488	1.04154	0.1488	0.93381	0.1488	1.10736	0.1488	0.985362
0.1489	0.994803	0.1489	1.04073	0.1489	0.930315	0.1489	1.10485	0.1489	0.985362
0.149	1.0014	0.149	1.04761	0.149	0.923434	0.149	1.10485	0.149	0.985362
0.1491	1.00828	0.1491	1.0416	0.1491	0.930315	0.1491	1.10398	0.1491	0.985362
0.1492	1.01975	0.1492	1.04498	0.1492	0.930315	0.1492	1.0971	0.1492	0.985362
0.1493	1.0155	0.1493	1.04842	0.1493	0.937196	0.1493	1.0971	0.1493	0.992243
0.1494	1.0155	0.1494	1.04842	0.1494	0.937196	0.1494	1.10311	0.1494	0.992243
0.1495	1.01463	0.1495	1.04756	0.1495	0.930315	0.1495	1.11378	0.1495	0.985362
0.1496	1.01463	0.1496	1.05444	0.1496	0.930315	0.1496	1.10264	0.1496	0.978481
0.1497	1.01768	0.1497	1.05438	0.1497	0.930315	0.1497	1.10178	0.1497	0.978481
0.1498	1.01883	0.1498	1.05438	0.1498	0.930315	0.1498	1.10264	0.1498	0.981867
0.1499	1.01883	0.1499	1.051	0.1499	0.926929	0.1499	1.10178	0.1499	0.974986
0.15	1.01539	0.15	1.051	0.15	0.926929	0.15	1.09839	0.15	0.974986
0.1501	1.01539	0.1501	1.051	0.1501	0.930315	0.1501	1.10189	0.1501	0.978372
0.1502	1.01539	0.1502	1.05444	0.1502	0.923434	0.1502	1.10189	0.1502	0.974986
0.1503	1.01085	0.1503	1.05444	0.1503	0.923434	0.1503	1.10614	0.1503	0.9716
0.1504	1.01085	0.1504	1.05444	0.1504	0.923434	0.1504	1.10275	0.1504	0.9716
0.1505	1.00775	0.1505	1.05105	0.1505	0.923434	0.1505	1.10189	0.1505	0.9716
0.1506	1.00775	0.1506	1.05105	0.1506	0.923434	0.1506	1.1023	0.1506	0.9716
0.1507	1.00775	0.1507	1.03992	0.1507	0.923434	0.1507	1.1023	0.1507	0.9716
0.1508	1.00775	0.1508	1.03992	0.1508	0.923434	0.1508	1.10918	0.1508	0.9716
0.1509	1.00775	0.1509	1.03653	0.1509	0.926874	0.1509	1.0985	0.1509	0.9716
0.151	1.00775	0.151	1.03997	0.151	0.926874	0.151	1.09763	0.151	0.9716
0.1511	1.00087	0.1511	1.03659	0.1511	0.926874	0.1511	1.10189	0.1511	0.9716
0.1512	1.00087	0.1512	1.04347	0.1512	0.926874	0.1512	1.10189	0.1512	0.978481
0.1513	1.00087	0.1513	1.04685	0.1513	0.926874	0.1513	1.10848	0.1513	0.978481
0.1514	1.01114	0.1514	1.04347	0.1514	0.937141	0.1514	1.10509	0.1514	0.978426
0.1515	1.01114	0.1515	1.03997	0.1515	0.937141	0.1515	1.10538	0.1515	0.971545
0.1516	1.01802	0.1516	1.03997	0.1516	0.937141	0.1516	1.10423	0.1516	0.978426
0.1517	1.01802	0.1517	1.03997	0.1517	0.944022	0.1517	1.11565	0.1517	0.978426
0.1518	1.01114	0.1518	1.03997	0.1518	0.950903	0.1518	1.11903	0.1518	0.978426
0.1519	1.00649	0.1519	1.05024	0.1519	0.950903	0.1519	1.11903	0.1519	0.974931
0.152	1.00649	0.152	1.05024	0.152	0.947517	0.152	1.11903	0.152	0.971545
0.1521	1.00649	0.1521	1.05024	0.1521	0.950903	0.1521	1.11187	0.1521	0.978426
0.1522	1.01676	0.1522	1.04772	0.1522	0.950903	0.1522	1.10701	0.1522	0.975853
0.1523	1.01676	0.1523	1.04433	0.1523	0.950903	0.1523	1.11068	0.1523	0.975853
0.1524	1.01676	0.1524	1.05035	0.1524	0.950903	0.1524	1.10275	0.1524	0.978372
0.1525	1.01676	0.1525	1.05035	0.1525	0.944022	0.1525	1.10701	0.1525	0.978372
0.1526	1.02364	0.1526	1.05035	0.1526	0.940636	0.1526	1.10857	0.1526	0.979239
0.1527	1.02702	0.1527	1.0675	0.1527	0.940636	0.1527	1.10857	0.1527	0.979239
0.1528	1.02702	0.1528	1.06487	0.1528	0.940636	0.1528	1.10742	0.1528	0.986119
0.1529	1.02702	0.1529	1.064	0.1529	0.940636	0.1529	1.10742	0.1529	0.986119
0.153	1.02014	0.153	1.064	0.153	0.940636	0.153	1.09967	0.153	0.979239
0.1531	1.02014	0.1531	1.06061	0.1531	0.940636	0.1531	1.09967	0.1531	0.979239
0.1532	1.01676	0.1532	1.06072	0.1532	0.940636	0.1532	1.09967	0.1532	0.979239
0.1533	1.01337	0.1533	1.04696	0.1533	0.940636	0.1533	1.09967	0.1533	0.979239
0.1534	1.00998	0.1534	1.0367	0.1534	0.940636	0.1534	1.10225	0.1534	0.979239
0.1535	1.0031	0.1535	1.04358	0.1535	0.940636	0.1535	1.09536	0.1535	0.979239
0.1536	1.00224	0.1536	1.04019	0.1536	0.944022	0.1536	1.09408	0.1536	0.979239
0.1537	1.00224	0.1537	1.03331	0.1537	0.937141	0.1537	1.09408	0.1537	0.971491
0.1538	1.00224	0.1538	1.02643	0.1538	0.937141	0.1538	1.0907	0.1538	0.971491
0.1539	1.00912	0.1539	1.02643	0.1539	0.933755	0.1539	1.0907	0.1539	0.971491
0.154	1.00912	0.154	1.01955	0.154	0.926874	0.154	1.0907	0.154	0.971491
0.1541	1.0031	0.1541	1.02293	0.1541	0.926874	0.1541	1.0907	0.1541	0.971491
0.1542	0.999717	0.1542	1.02293	0.1542	0.923488	0.1542	1.08731	0.1542	0.971491
0.1543	0.999717	0.1543	1.02293	0.1543	0.923488	0.1543	1.09419	0.1543	0.971491
0.1544	0.992837	0.1544	1.01605	0.1544	0.923488	0.1544	1.10452	0.1544	0.971491
0.1545	0.992837	0.1545	1.01605	0.1545	0.923488	0.1545	1.10452	0.1545	0.971491
0.1546	0.992837	0.1546	1.01605	0.1546	0.923488	0.1546	1.1114	0.1546	0.971491
0.1547	0.992837	0.1547	1.01605	0.1547	0.926874	0.1547	1.10801	0.1547	0.971491
0.1548	0.999717	0.1548	1.02288	0.1548	0.926874	0.1548	1.1114	0.1548	0.975798
0.1549	0.992837	0.1549	1.02293	0.1549	0.926874	0.1549	1.1114	0.1549	0.98956
0.155	0.989396	0.155	1.02632	0.155	0.926874	0.155	1.10452	0.155	0.992946
0.1551	0.989396	0.1551	1.04008	0.1551	0.919993	0.1551	1.10113	0.1551	0.992946
0.1552	0.989396	0.1552	1.04347	0.1552	0.919993	0.1552	1.10113	0.1552	0.98956
0.1553	0.989396	0.1553	1.05035	0.1553	0.913113	0.1553	1.10452	0.1553	0.982679
0.1554	0.992891	0.1554	1.05373	0.1554	0.913113	0.1554	1.11478	0.1554	0.982679
0.1555	0.992891	0.1555	1.05111	0.1555	0.913113	0.1555	1.12253	0.1555	0.982679
0.1556	0.999772	0.1556	1.03664	0.1556	0.913113	0.1556	1.12253	0.1556	0.982679
0.1557	1.00316	0.1557	1.04352	0.1557	0.913113	0.1557	1.12166	0.1557	0.986065
0.1558	0.999772	0.1558	1.03675	0.1558	0.913113	0.1558	1.12166	0.1558	0.986065
0.1559	1.00665	0.1559	1.03675	0.1559	0.913113	0.1559	1.12253	0.1559	0.978317
0.156	1.00579	0.156	1.03675	0.156	0.913113	0.156	1.12138	0.156	0.978317
0.1561	1.00579	0.1561	1.03675	0.1561	0.913113	0.1561	1.12138	0.1561	0.974931
0.1562	1.00917	0.1562	1.02987	0.1562	0.913113	0.1562	1.11799	0.1562	0.974931
0.1563	1.00917	0.1563	1.02299	0.1563	0.909727	0.1563	1.10423	0.1563	0.974931
0.1564	0.99541	0.1564	1.02299	0.1564	0.909727	0.1564	1.10423	0.1564	0.971545
0.1565	0.988529	0.1565	1.02299	0.1565	0.909727	0.1565	1.09997	0.1565	0.964665
0.1566	0.988529	0.1566	1.02724	0.1566	0.913167	0.1566	1.09997	0.1566	0.964665
0.1567	0.99541	0.1567	1.01348	0.1567	0.920048	0.1567	1.10113	0.1567	0.964665
0.1568	0.99197	0.1568	1.01348	0.1568	0.926929	0.1568	1.09774	0.1568	0.964665
0.1569	0.99197	0.1569	1.02036	0.1569	0.926929	0.1569	1.10772	0.1569	0.964665
0.157	0.99541	0.157	1.02036	0.157	0.920048	0.157	1.09997	0.157	0.964665
0.1571	0.99541	0.1571	1.03412	0.1571	0.926929	0.1571	1.10084	0.1571	0.964665
0.1572	1.00229	0.1572	1.02637	0.1572	0.93381	0.1572	1.10084	0.1572	0.971545
0.1573	1.00229	0.1573	1.02637	0.1573	0.926929	0.1573	1.10113	0.1573	0.971545
0.1574	0.998905	0.1574	1.02976	0.1574	0.926929	0.1574	1.10084	0.1574	0.978426
0.1575	0.998905	0.1575	1.02976	0.1575	0.926929	0.1575	1.10544	0.1575	0.978426
0.1576	0.998905	0.1576	1.02976	0.1576	0.926929	0.1576	1.10544	0.1576	0.96816
0.1577	1.00579	0.1577	1.02976	0.1577	0.920048	0.1577	1.11804	0.1577	0.96816
0.1578	1.00579	0.1578	1.04341	0.1578	0.913167	0.1578	1.11833	0.1578	0.96816
0.1579	1.00579	0.1579	1.05116	0.1579	0.913167	0.1579	1.11145	0.1579	0.96816
0.158	1.0024	0.158	1.05455	0.158	0.913167	0.158	1.11145	0.158	0.96816
0.1581	1.0024	0.1581	1.05116	0.1581	0.913167	0.1581	1.11822	0.1581	0.96816
0.1582	1.01616	0.1582	1.05455	0.1582	0.916608	0.1582	1.1195	0.1582	0.978426
0.1583	1.02304	0.1583	1.05707	0.1583	0.916608			0.1583	0.978426
0.1584	1.02643	0.1584	1.06132	0.1584	0.926874			0.1584	0.985307
0.1585	1.01955	0.1585	1.06132	0.1585	0.926874			0.1585	0.985307
0.1586	1.01955	0.1586	1.07158	0.1586	0.926874			0.1586	0.981812
0.1587	1.01616	0.1587	1.05793	0.1587	0.926874			0.1587	0.981812
0.1588	1.01616	0.1588	1.05455	0.1588	0.913113			0.1588	0.981812
0.1589	1.01616	0.1589	1.05455	0.1589	0.913113			0.1589	0.981812
0.159	1.01616	0.159	1.05799	0.159	0.919993			0.159	0.974931
0.1591	1.01616	0.1591	1.05121	0.1591	0.923434			0.1591	0.974931
0.1592	1.01616	0.1592	1.05121	0.1592	0.923434			0.1592	0.974931
0.1593	1.01616	0.1593	1.05121	0.1593	0.923434			0.1593	0.981812
0.1594	1.01616	0.1594	1.04783	0.1594	0.923434			0.1594	0.981812
0.1595	1.01616	0.1595	1.041	0.1595	0.916553			0.1595	0.981812
0.1596	0.995519	0.1596	1.04014	0.1596	0.916553			0.1596	0.981812
0.1597	0.992134	0.1597	1.04014					0.1597	0.981812
0.1598	0.992134	0.1598	1.04014					0.1598	0.981812
0.1599	0.999014	0.1599	1.04439					0.1599	0.981812
0.16	0.992134	0.16	1.04439					0.16	0.981812
0.1601	0.992134	0.1601	1.04439					0.1601	0.981812
0.1602	0.988693	0.1602	1.06154					0.1602	0.981812
0.1603	0.988693	0.1603	1.06492					0.1603	0.974931
0.1604	0.988693	0.1604	1.06492					0.1604	0.971545
0.1605	0.988693	0.1605	1.06492					0.1605	0.957784
0.1606	0.988693	0.1606	1.05815					0.1606	0.957784
0.1607	0.988693	0.1607	1.06492					0.1607	0.964665
0.1608	0.988693	0.1608	1.0718					0.1608	0.964665
0.1609	0.992079	0.1609	1.07519					0.1609	0.971545
0.161	0.988584	0.161	1.08207					0.161	0.971545
0.1611	0.995465	0.1611	1.08884					0.1611	0.971545
0.1612	0.995465	0.1612	1.08196					0.1612	0.971545
0.1613	0.995465	0.1613	1.08535					0.1613	0.974931
0.1614	0.985253	0.1614	1.08792					0.1614	0.971545
0.1615	0.992024	0.1615	1.09567					0.1615	0.971545
0.1616	0.992024	0.1616	1.09567					0.1616	0.971545
0.1617	0.988639	0.1617	1.08792					0.1617	0.971545
0.1618	0.981867	0.1618	1.07765					0.1618	0.968105
0.1619	0.981867	0.1619	1.07765					0.1619	0.968105
0.162	0.974986	0.162	1.08453					0.162	0.968105
0.1621	0.978372	0.1621	1.08453					0.1621	0.971491
0.1622	0.974986	0.1622	1.08115					0.1622	0.971491
0.1623	0.974986	0.1623	1.08115					0.1623	0.971491
0.1624	0.978426	0.1624	1.07776					0.1624	0.974931
0.1625	0.978426	0.1625	1.07438					0.1625	0.974931
0.1626	0.978426	0.1626	1.0676					0.1626	0.974931
0.1627	0.978426	0.1627	1.0676					0.1627	0.974931
0.1628	0.985307	0.1628	1.0676					0.1628	0.971491
0.1629	0.985307	0.1629	1.05734					0.1629	0.971491
0.163	0.981867	0.163	1.05395					0.163	0.971491
0.1631	0.974986	0.1631	1.05395					0.1631	0.971491
0.1632	0.974986	0.1632	1.05734					0.1632	0.968105
0.1633	0.968105	0.1633	1.05734					0.1633	0.968105
0.1634	0.957784	0.1634	1.05734					0.1634	0.961224
0.1635	0.957784	0.1635	1.04019					0.1635	0.961224
0.1636	0.957784	0.1636	1.04707					0.1636	0.96805
0.1637	0.954398	0.1637	1.05046					0.1637	0.96805
0.1638	0.957838	0.1638	1.05046					0.1638	0.962036
0.1639	0.957838	0.1639	1.05734					0.1639	0.968917
0.164	0.957838	0.164	1.04444					0.164	0.968917
0.1641	0.957838	0.1641	1.05121					0.1641	0.96805
0.1642	0.964719	0.1642	1.05121					0.1642	0.968917
0.1643	0.978481	0.1643	1.04783					0.1643	0.968917
0.1644	0.978481	0.1644	1.04696					0.1644	0.965477
0.1645	0.978481	0.1645	1.04783					0.1645	0.968917
0.1646	0.978481	0.1646	1.04783					0.1646	0.968917
0.1647	0.978481	0.1647	1.04439					0.1647	0.968917
0.1648	0.978481	0.1648	1.04439					0.1648	0.962036
0.1649	0.9716	0.1649	1.041					0.1649	0.962036
0.165	0.9716	0.165	1.04444					0.165	0.962036
0.1651	0.9716	0.1651	1.04444					0.1651	0.955155
0.1652	0.9716	0.1652	1.04444					0.1652	0.955155
0.1653	0.964719	0.1653	1.04444					0.1653	0.96117
0.1654	0.964719	0.1654	1.04444					0.1654	0.954289
0.1655	0.968105	0.1655	1.03756					0.1655	0.96117
0.1656	0.964719	0.1656	1.03418					0.1656	0.957675
0.1657	0.968105	0.1657	1.03079					0.1657	0.957675
0.1658	0.96461	0.1658	1.03079					0.1658	0.957675
0.1659	0.971491	0.1659	1.03079					0.1659	0.950848
0.166	0.978372	0.166	1.03079					0.166	0.943967
0.1661	0.974986	0.1661	1.03079					0.1661	0.943967
0.1662	0.979239	0.1662	1.02391					0.1662	0.947353
0.1663	0.968105	0.1663	1.02643					0.1663	0.943967
0.1664	0.968105	0.1664	1.02992					0.1664	0.950848
0.1665	0.971491	0.1665	1.0368					0.1665	0.950848
0.1666	0.971491	0.1666	1.02992					0.1666	0.950848
0.1667	0.974986	0.1667	1.04008					0.1667	0.957729
0.1668	0.993	0.1668	1.04019					0.1668	0.96461
0.1669	0.996386	0.1669	1.0368					0.1669	0.971382
0.167	0.996386	0.167	1.0368					0.167	0.971382
0.1671	0.995519	0.1671	1.04369					0.1671	0.979129
0.1672	0.995519	0.1672	1.05132					0.1672	0.965368
0.1673	0.998905	0.1673	1.04794					0.1673	0.972248
0.1674	0.998905	0.1674	1.04794					0.1674	0.965368
0.1675	0.998905	0.1675	1.04794					0.1675	0.965368
0.1676	1.00229	0.1676	1.04106					0.1676	0.965368
0.1677	0.998905	0.1677	1.03418					0.1677	0.965368
0.1678	0.998905	0.1678	1.03079					0.1678	0.964501
0.1679	0.992024	0.1679	1.03079					0.1679	0.964501
0.168	0.992024	0.168	1.02391					0.168	0.964501
0.1681	0.992024	0.1681	1.02304					0.1681	0.964501
0.1682	0.992024	0.1682	1.01966					0.1682	0.961115
0.1683	0.988639	0.1683	1.02654					0.1683	0.961115
0.1684	0.988639	0.1684	1.02654					0.1684	0.967996
0.1685	0.988639	0.1685	1.02654					0.1685	0.96461
0.1686	0.995519	0.1686	1.03336					0.1686	0.96461
0.1687	0.99896	0.1687	1.03336					0.1687	0.96461
0.1688	0.99896	0.1688	1.03336					0.1688	0.96117
0.1689	0.988693	0.1689	1.03336					0.1689	0.96805
0.169	0.988693	0.169	1.03675					0.169	0.96117
0.1691	0.981812	0.1691	1.03336					0.1691	0.96117
0.1692	0.981812	0.1692	1.03326					0.1692	0.96117
0.1693	0.981812	0.1693	1.03326					0.1693	0.96117
0.1694	0.981812	0.1694	1.03326					0.1694	0.971436
0.1695	0.992079	0.1695	1.02987					0.1695	0.96461
0.1696	0.992079	0.1696	1.03675					0.1696	0.96461
0.1697	0.992079	0.1697	1.04702					0.1697	0.957729
0.1698	0.992079	0.1698	1.05896					0.1698	0.961115
0.1699	0.99896	0.1699	1.0581					0.1699	0.964555
0.17	1.00235	0.17	1.06148					0.17	0.964555
0.1701	0.99896	0.1701	1.06148					0.1701	0.964555
0.1702	0.99896	0.1702	1.06148					0.1702	0.964555
0.1703	0.995574	0.1703	1.06148					0.1703	0.971436
0.1704	0.995574	0.1704	1.06148					0.1704	0.971436
0.1705	0.995574	0.1705	1.06148					0.1705	0.971436
0.1706	1.00245	0.1706	1.06148					0.1706	0.971436
0.1707	1.00934	0.1707	1.05896					0.1707	0.971436
0.1708	1.00595	0.1708	1.05896					0.1708	0.978317
0.1709	0.999069	0.1709	1.05896					0.1709	0.978317
0.171	0.999069	0.171	1.0624					0.171	0.974931
0.1711	0.992188	0.1711	1.0624					0.1711	0.971545
0.1712	0.992188	0.1712	1.05728					0.1712	0.957784
0.1713	0.988693	0.1713	1.06067					0.1713	0.957784
0.1714	0.985307	0.1714	1.07443					0.1714	0.957784
0.1715	0.988693	0.1715	1.08131					0.1715	0.957784
0.1716	0.981812	0.1716	1.08131					0.1716	0.957784
0.1717	0.99896	0.1717	1.0847					0.1717	0.957784
0.1718	0.996441	0.1718	1.0847					0.1718	0.957784
0.1719	0.996441	0.1719	1.09496					0.1719	0.950903
0.172	0.999827	0.172	1.10523					0.172	0.947462
0.1721	0.999827	0.1721	1.09234					0.1721	0.954343
0.1722	0.99896	0.1722	1.09234					0.1722	0.954343
0.1723	1.0066	0.1723	1.09234					0.1723	0.954343
0.1724	1.00321	0.1724	1.09234					0.1724	0.954343
0.1725	1.00321	0.1725	1.09234					0.1725	0.954343
0.1726	1.00998	0.1726	1.10599					0.1726	0.961224
0.1727	1.01687	0.1727	1.10599					0.1727	0.961224
0.1728	1.03517	0.1728	1.09688					0.1728	0.961224
0.1729	1.03517	0.1729	1.09173					0.1729	0.957838
0.173	1.02829	0.173	1.09173					0.173	0.961224
0.1731	1.02887	0.1731	1.11313					0.1731	0.957784
0.1732	1.02887	0.1732	1.0891					0.1732	0.957784
0.1733	1.02117	0.1733	1.0891					0.1733	0.957784
0.1734	1.02146	0.1734	1.0806					0.1734	0.961224
0.1735	1.02146	0.1735	1.0806					0.1735	0.957838
0.1736	1.02146	0.1736	1.0806					0.1736	0.957838
0.1737	1.02146	0.1737	1.07944					0.1737	0.954452
0.1738	1.02151	0.1738	1.07857					0.1738	0.954452
0.1739	1.02151	0.1739	1.07857					0.1739	0.957838
0.174	1.02151	0.174	1.08196					0.174	0.957838
0.1741	1.01463	0.1741	1.08196					0.1741	0.957838
0.1742	1.01807	0.1742	1.08535					0.1742	0.957838
0.1743	1.01119	0.1743	1.09561					0.1743	0.957838
0.1744	1.01119	0.1744	1.09223					0.1744	0.964719
0.1745	1.01119	0.1745	1.09648					0.1745	0.9716
0.1746	1.01119	0.1746	1.09735					0.1746	0.978481
0.1747	1.01119	0.1747	1.09735					0.1747	0.981867
0.1748	1.01692	0.1748	1.09298					0.1748	0.971545
0.1749	1.01353	0.1749	1.09298					0.1749	0.971545
0.175	1.01353	0.175	1.09385					0.175	0.971545
0.1751	1.01353	0.1751	1.09735					0.1751	0.971545
0.1752	1.01353	0.1752	1.11444					0.1752	0.971545
0.1753	1.02041	0.1753	1.11444					0.1753	0.964665
0.1754	1.0238	0.1754	1.11357					0.1754	0.971545
0.1755	1.0238	0.1755	1.11473					0.1755	0.975041
0.1756	1.02041	0.1756	1.11559					0.1756	0.9716
0.1757	1.02041	0.1757	1.11898					0.1757	0.9716
0.1758	1.02041	0.1758	1.11898					0.1758	0.964719
0.1759	1.02041	0.1759	1.11985					0.1759	0.964719
0.176	1.0238	0.176	1.1335					0.176	0.964719
0.1761	1.0238	0.1761	1.13011					0.1761	0.964719
0.1762	1.02041	0.1762	1.12673					0.1762	0.964719
0.1763	1.02041	0.1763	1.11297					0.1763	0.964719
0.1764	1.01703	0.1764	1.10987					0.1764	0.950957
0.1765	1.01703	0.1765	1.10987					0.1765	0.950957
0.1766	1.01703	0.1766	1.10533					0.1766	0.950957
0.1767	1.01703	0.1767	1.10533					0.1767	0.950957
0.1768	1.01703	0.1768	1.09845					0.1768	0.954343
0.1769	1.01015	0.1769	1.09845					0.1769	0.954343
0.177	1.01015	0.177	1.09729					0.177	0.957838
0.1771	1.00327	0.1771	1.08627					0.1771	0.961224
0.1772	1.00671	0.1772	1.07852					0.1772	0.961224
0.1773	1.00671	0.1773	1.08621					0.1773	0.957838
0.1774	1.00671	0.1774	1.07847					0.1774	0.957838
0.1775	1.00671	0.1775	1.07256					0.1775	0.957838
0.1776	1.01009	0.1776	1.07169					0.1776	0.957838
0.1777	1.00321	0.1777	1.06481					0.1777	0.957838
0.1778	1.00321	0.1778	1.07169					0.1778	0.957838
0.1779	1.00321	0.1779	1.06917					0.1779	0.964719
0.178	1.01697	0.178	1.06492					0.178	0.964719
0.1781	1.01353	0.1781	1.06831					0.1781	0.9716
0.1782	1.01353	0.1782	1.07371					0.1782	0.974986
0.1783	1.01353	0.1783	1.07256					0.1783	0.968105
0.1784	1.00928	0.1784	1.07004					0.1784	0.971491
0.1785	1.00928	0.1785	1.07004					0.1785	0.971491
0.1786	1.00928	0.1786	1.08369					0.1786	0.974877
0.1787	1.01267	0.1787	1.08719					0.1787	0.974877
0.1788	1.02981	0.1788	1.08719					0.1788	0.978372
0.1789	1.02299	0.1789	1.08031					0.1789	0.978372
0.179	1.0196	0.179	1.08031					0.179	0.974986
0.1791	1.0196	0.1791	1.08031					0.1791	0.978426
0.1792	1.02992	0.1792	1.08031					0.1792	0.978426
0.1793	1.01278	0.1793	1.08031					0.1793	0.978426
0.1794	1.01278	0.1794	1.08031					0.1794	0.978426
0.1795	1.01278	0.1795	1.08031					0.1795	0.971545
0.1796	1.0059	0.1796	1.08031					0.1796	0.971545
0.1797	1.0059	0.1797	1.08369					0.1797	0.957784
0.1798	1.00251	0.1798	1.07681					0.1798	0.957784
0.1799	1.00251	0.1799	1.07285					0.1799	0.971545
0.18	1.00251	0.18	1.07285					0.18	0.971545
0.1801	1.0059	0.1801	1.06946					0.1801	0.981812
0.1802	1.00245	0.1802	1.06602					0.1802	0.981812
0.1803	1.00934	0.1803	1.07175					0.1803	0.985198
0.1804	1.01622	0.1804	1.07863					0.1804	0.995465
0.1805	1.01622	0.1805	1.07863					0.1805	0.992079
0.1806	1.01622	0.1806	1.07863					0.1806	0.992079
0.1807	1.02047	0.1807	1.0854					0.1807	0.995519
0.1808	1.0196	0.1808	1.08202					0.1808	0.998905
0.1809	1.0196	0.1809	1.08546					0.1809	0.995519
0.181	1.01272	0.181	1.07519					0.181	0.996386
0.1811	1.01272	0.1811	1.08207					0.1811	0.999772
0.1812	1.0196	0.1812	1.08207					0.1812	1.00316
0.1813	1.02648	0.1813	1.08884					0.1813	1.00316
0.1814	1.03074	0.1814	1.08884					0.1814	0.999772
0.1815	1.03074	0.1815	1.07857					0.1815	0.999772
0.1816	1.03412	0.1816	1.07857					0.1816	1.01605
0.1817	1.03412	0.1817	1.07857					0.1817	1.01256
0.1818	1.03412	0.1818	1.08632					0.1818	1.01342
0.1819	1.03412	0.1819	1.07944					0.1819	1.01342
0.182	1.03412	0.182	1.07432					0.182	1.01256
0.1821	1.03412	0.1821	1.07432					0.1821	1.01261
0.1822	1.03412	0.1822	1.07432					0.1822	1.00923
0.1823	1.03074	0.1823	1.07432					0.1823	1.01009
0.1824	1.03762	0.1824	1.07094					0.1824	1.01009
0.1825	1.03423	0.1825	1.06067					0.1825	1.01009
0.1826	1.03423	0.1826	1.06067					0.1826	1.01009
0.1827	1.03423	0.1827	1.06406					0.1827	0.996332
0.1828	1.03762	0.1828	1.06406					0.1828	0.996332
0.1829	1.03079	0.1829	1.07094					0.1829	0.996332
0.183	1.01966	0.183	1.07857					0.183	1.00321
0.1831	1.01966	0.1831	1.08546					0.1831	1.00321
0.1832	1.01966	0.1832	1.0812					0.1832	0.999772
0.1833	1.01622	0.1833	1.07432					0.1833	0.999772
0.1834	1.01622	0.1834	1.07771					0.1834	0.995519
0.1835	1.01622	0.1835	1.07857					0.1835	1.0024
0.1836	1.01622	0.1836	1.07519					0.1836	1.00928
0.1837	0.995629	0.1837	1.07519					0.1837	1.00928
0.1838	0.999014	0.1838	1.08884					0.1838	1.00579
0.1839	0.999014	0.1839	1.09735					0.1839	1.0024
0.184	0.999014	0.184	1.10509					0.184	1.0024
0.1841	0.992188	0.1841	1.10853					0.1841	0.995629
0.1842	0.992188	0.1842	1.10515					0.1842	0.995629
0.1843	0.995574	0.1843	1.10853					0.1843	0.99896
0.1844	1.00934	0.1844	1.10342					0.1844	0.99896
0.1845	0.995629	0.1845	1.10342					0.1845	1.00584
0.1846	0.996495	0.1846	1.1103					0.1846	1.00584
0.1847	1.00676	0.1847	1.13083					0.1847	1.00584
0.1848	0.999881	0.1848	1.1103					0.1848	0.99896
0.1849	0.996495	0.1849	1.1103					0.1849	0.99896
0.185	0.993	0.185	1.1103					0.185	0.99896
0.1851	0.986119	0.1851	1.1103					0.1851	1.00584
0.1852	0.986119	0.1852	1.11116					0.1852	1.00584
0.1853	0.986119	0.1853	1.1009					0.1853	1.00923
0.1854	0.986119	0.1854	1.10778					0.1854	1.00923
0.1855	0.985253	0.1855	1.1009					0.1855	1.00235
0.1856	0.978426	0.1856	1.1009					0.1856	1.00235
0.1857	0.978426	0.1857	1.09751					0.1857	0.995465
0.1858	0.978426	0.1858	1.1009					0.1858	0.988584
0.1859	0.978426	0.1859	1.09063					0.1859	0.988584
0.186	0.981921	0.186	1.08462					0.186	0.985198
0.1861	0.975041	0.1861	1.08462					0.1861	0.985198
0.1862	0.975041	0.1862	1.0795					0.1862	0.985198
0.1863	0.975041	0.1863	1.0795					0.1863	0.985198
0.1864	0.975041	0.1864	1.08288					0.1864	0.981921
0.1865	0.975041	0.1865	1.0854					0.1865	0.975041
0.1866	0.96816	0.1866	1.08202					0.1866	0.975041
0.1867	0.971545	0.1867	1.0889					0.1867	0.971655
0.1868	0.968105	0.1868	1.08551					0.1868	0.975041
0.1869	0.968105	0.1869	1.08551					0.1869	0.975041
0.187	0.981867	0.187	1.08895					0.187	0.975041
0.1871	0.981867	0.1871	1.08546					0.1871	0.975041
0.1872	0.981867	0.1872	1.08546					0.1872	0.975041
0.1873	0.985253	0.1873	1.08971					0.1873	0.975041
0.1874	0.985253	0.1874	1.09572					0.1874	0.975041
0.1875	0.985253	0.1875	1.1026					0.1875	0.975041
0.1876	0.988639	0.1876	1.10599					0.1876	0.988802
0.1877	0.988639	0.1877	1.10599					0.1877	0.995683
0.1878	0.988639	0.1878	1.10599					0.1878	0.988802
0.1879	0.985253	0.1879	1.09911					0.1879	0.981921
0.188	0.978372	0.188	1.09911					0.188	0.985362
0.1881	0.978372	0.1881	1.09223					0.1881	0.985362
0.1882	0.978372	0.1882	1.09136					0.1882	0.985362
0.1883	0.978372	0.1883	1.09136					0.1883	0.985362
0.1884	0.978372	0.1884	1.08109					0.1884	0.985362
0.1885	0.978372	0.1885	1.08109					0.1885	0.985362
0.1886	0.978372	0.1886	1.08109					0.1886	0.985362
0.1887	0.978372	0.1887	1.08109					0.1887	0.985362
0.1888	0.985253	0.1888	1.08109					0.1888	0.985362
0.1889	0.978372	0.1889	1.08535					0.1889	0.981867
0.189	0.978372	0.189	1.08283					0.189	0.981867
0.1891	0.985253	0.1891	1.08632					0.1891	0.981867
0.1892	0.985253	0.1892	1.08632					0.1892	0.981867
0.1893	0.985253	0.1893	1.08971					0.1893	0.981867
0.1894	0.985253	0.1894	1.08971					0.1894	0.988748
0.1895	0.981867	0.1895	1.09997					0.1895	0.993
0.1896	0.9716	0.1896	1.09997					0.1896	0.995519
0.1897	0.978481	0.1897	1.10452					0.1897	0.995519
0.1898	0.978481	0.1898	1.1114					0.1898	0.995519
0.1899	0.978481	0.1899	1.1114					0.1899	0.992134
0.19	0.988748	0.19	1.11024					0.19	0.999014
0.1901	0.988748	0.1901	1.11111					0.1901	0.999014
0.1902	0.981867	0.1902	1.12592					0.1902	1.00665
0.1903	0.981867	0.1903	1.1328					0.1903	1.00665
0.1904	0.981867	0.1904	1.13017					0.1904	1.01015
0.1905	0.981867	0.1905	1.13705					0.1905	1.00327
0.1906	0.981867	0.1906	1.13017					0.1906	1.00327
0.1907	0.981867	0.1907	1.12329					0.1907	0.996386
0.1908	0.981867	0.1908	1.12329					0.1908	0.989505
0.1909	0.981867	0.1909	1.11903					0.1909	0.989505
0.191	0.981867	0.191	1.11903					0.191	0.982624
0.1911	0.981867	0.1911	1.11903					0.1911	0.982624
0.1912	0.981867	0.1912	1.11565					0.1912	0.978372
0.1913	0.974986	0.1913	1.10877					0.1913	0.978372
0.1914	0.974986	0.1914	1.10538					0.1914	0.978372
0.1915	0.974986	0.1915	1.10544					0.1915	0.978372
0.1916	0.974986	0.1916	1.10194					0.1916	0.974931
0.1917	0.9716	0.1917	1.09845					0.1917	0.974931
0.1918	0.981867	0.1918	1.10533					0.1918	0.974931
0.1919	0.978426	0.1919	1.11307					0.1919	0.981812
0.192	0.981867	0.192	1.12334					0.192	0.985198
0.1921	0.981867	0.1921	1.13022					0.1921	0.985198
0.1922	0.981867	0.1922	1.12678					0.1922	0.985198
0.1923	0.981867	0.1923	1.12368					0.1923	0.981758
0.1924	0.985253	0.1924	1.12368					0.1924	0.981758
0.1925	0.985253	0.1925	1.12019					0.1925	0.981758
0.1926	0.974931	0.1926	1.12707					0.1926	0.981758
0.1927	0.974931	0.1927	1.14742					0.1927	0.981758
0.1928	0.981812	0.1928	1.13366					0.1928	0.981812
0.1929	0.986065	0.1929	1.14159					0.1929	0.981812
0.193	0.986065	0.193	1.14159					0.193	0.981812
0.1931	1.00235	0.1931	1.14497					0.1931	0.995574
0.1932	1.00235	0.1932	1.14497					0.1932	0.99896
0.1933	0.998905	0.1933	1.15874					0.1933	0.995519
0.1934	1.00316	0.1934	1.15186					0.1934	0.992134
0.1935	1.00316	0.1935	1.16212					0.1935	0.992134
0.1936	1.00665	0.1936	1.16212					0.1936	0.992134
0.1937	1.0024	0.1937	1.16212					0.1937	0.985253
0.1938	1.0024	0.1938	1.16212					0.1938	0.985253
0.1939	1.0024	0.1939	1.15186					0.1939	0.985253
0.194	0.99896	0.194	1.14497					0.194	0.985253
0.1941	0.995574	0.1941	1.13705					0.1941	0.985253
0.1942	0.995574	0.1942	1.13017					0.1942	0.985253
0.1943	0.995574	0.1943	1.12329					0.1943	0.974986
0.1944	0.995574	0.1944	1.13017					0.1944	0.974986
0.1945	0.999014	0.1945	1.1293					0.1945	0.974986
0.1946	0.992134	0.1946	1.13017					0.1946	0.968105
0.1947	0.992134	0.1947	1.1293					0.1947	0.968105
0.1948	0.992134	0.1948	1.12815					0.1948	0.974986
0.1949	0.993	0.1949	1.12166					0.1949	0.974986
0.195	0.999881	0.195	1.12253					0.195	0.974986
0.1951	0.993	0.1951	1.12505					0.1951	0.978372
0.1952	0.993	0.1952	1.13193					0.1952	0.985253
0.1953	0.993	0.1953	1.12678					0.1953	0.985253
0.1954	0.993	0.1954	1.12592					0.1954	0.968105
0.1955	0.986119	0.1955	1.13017					0.1955	0.971545
0.1956	0.986119	0.1956	1.12707					0.1956	0.978426
0.1957	0.986119	0.1957	1.12678					0.1957	0.978426
0.1958	0.986119	0.1958	1.12765					0.1958	0.981812
0.1959	0.986119	0.1959	1.13219					0.1959	0.981812
0.196	0.996386	0.196	1.13471					0.196	0.981812
0.1961	1.0024	0.1961	1.1413					0.1961	0.971491
0.1962	0.988639	0.1962	1.1451					0.1962	0.978372
0.1963	0.992024	0.1963	1.1451					0.1963	0.978372
0.1964	0.985253	0.1964	1.1451					0.1964	0.974986
0.1965	0.985253	0.1965	1.1451					0.1965	0.974986
0.1966	0.985253	0.1966	1.14171					0.1966	0.974986
0.1967	0.985253	0.1967	1.14171					0.1967	0.9716
0.1968	0.985253	0.1968	1.13483					0.1968	0.9716
0.1969	0.985253	0.1969	1.12415					0.1969	0.9716
0.197	0.985253	0.197	1.12415					0.197	0.9716
0.1971	0.985253	0.1971	1.12077					0.1971	0.9716
0.1972	0.985253	0.1972	1.12077					0.1972	0.9716
0.1973	0.985253	0.1973	1.12077					0.1973	0.9716
0.1974	0.985253	0.1974	1.10963					0.1974	0.964719
0.1975	0.985253	0.1975	1.10963					0.1975	0.964719
0.1976	0.985307	0.1976	1.10963					0.1976	0.964719
0.1977	0.985307	0.1977	1.10963					0.1977	0.957838
0.1978	0.985307	0.1978	1.10189					0.1978	0.950957
0.1979	0.985307	0.1979	1.10877					0.1979	0.950957
0.198	0.988693	0.198	1.11215					0.198	0.961224
0.1981	0.992188	0.1981	1.10877					0.1981	0.954343
0.1982	0.992188	0.1982	1.10877					0.1982	0.954343
0.1983	0.999069	0.1983	1.10189					0.1983	0.947462
0.1984	0.988748	0.1984	1.09483					0.1984	0.947462
0.1985	0.988748	0.1985	1.10171					0.1985	0.954343
0.1986	0.988748	0.1986	1.10596					0.1986	0.954343
0.1987	0.988748	0.1987	1.11284					0.1987	0.961224
0.1988	0.985307	0.1988	1.11657					0.1988	0.961224
0.1989	0.995574	0.1989	1.10969					0.1989	0.954343
0.199	0.995574	0.199	1.11307					0.199	0.96461
0.1991	0.99896	0.1991	1.11652					0.1991	0.96461
0.1992	1.00923	0.1992	1.11313					0.1992	0.950957
0.1993	1.00923	0.1993	1.11313					0.1993	0.950957
0.1994	1.00235	0.1994	1.11313					0.1994	0.950957
0.1995	1.00235	0.1995	1.11313					0.1995	0.950957
0.1996	0.99896	0.1996	1.11313					0.1996	0.950957
[truncated: 30,982 more rows]
