# Supplementary material for: PIEZO1 regulates leader cell formation and cellular coordination during collective keratinocyte migration
Source: PLoS Comput Biol. 2024 Apr 5;20(4):e1011855. doi: 10.1371/journal.pcbi.1011855 (PMC11023636; doi:10.1371/journal.pcbi.1011855)
Supplement: S1 Data — (ZIP) [file pcbi.1011855.s021.zip › Fig5F_Source_Data.csv]

DMSO	Yoda1
2022_09_23_09_23_AM_DMSO_angles	2022_09_23_09_23_AM_Yoda1_angles
-91.7119462422013	-123.765846609832
-35.6712025159553	161.401579726686
-17.2041424936802	138.323035830015
-34.3628990854619	-129.997444398288
-66.8941359296898	-108.015378542458
-106.523797779401	-116.309207310658
-97.2135977547372	-103.318379177309
31.3256478323049	-174.97926515285
-8.56398680783363	86.710969843948
118.923245803424	131.341674719377
84.5780043340704	141.243181375108
-29.2206907180253	87.0963100348865
-20.1514989987288	26.8757641206533
14.5239066164838	15.0149423594621
33.3461360403134	41.1654443706554
47.5915306131922	59.5637067111177
52.760144740909	64.1995802981444
58.1424601471159	-0.0472031225024281
42.5553757700514	-83.4863004012051
2.03316378236743	-138.527459525306
13.2625105198184	45.57774295585
32.260270328165	21.15611785958
25.5960299077396	35.1632232520761
2.9335784171676	54.2798483863624
-1.00636473421796	44.9653059764614
2.54843253592398	21.0934596259469
5.18465166332738	8.44684063864587
6.48030096617048	-24.2455837468782
15.8443611455282	-82.7121900088825
27.6955336776945	93.5719833591406
37.1455793093934	40.7591249588192
45.3824940271797	15.0351222096494
51.2938136624931	44.30238319796
60.1478353688648	0.384024719174719
55.6199802026866	-49.3421775050785
-88.5979519892675	-91.9610410091786
-54.5757424500315	-97.9035554035203
-7.74329689995068	-123.244430421738
-28.8571539725444	-107.406945809224
-78.8848593083376	-100.029737308878
-102.469045620017	-105.036408517241
-154.94419109648	-100.211145837275
77.9154274755377	-98.8810697730274
70.8865170047244	-127.873023030838
49.1711846096794	-165.833188622637
34.1929000337607	-160.553334730444
-11.0399208051461	10.7658551491102
-8.30061012798246	1.0872090711504
8.12310457198038	-1.54052224936766
6.69379375457495	35.1393058421244
16.7963398711536	68.8778414475628
38.6176846786914	71.6134806245235
53.0325864766926	61.723857031974
37.9934002053535	66.9060988884826
32.2417889556066	70.0816563291711
47.5481218405268	44.6757246141085
51.205668003048	34.4145326051042
35.9670470902826	38.3417713305966
11.4197748590165	59.208064484939
3.15598056512283	43.4733946442357
-10.1073775592596	7.32821113431256
-5.6049845474506	21.7395927513045
9.43530543001688	62.5892786759838
13.9442744123283	75.0451595543587
24.7782476370372	62.7041126124825
40.5202389925232	28.3601427001216
45.3280063587858	15.8477084574103
48.9852075777255	28.9033856670447
66.8785060578103	7.2385643546532
61.5086981174512	-23.2622347159552
-76.910609400057	-54.2290005750105
-54.4124841584678	-43.5155883956617
-12.3361871465005	-67.1064795906487
-32.3337100893185	-93.4262199756826
-96.3803632889587	-83.2702342985287
-80.8309707936091	-86.4380010049541
58.6717787382904	-86.498205386096
80.2014641278447	-59.6134486538607
24.937822159513	-79.8312115932617
7.65253084300478	-139.471065176749
20.6442290256911	-108.960531954154
8.47716102114281	-60.1368057806345
1.28486101163671	5.69591907939295
-6.22526934490641	14.6760700554884
-6.89010070778086	33.7616526400969
26.782269886662	72.5044723515164
57.5526337134466	74.4820690843517
43.744952194693	61.7489491909235
32.4489096221656	64.7293314131279
66.4299478826581	65.9222269597901
77.5807025986527	37.8409578158318
46.9397933799354	29.0482064696668
30.513542366217	39.2626537681283
5.00216487896458	44.057291799665
-0.17055750639245	14.2671535421784
5.12728071215387	8.26156577260742
8.66150289466765	-8.8044574513602
25.2178086571043	-104.837653219841
21.1713899449624	67.0101230843482
31.0310006272774	29.1448143243948
43.9578469665496	12.492549073322
59.9490124983218	17.5433232900859
121.820814284683	-5.39603044165266
109.211532055166	-9.68540424844369
66.0648011093571	-12.5694423416745
-43.0797918988707	-58.3772547709558
-19.2409802178058	-37.1238496614087
-44.4379066928551	-31.1037597053633
-61.8019821653009	-55.4976916687534
-109.403495400381	-74.1643863849808
-74.2686222366983	-74.5439162323751
38.4674909928676	-61.9130921874651
41.3342368987136	-46.5976475497497
13.8934496279665	-91.5163684451469
19.8335818804657	-105.31520762059
32.5415237580435	-4.58121431192385
12.8868431703962	-63.1814204815666
-0.0588089944550916	-59.869004714438
-13.2305197130997	9.28204201030077
10.0328583908246	6.09180109356846
68.8002650314534	23.13327281525
80.9071084163343	37.1491440261283
47.0618854228175	60.6131409885885
38.892422690754	53.1798182747969
70.7257706158567	35.8705111843617
63.4134771067113	27.5617882564688
27.2453028225821	39.2406252444638
23.4560811886343	37.0243388495729
29.3850355643063	2.01835735023815
18.4027698297305	-9.15063361159031
14.5987741183453	-8.78569657049392
26.5715591074171	-40.8382625440056
5.16764233364372	52.7882654126525
30.5967531534138	51.2489867887113
40.2753188324105	30.8366099812535
44.4006830045989	20.8577965471574
81.6641596340777	5.98804237959312
49.9694035707044	-19.4683793247511
-33.9139399160308	-24.590482483836
33.8522679180803	-26.4282685553042
-92.262923074118	-32.5012519922525
-77.092867267154	-3.60597753182498
-65.3415953614239	-9.93821936199196
-35.3794856979238	-40.4116038971751
14.8456044759518	-82.5544247006081
16.006197575437	-98.3254217126344
0.479632277647835	-70.1643494117567
7.97950625777207	-50.901109332774
29.9171400695371	-106.249069536886
11.709606922836	61.3360973689144
-2.47359995396728	28.7888690218826
-0.139437742688555	-37.6153966969194
25.8221269038696	-67.8069568676621
81.1793264780832	-17.1976345371031
42.2248822164285	-5.88326321368156
33.6778781930015	12.1938300264226
32.1097337464279	19.7285691428407
33.5844788055468	34.3435303274615
13.9001958558604	47.4778533028095
-13.8465837009193	23.8887208553999
5.87845763541663	30.6828461841223
63.0721813759572	51.8498002638537
-1.25525198889506	1.51151862200014
10.9545952101233	-45.877469058996
120.585004730291	-34.8937450445983
-94.3279788967146	-20.6117790537574
18.9970534021905	34.1845805478838
-34.089358030419	88.7477861755463
-49.3938802649459	54.2824529176306
-43.0139458806718	39.9500080941811
50.730631372848	62.9393297090183
51.3379843776575	-8.77094922704642
-18.1838945413037	3.08471427302991
-30.6468324837438	-23.8085969511952
-69.8939690554153	-57.8125076575991
-88.5734125022587	31.3651756092491
-69.624139734637	39.0575559328212
-35.8009832406792	-6.24495780661597
-0.727864993212631	-56.9611588902196
-9.25487328889952	-58.4110085851363
-7.28741894621766	-75.29837413962
-6.00675788976967	-129.703750701455
6.06886730418823	-158.520542470563
6.12982999988524	-160.576003203272
13.4818587026802	114.973204946496
15.6687980176697	13.0626833922204
23.0692845422658	-21.0491933591324
17.5449262134628	-78.8062900600164
8.86318960983782	-80.6469448780906
24.9409333669178	-12.9053306377156
29.3062094745363	11.6577979835386
8.04913087459779	20.379915669372
-10.8926380586017	12.713341639165
-15.7008613853697	44.8826837954587
2.2634185389806	40.6859147074924
-18.1685908149628	48.3317792128975
6.96101222180759	73.3135025754701
115.805441467193	-6.86057114860793
99.4130803960166	-45.4678613241588
-66.0515759664951	-36.158286396832
-31.9164326784083	50.2362279261767
-41.2156906491023	15.4773981064925
-40.5405191138224	54.5341535217751
-47.267762180882	48.0760612021847
-0.694327678924834	30.1896656365082
-47.4761580192381	-146.557684168127
-51.1326810547142	141.6696958575
-35.6730407846282	45.5306252093125
-50.0750929269107	-22.1582802071607
-34.897590364503	-86.8422087662255
-10.5418485772841	68.4053200166798
-21.2720844588459	117.201320228285
-6.05004528715008	35.259578929311
-1.11297114301588	31.84578191255
2.58682551598898	45.0243221595457
10.1498945858246	23.9777122622838
19.7430716305201	-48.4988456647436
22.7972736676673	-132.508501039577
26.4949737475402	-147.778047052048
-30.4576137617969	-172.658693083478
-8.8614197802326	34.6845949910587
28.5018709670654	-49.5455474291635
33.2569015277479	-72.3075840206353
22.9955682004252	-90.4377539544473
9.70682244017362	-57.5163396785936
24.1072384541567	17.1527638054494
12.5316444139193	52.615436495298
29.0277320781985	-6.58073433003341
-10.2728473233389	54.5274482052647
24.1826109645845	44.6372125324533
90.6467352510193	53.531371370186
110.066458603521	77.5633361864321
-46.9242198989595	-15.3405132693143
-63.7109411509018	-22.4076277894832
-36.3571287949824	-23.9844480181819
-46.3410197971187	17.1166178648625
-40.6085455668389	4.99330473417263
-9.5729017566139	-17.398452379351
-19.071760362925	132.702975528285
-32.9698498725937	99.4991465173113
-26.7673451263097	65.841011991077
-38.8232061836425	169.268648451788
-10.2896764091937	-119.00885203055
-5.86032083614229	75.2485019783746
6.61590519931706	39.9879451637592
36.6851218475064	49.4317935560278
74.7300078685304	70.8832536609157
27.4853485360369	80.4888063298703
-26.0720138858486	43.2647598779522
-67.7421201313965	-121.532122687795
-25.0122390209538	-127.840313919007
12.2395704599322	120.535221720922
33.1211273821961	-48.9395191579108
30.8074199538557	173.689521257652
25.5831644280397	-97.8118084284294
26.0760056606805	97.6840360369316
28.2990512157522	-8.90297033939111
11.6454439671825	-37.6316976505027
12.5694893199552	137.518776595663
-7.57355626589369	-43.3594789932792
-61.7551847519845	2.95294196927536
-60.9942379045327	-32.9780817102848
-50.439299869793	-24.721572501207
2.44083525291882	-7.87111126476882
3.67844472665986	-0.211576903258431
-34.7218414949822	3.06363046202103
-29.0912658615113	0.218951056592944
27.9962505746209	-7.50008352657799
1.53700190126195	78.5264045092053
-23.2669177197473	104.301665348306
13.4509501433025	104.730304081008
47.6671376017143	171.237415658312
28.7974966801602	-38.2568150358955
-29.2314702778519	-31.3589359678317
-39.5212304577692	5.18760970285614
-43.9592930429225	57.5813495533104
2.2352190836283	76.1957626791651
35.3281888749113	78.7169481058385
36.5859779538007	123.287925981995
-65.6642281836573	-115.635169926851
-80.8913543609369	-114.799201360936
-98.308500574122	121.164820329332
-58.7691742871475	123.797255198319
-8.62068742884779	126.134561057442
-28.4602515466172	-47.8117951320521
25.5012443363361	-45.9491741827454
3.085204962519	-44.2767798216562
4.0728648469319	175.021741111522
19.1544931972846	-125.119000817861
20.3677996962369	-135.901778571069
-63.2322282679395	-72.2974996877724
-72.7961023674084	7.83449861492361
-62.6491143341291	-6.91061748422408
-40.1587156785965	-40.0123171248485
-64.3761161908777	-12.6619454660647
-22.0756176823902	-21.1747678400575
3.19803702237946	-17.819288605917
15.7976483574145	-25.2216991341226
14.8686006421395	-10.894710306858
22.138775340878	1.6619161103415
24.5582845575343	2.18515069252568
-62.4474036649476	-37.2578301747918
-67.9853982974669	-25.2012238030585
-67.8736792830199	-14.1810104587155
-55.2143769493349	14.3764457802149
-50.8552577958685	-103.078566010219
-43.2631313358866	-108.718901607962
-56.8802585511478	-84.1509401655634
127.724738520895	-57.4379909516791
-31.8738446625662	-35.2605372564943
-8.12857789023085	-20.4457686070849
45.3902357954129	-24.0862295490836
63.6106705991108	3.38095174415111
64.4351195270401	39.5939435803721
76.2414729958574	36.8036057618383
53.0475988271784	36.849999046273
40.8216575380317	34.4466281237335
43.2259924886214	18.57305524882
-29.3903549566161	13.6712507446997
-21.740331875518	42.5597732081441
-29.213664326077	56.0007404436734
1.50877541029608	66.1590529150231
18.1558796287322	50.7226687417928
11.0057563024006	34.1195364376513
2.55295787890263	43.5152661977483
2.14786395346683	34.3072585376172
12.5293846250099	27.8530407678455
-20.1804869336135	37.7521712667481
-71.7451428987484	45.45229982252
-15.3266414675494	31.9623642526942
-1.91932445620656	29.4528150231079
-22.1531297143914	46.6111540776011
-31.4758031427337	39.7256435361547
-27.9652726701291	35.7477486428077
-58.4989642080915	34.9877222469232
-50.2188888072187	36.0795392262303
-9.62096500142773	35.6442322905809
27.4261577674874	45.8208384976718
49.5691876851889	31.7262162587463
45.4930275083043	7.17035346331823
50.3230045745178	-90.2450558249586
57.4948297401471	-97.9244867266116
59.9219951753893	-74.1216069059474
154.876838613607	-65.3099883087567
61.8462639580134	-49.8213919046835
1.74364425412276	-10.7543988150936
-5.16222773694311	-46.5905673703816
100.386692444388	-33.7842940213319
113.022578629564	19.2828298374002
103.951007168624	31.9244547823516
56.0281527932846	29.7232442827226
57.0843287342478	13.5397060641603
54.1380444235963	6.58317450535613
-27.6308474368007	-2.00671749542482
-16.9404711774942	21.3458485506173
-17.4184557095437	43.6662721160898
0.459886182047244	66.3378039685872
26.5254843711547	64.3081306692569
26.6094492059916	39.4675277926527
14.9742842510274	40.9616536371331
16.1050193597377	33.379971272446
19.5517278444865	32.5834938511843
-11.1933486657055	39.9892022157827
-4.40021641570836	44.6200989980961
15.7013769002665	33.4696500971082
-7.56872017705106	36.0618155633772
-29.6643602128729	49.8591288853932
-22.8583424143077	44.3049563980494
-20.9798411524562	42.0905345649573
-43.609463990005	45.4362716581835
-46.6775036501723	40.8418528663629
-10.1166715393738	29.5094793868123
30.5871266025728	27.8845937283972
43.6270137408065	11.6388593208894
49.2961551760697	3.4938780718998
53.9210147219296	-64.9925983145459
55.8287033546709	-86.0819945350916
67.4032656112801	-81.5036490373529
-156.76955295757	-71.4910501881886
48.8031529381482	-55.4307713085885
-16.2439291623023	-46.9133050465952
-145.427288116273	-62.5791495768773
-142.715899380678	-52.9561343637137
-152.434827225235	-52.9197060765627
122.069441959649	-17.87313266877
74.3048977299099	25.3222430380007
79.123167940247	2.73922664984144
66.610824228067	-1.70237160257413
7.82546796284582	-2.41189937397609
-1.154377466978	25.171276357205
-1.83317472050038	52.2198744106191
-15.2511507066477	40.2534696503542
10.4207808604233	39.4991565792437
29.2424240941876	35.6885371690939
28.9539823282079	28.0836561197133
41.0284986706612	27.1689214895076
18.3523482620952	24.9360255069642
22.6829098316551	36.4740083605636
17.1940866672508	52.8792258450481
31.807431561933	37.0204143974556
27.9561993227865	24.6969021741528
6.09824356568878	31.9484816839306
-2.07473845085727	42.3159266176231
-28.5945152908183	43.1644912368255
-41.6335853713366	50.2751065549891
-44.7992352824753	37.0108099795591
18.6633363618176	23.6770990462097
27.6562238371577	19.6143401259181
20.1106632470231	-2.85550799670187
39.7520109156977	-13.9861889431809
48.0761300024736	-43.5697622011703
71.8479438286483	-66.1322900428911
72.9445432373741	-62.3036842869886
-51.3077355844579	-57.2936764381844
-54.9059208237505	-63.1680603616105
-59.9737415003961	-67.6026910929125
-177.825009614152	-74.5369035004488
-113.868423934781	-55.9600368988889
-140.420110975604	-57.8881519096769
-168.854380460872	-64.1940356560276
-28.3496987159197	-7.35883184992335
25.7295356805447	-30.0833173258857
22.155980572183	-17.3134324397621
11.4932884231777	-2.72866300081449
-8.27418879234059	-1.26373351637379
-3.49924211958928	11.6831484246127
-6.21179656016066	21.2017807500313
3.62234172933388	24.8918409269438
40.3607254494832	26.0041141670657
102.983009312653	18.9430258723559
64.81654222286	16.343634022033
17.3569079185695	19.7385416322912
32.8241142399697	36.9754366504207
29.9896312449999	41.5769598398545
47.4055727686412	28.5419756160398
42.7110229476425	-8.10998759306422
26.326046062438	10.3561070725706
14.4285507183435	27.492893364302
-20.2799176148757	47.3481688136777
-51.4112831318114	58.9262150498549
-74.1238013776598	29.8016420982199
-140.394233270996	13.745160207095
111.956135698616	21.2205172673307
81.6567493648165	0.942529629402147
45.307587236014	-25.9916238640655
18.1730187654717	-49.7401739912891
-46.2299639467915	-52.6824563237782
-19.0821249463537	-39.8595473377129
18.1080920133006	-43.8129062535136
-28.9772419181358	-58.7757807239745
-98.6198059014232	-74.0037899773522
-111.957947447431	-84.8963726271405
-105.782780678276	-73.331671633211
-76.4040056132892	4.15189531033309
-9.17137462189091	83.4557345255619
16.1142758637796	3.15789585221172
6.95176676311709	-61.7218929957038
-10.3250723575899	-43.8907372977011
-16.2618903672354	-3.01358662365423
-6.97635633576632	-1.30796759397652
-23.5813556501751	-7.05970605800813
47.237619735946	5.19023298035258
101.605515041423	18.2895728586727
34.1357880628095	20.2023218952029
20.0030071877851	19.3710162719783
29.4136193293556	30.1753541377309
30.7786006401025	60.6741069351754
82.5621123098929	49.0684233511898
27.1427336371173	18.632796045293
0.537694978925632	23.9857158888934
18.8079845418856	-9.34711710746039
-7.42327489075039	-19.0883486532023
-57.471111651494	14.2152446056333
153.706846432728	23.3620384230763
120.570588155855	21.8761823306405
101.469197502996	19.6123334547136
99.0564021872807	5.59136704827397
71.1386095806604	21.0426425854664
20.2334320411085	11.6578703763231
-58.9231734662714	-31.5244178300803
-52.5260092930344	-39.8605468479299
-21.6209313472849	-41.9730102782107
-46.3627625954508	-30.5916358362051
-83.248284081658	-27.272871709222
-121.191144522107	-42.6195630909123
-87.1022771643323	-148.965818023909
-45.4823685535097	-106.235816269503
-16.3831657640352	-67.5408451074387
-21.1074796354927	83.5638249002249
4.77142867950368	70.0117471783311
2.64619126591803	107.75504543348
-1.6633738683798	-44.2297580923067
4.76775958320071	-55.5206404557895
-11.8553240206828	-16.5330358858929
-7.26594883556809	2.86538910135353
46.9103704716996	10.4505648285202
41.871770474369	13.9000941348711
47.3728308367569	18.0528828480602
48.5331269733212	16.3012058107383
-0.560039807431557	8.23184568643626
-93.2134446420878	50.9491681354517
-59.2674691979109	120.537549134514
-140.350166828001	77.4497737536305
-0.152356727917132	-172.685865051764
-22.7101010967586	-128.354284184894
-57.8677923461986	146.290276218867
97.0604039375821	-115.855353976519
100.829233992441	12.3941033984538
114.10399515648	20.6717412085589
112.20537339674	0.882179368724846
100.541859342768	40.6508663689664
101.182520271345	42.0963602240537
-60.3081205160289	22.1541923505123
-68.2909251310565	7.84409739951343
-103.055482678973	-17.8914640081715
-92.1708149528737	-19.846424498129
-46.8774202313097	-32.6798877305056
31.1301239266321	-25.3532400576463
-77.8110651028206	-11.2453977683287
-48.3493678161656	14.4794769551033
-35.3028310855169	130.201353737907
-31.6084989868891	-154.44725794064
-2.22795242157849	-73.5295963816231
-0.878254366451692	69.9707978092206
-4.94535465048704	99.732322625419
-5.87611970491291	45.1518574133812
-14.2481129726155	-0.0423118744828491
-148.568575138225	-46.701235856547
91.4153477122783	-51.0924811184159
68.8553694735154	0.627633346712893
79.9383250679031	22.0997714127285
-61.2271846489428	9.18174492270496
-71.6353255086408	-18.180450874706
-111.636544338419	12.6820036589541
-47.3272693811887	24.5308533603025
-34.9786840292983	4.03342759727379
-39.7194457251387	-73.9861147213004
91.502694808515	109.507040594309
108.922202546089	136.146503995617
109.639051697765	-119.448273855263
116.369912291793	131.381314845676
-56.8662130014548	115.251979388463
-81.9979398632863	65.9902757251145
-93.8034963020384	69.4464419632612
-77.2233114720941	52.2015011187233
-26.8063582025054	55.1622875216652
-46.5901787978374	51.5389587671424
-81.6135177327864	27.6953863806627
-68.9168418246813	3.03881171990837
-32.6281486640629	0.467657458380237
-8.47626601036752	-10.1757603429887
10.3500284655257	-9.15860934349633
3.88913366595402	1.96428267535503
-27.6573827002447	-9.34973217817459
-30.153057707123	72.3083937032402
-47.7256440917717	103.753034231322
-68.4645486494015	-95.3090552494003
68.7688521512278	-66.5845230704915
84.3687485082416	34.5960346372629
89.1931925706237	23.2817085778319
59.6445305572467	34.1854089002767
-30.8442898348014	-32.2083763786083
-59.2584174424189	15.9048805955012
-58.2007693531716	-65.7977252610152
-26.7750796951668	7.88984435329674
-47.3953731332117	64.9294960905246
-77.7796927552867	-36.2170528107643
-147.420623702929	-46.4707544747619
-61.0016937136039	12.7323250867755
-57.4313457341619	101.910827925284
-71.5885722954946	-56.1846846503124
-110.328656938243	75.7292725346247
-120.497509591673	122.841811337324
-17.4716329771979	120.098467507671
70.7662748409463	92.3769577800879
83.6384869264879	67.1973586617166
21.6238452279292	-35.9605752974815
-39.4878660715515	-8.41737765610657
-49.6938737270729	41.068928655194
-54.4780956001333	-44.4113809846084
-64.4998939265454	-113.634863565996
90.0392712703628	-11.8809107979006
81.0042989006685	-4.27902686095305
82.2620879795579	-1.45996511163683
62.9623117255816	19.2343852000752
-8.2701205235516	35.9178321636735
-14.5509015152053	80.1236872500071
-15.5760643559809	34.5960346372629
-99.0327306269202	37.9624953006927
-54.3037710545971	-12.1100249815213
-81.1544061644444	-46.4174299324605
-94.4646116255076	-91.6287216779648
-32.7645550793139	-35.0888675501284
101.861994294114	-29.218031403443
93.1446916643362	-27.5456370423537
88.5803419756612	88.3005488879827
8.69827337687394	122.538813223301
-5.32064990970525	42.2599067351123
-66.2407529000292	14.1665060798131
-47.1787547056953	24.3830971842533
-81.9392307674363	-16.5853221644488
-85.6276687277904	-41.2077678361266
-68.9103983452546	-11.6901229610199
53.0205349212791	-30.0740942832162
79.855935005998	-3.07114039254441
107.265785654364	35.7247869261495
35.6732476607945	117.13609586605
23.6606968820808	112.301746604186
6.0785388589722	89.6252137936591
12.0875448164668	50.1721986837854
2.72224432380006	7.29105804874678
36.6783336660487	-8.1275620397758
44.4936272128156	9.82019535269754
-155.973482153489	22.6760908522721
-94.9258249027138	-69.0479730509858
-122.962943649826	-45.3820767459156
-137.950569366816	-62.7107678196024
-121.527271072694	-60.4960126922832
-107.26981837882	-86.2394099179914
-166.719388996084	124.11055913812
-59.834183323485	125.359801816817
-110.168342320393	126.489431361643
-166.931806677715	-126.38578253633
-87.8836404288004	-119.032263580108
-63.1289265765157	-115.00750376598
-78.4463569161751	-105.222911164996
-72.803542908325	-81.3263946470487
-46.0805401471806	-69.4470700090558
-1.85928363861042	-79.0405513071807
5.20189789912668	-158.581555183032
11.4277173777467	128.078231862817
12.4006621851903	75.1193582598694
-42.5837859479887	104.207825286298
24.4311411722829	-136.060344916156
63.3494793034929	-24.4280008280847
62.6892978908898	-31.1006379179761
6.8360419348564	-4.76091764238311
14.6007733029878	33.8990138762919
10.6734834057802	50.5681981284347
-5.8012626202946	62.9575302753743
-23.0967836890055	38.1531431526446
-18.9898294527578	40.5138165713944
0.58455302621874	41.7487940516413
20.6800741499011	32.2286966104407
40.8732805151882	23.2922157835991
29.8517502036375	35.8265094071474
28.1834313373522	39.3274049706296
-62.6982200142165	33.852012494889
-141.942991266514	58.6873198829428
-132.596830207402	164.541648720159
-126.937773091981	87.0374200748794
-126.819458199314	52.1471604480492
-119.737737384623	21.4573361650761
-88.031404596691	-2.93531040291529
111.583364653647	-18.7986006483684
-139.284893636167	-8.99526090447262
-160.162080367448	-9.27639663720198
-159.544816437522	-110.905696456449
-65.1608645089979	-94.2238487865801
-58.8853272484387	-101.219909046124
-87.1443871595451	-109.300357454442
-79.3394209144734	-86.2199579661427
-50.4627263743303	-64.3332617894048
-7.5972728809228	-71.0139959116816
9.47699792044604	-78.7480593107049
35.9318532375339	-46.303924523629
24.1642513789523	77.0072137880635
-55.8846088763902	118.78676054212
-10.1558859522531	150.158425462174
45.4541549340042	15.6788471638751
33.0894958012495	-28.462393855426
13.418482273996	-16.6694511411045
4.93426162579762	97.3464570047997
-10.8895244412894	76.6080709216889
-29.7085890216622	50.3091390961423
-40.8668573648759	39.1922031306555
-24.2181004026199	42.6801254567814
-1.37406727850361	45.1255439161191
23.1220965264577	45.3892537059622
48.6898357629472	46.0618844999167
35.2833694543493	54.2538892947734
18.0570066675307	56.7890782098284
0.414856324163599	29.8383204152267
-129.409067254749	46.0216695088722
-129.725079147985	101.479475574947
-123.497472705383	62.2329304894374
-122.705489548053	39.3504383466557
-138.10433067209	23.3461962016778
-173.430535364491	7.54161696872095
105.714236056355	-3.44498670576922
-163.927920694554	-4.63820160025975
-79.5204584048623	-8.61049741841353
-48.9573425628314	-75.9343428138237
-38.5628963755509	-78.3972253528549
-86.785798920297	-92.6065049723226
-114.189869442024	-93.2346345707898
-92.4613971464395	-91.1978416461329
-54.8184578696684	-77.2467443156878
-24.3242800734506	-68.9385652256111
27.0868004587395	-69.2169340361273
34.6748158864453	-99.9344175680011
27.2631814398413	-141.476231331088
2.47801815188385	69.0055981452001
33.7338538468191	-0.417447055862098
5.57459849074462	1.27057696366406
9.38110215246313	-6.01685374812456
-3.19256972730111	11.0627756482897
-20.1214442482978	88.4424754744547
-38.0777554652415	39.2860313578309
-45.4814887472997	41.0303957085999
-35.838825736513	46.9780339772873
-10.7906351741651	40.6583317085053
10.5945437839603	45.1175958444548
23.7390049666368	48.826180803707
45.2395098331013	67.4610402162667
-1.9435888228672	81.5384479178944
4.28432207043344	61.7762441940775
22.1466207292042	28.3660608997402
-105.571853584915	34.1650368186174
-89.7113087844594	75.4712878690059
-89.2349178458719	60.0532916667865
-84.0917879461282	28.6393640432524
-86.9846267245691	5.79296598120231
-68.5325029342706	6.34954043959256
46.4411862286574	-13.9928724440205
37.9280028997161	-12.5817403872047
-13.5251570068858	-27.4527459662785
-32.119031562762	-70.3734075200767
-47.7289110549189	-77.0969682810525
-96.9461682734942	-87.1781872867293
-112.772744751874	-79.9483574633068
-146.023523325291	-96.9259518716869
-65.1234735823803	-88.7673461580854
-121.558139653704	-80.6724920582659
154.919912518203	-93.6957416659293
45.2301463931877	-125.383727439705
6.49097827148388	-146.784008822072
31.5106811250675	-108.7003324553
75.4589426153752	-43.7036285172954
5.54446694547106	-23.1907250718728
9.79860885274449	-11.0154445397074
-15.0041794756803	-14.8676669757536
-47.7500130373483	-9.02926307557951
-20.0143419847033	11.6685262021559
-59.9875135519439	38.6860508301711
-126.237640588916	45.9093451741172
-16.9934211886987	38.5950682577743
20.0341389379457	44.1444875066734
23.7544141980429	48.6218264950652
-54.7131775952944	62.6417105704907
-58.4826301488741	60.8683508751766
-36.6175931508115	25.9945586899165
-46.189162070137	17.0954923237594
-49.1916494147199	31.082899502695
-61.0164225173834	37.6279520149691
-40.5048800598668	61.5770662874561
-38.4934392534761	43.0104285047244
-22.4143800877844	11.2267094312261
3.49574933135336	19.9830978802876
-4.44784700959366	-11.8708951023813
-44.218882616688	-27.251349716373
-78.7364284981221	-33.5780985913376
-141.04293102947	-47.5255531399452
-171.106413548358	-52.6060687347427
-107.702645489918	-76.1964428271111
-73.663976156504	-76.140578975479
-133.944289476805	-83.1530945889798
171.916917837489	-85.2663645135358
-28.1733931559115	-99.6381339524099
-29.9507817004715	-124.682685125948
-23.7053620052648	-156.055330637286
139.495175846721	160.04412706974
-156.048145290283	166.564606933186
3.87743306739098	-28.6015354398671
32.4198999740594	-14.919443568846
-103.402234493872	-4.34782941439447
-18.1841750747801	-10.5386905368322
-45.5269694824202	-9.16258921412125
-87.4475216882725	17.3409893753922
7.69948581941995	35.1336209586752
12.2488009559441	44.6067040692185
-79.2825298467978	52.950964562763
-111.120816165535	62.6084297716913
-74.8638014866012	71.7028217645566
-37.5071424334166	46.4364798460875
-39.5487916170398	23.9685419972539
-44.1042955457653	-3.4362896193141
-50.8488621626071	-32.2876439097083
-44.8332254298138	53.1594199480232
-42.638033031162	32.5884491402307
-13.7340155882782	44.3217034879174
-5.86424685138336	57.5525021971936
-11.9437036266651	17.0514871797682
-81.1393359435697	-1.52184520076338
-87.2402529526941	-52.0676134055412
-74.95212293205	-43.3094103090549
-37.4343873162379	-37.339888225299
-41.7753688604952	-22.1625684396674
-30.8041632334954	-30.075008901357
-25.3787228578669	-57.1062861429254
25.6808097261687	-44.2772972786902
-28.0701057564891	-34.2407146186624
-71.3276579848387	-63.3603612779295
-74.4765200804287	-110.859247536753
-66.1914107914398	-106.359493720646
-42.6377470706502	-164.30594366432
-15.015589451204	-174.269354484859
106.209605657953	124.179201453342
8.35304775838347	16.6853706417399
-15.1675794746058	-4.89888678457846
-56.0248406235969	5.31240325058131
-57.255117967616	9.03782237170655
-6.21504567615246	15.0030999553715
24.6500664029749	25.8012127068478
-13.4409045149145	31.2616272619958
-93.469116615872	45.8208953783084
-109.056996437078	65.1157310859421
-55.6433309678467	83.4705283438335
-55.8331406655445	119.771928996264
-45.3124611599797	65.5876062364975
-38.0404094248812	-7.78635061402498
-39.3643080132768	-27.8937713691094
-51.3900284513348	-158.974821591402
-34.2784244657412	175.698831917645
-65.3744995080599	-3.98197488180258
-98.5475621434745	35.8016507676312
-79.5313374793757	73.8077258840783
-80.2138605907371	-128.996575609825
-47.8690482095554	-107.253065442224
-21.7967199722529	-80.0011703167872
-19.6991656303447	-85.8946469610972
-20.4893006746379	-92.7074376330834
-18.375055965437	-31.0654688163269
-17.3810539461169	-29.6573960240063
-41.5135692611494	-170.437887427393
-62.6009280901043	174.82389542793
-44.1470234480847	-172.682963942419
5.32690522652195	-157.517016806596
71.704464409706	-139.921707186114
78.7201346645488	-114.087751852071
-14.3250552138654	-125.687715740408
-37.9778602111213	-157.727825049134
-46.7750179498795	169.586395975098
-37.8454170716125	-128.447485335188
-19.6589340123911	-91.4356300498571
6.71574637767778	-38.7455035948938
26.84516732516	5.95664913713925
-63.3293977268055	32.5817529649783
-72.5566847216004	23.1569842623469
-79.1423703761513	48.009858952045
-50.2826659737798	55.9293719334194
-36.7563476242693	54.5428076292574
-49.4213651147601	84.8013986630929
-31.7040333036196	106.109777389669
-18.5158570664046	70.5242603853111
-61.3013408745239	-21.0079054585177
-79.0100165026593	18.2274104558661
-157.235091961579	151.97127593684
-61.1246458741408	-140.554572358337
-47.2766327088302	-45.4214161047722
-41.2969147294101	55.2684207534472
-39.2484564494749	119.840715593924
-34.4520348733844	-104.320202716347
-26.1890272537567	-91.5139726015823
-36.9554244358198	-96.0830771995462
-18.839894244234	-118.199509678755
-27.7795738540772	-123.418922606306
-37.0463365444602	171.684655347057
-15.814201704372	-154.41734430102
15.0053301152258	-132.216899582583
40.7197287854876	-137.97867913494
74.506387209764	-129.068546086505
-79.1869066890861	-126.761317705456
-84.6652559666086	-118.280599144236
-99.4803799316468	-151.362676746262
-150.780401696056	-117.959913814143
-94.9974241058721	-32.7296106260104
-53.8823022338324	151.582212770892
-28.4953509715629	-58.1677882403418
-28.5355651369115	65.1207232942179
-25.684790931872	99.315944938504
-37.8427001041247	95.2479370201782
142.873555213228	92.1799477623498
-80.6445287559031	52.2649805359844
-20.6350387694934	5.3845760107732
-55.5933774363073	-116.248335944462
-39.4833119277915	-71.3581808871669
-32.7542853574998	-57.440596302848
-28.2164266221511	139.014652588412
-26.8606527532928	-120.350432360623
-19.045947819179	-94.0198815119503
-24.4617926857424	-69.8272108297295
-118.887279080162	-92.1325994687779
-103.261608842909	176.861217976419
-131.518033529646	112.671508715961
-131.35948213302	167.285949992062
-103.08787821461	173.805751743719
-42.8826511153069	-143.348584655808
-50.528623085325	-129.266120473577
-37.5587224518452	-124.401606035817
-36.2323598517541	-127.208931876317
-128.491059494284	-121.39905115283
24.6988439430265	-126.566944754646
43.0922676988008	-129.189987100671
29.2954464055489	-98.4883389012984
-10.7657069835033	-12.8649219715907
-51.344922906946	-21.1436407123219
-123.545932214679	-55.5594393624286
-121.914674130066	-113.297174477889
-124.603116057778	-41.8971024479206
-124.190240218037	-43.0490120714392
-78.4190980618397	-41.3482628030363
-57.2848441374574	86.6899178382623
-41.353181372741	92.07168642462
-38.561507134432	95.7603367462277
-41.4490781040041	97.261546974143
-54.3573882663252	94.3715620058822
36.3987399069283	95.1156212087709
38.0718202409044	-70.0259610332972
40.0317475000308	-68.0673009763868
33.8693676654497	-73.4007703672152
-122.761107611687	-148.516269707337
-115.849880492662	-176.738747985016
-126.679793140036	-74.0806948148369
-89.8041796044569	-68.1548164686402
-84.9396651666964	-80.6674723536425
-70.9232404221098	144.705663537362
-54.3885764195757	145.071181892936
-32.6257146175671	-11.6460467364594
134.028687365734	-15.3180256278813
155.866022283511	-13.3623442303584
-63.7715065165739	-16.101189643151
-58.5490880689228	-41.477266156621
-78.2668621398146	-40.2280234779237
-112.538184947456	-39.0983939330974
-25.1616660777192	-145.690332163967
-0.863949365134587	-111.243103723434
47.8093442016231	-92.6387382574016
-123.129881561294	-80.8483686033948
-45.6935568366376	-71.8506869735932
-9.38791591268381	-55.676337134811
32.8394699921176	-49.2010540601312
28.2086270666036	-29.5109473625945
42.4917232787909	3.986238282373
25.6957123001737	9.939126072192
3.56873063505832	23.6894544816078
-11.8690708331142	35.8538581543705
146.574065352233	38.8197672627244
138.395028820904	74.0021666273989
95.1143057061085	82.7884245428479
32.7165720503352	39.2078999001061
20.1594726980407	29.2818785826515
-11.6759914250767	-50.8019346023148
-31.3273740478669	-13.6459885759495
-24.5726617968158	22.1971297184045
-31.6012345087235	26.3991913609421
11.3630810775686	21.4141086236604
38.4084419802304	14.5884359962548
56.8037138864566	17.9570874439398
47.0955104791649	18.8994644112085
64.8987335281284	17.6689311289748
65.5924697104545	39.8959233800673
-46.9655837913041	17.0237436310513
-11.5690406073295	7.40536290640679
32.4780690684586	16.4838416021632
154.16190858787	4.57509916947077
-59.3751783892846	-11.9601096420457
-55.9942964249935	-16.2383956082858
-86.1746298376776	-22.4864451150336
-83.4134872007279	-17.8711992103249
-13.2798301217138	-91.7009836794765
-7.50689438000163	-69.5568395286645
-28.7148702558521	-61.6473714426663
-66.1184434612976	-69.8066418344406
-43.6028349942959	-62.8768262500081
-6.69238097212599	-45.1583584904789
15.3757586172329	-57.8047353461411
24.1169374463111	-66.9766822496618
28.504446790008	-58.0920063070204
5.11528182632073	-33.6594571042252
1.02194654969323	52.1611112400581
-20.5579434446382	39.6760092773543
24.2874634961519	32.1006485893211
109.309073584766	47.8907669010553
89.7349515056747	52.1445749459514
4.72876025994337	81.5099157069586
16.4527720597206	49.3427097439844
10.1252369734538	18.7644070828271
-11.5167417872111	14.1930142034706
-21.9664760380455	34.5104572652039
-127.031594598271	37.0641007077761
166.981154741941	36.5477684399441
29.1541760109203	30.1130301166017
53.5016406162648	25.9090347682034
64.548584028253	34.2392064123584
78.1911512478531	34.6650705500016
76.6746588639484	56.3790848253428
-59.6326278984009	46.7904978587054
-6.71918787528512	22.9286901482739
-17.2011993099271	17.5465301111757
-30.4471817819579	12.1340088975708
-34.3147899165254	2.72432268117077
-68.5248813435608	-16.8423720112196
-81.4820610387058	-26.5109682867954
-67.6484402056285	-14.6981647673584
-31.2416798027673	-72.8806457105679
-10.0784690307054	-74.0652710547546
-19.191396123318	-66.6448013000667
-16.5197478442144	-69.0699451670471
-41.6266207048818	-69.5374459158681
-7.92733514803919	-57.4139996347425
30.8027315924576	-58.1432388401189
20.700066201197	-71.5803602820225
-40.3229936922469	-101.854822315704
-2.01911199293675	-118.80817254256
21.2209005098033	25.0238767920566
25.8965887668698	-0.373866763527134
44.9515258574928	-1.16987106404757
95.0257410056066	34.6361188861975
66.845608676525	86.2837875241816
28.2381352325389	91.7285084796326
22.065065384917	40.5333726836462
8.07297672981595	49.7382475507656
-14.5906358121821	75.6669027395699
-17.0833040514299	52.8093001550318
-40.5360349632236	31.247819826189
-33.0320745997116	37.429256925509
-16.4450488592807	41.778850909876
8.66583945961835	37.4523753604235
136.75573228911	39.753917964286
92.4817008440241	17.4140813064384
36.5317242737721	5.01670747310446
-47.2325036757402	23.6951422824872
-9.08232883545267	38.1063267258428
-42.8069520890872	18.2934004273498
-26.1387926284307	-1.4208767461367
7.30121315434203	-5.79504513755843
-61.79316919163	-22.6635288353623
-99.1429484090165	-26.6564213717683
-85.6997352101502	-20.0350165142261
-41.8655904929777	-77.0149191763244
-16.2443947361624	-63.3704841768173
-13.4829609264763	-63.9549749290727
6.73259085968582	-55.6577947139715
-11.4877936086237	-64.6579648017404
22.9715976713546	-67.8800704352595
17.2153662737735	-66.0491415686306
17.7190927901289	-74.1111045188145
-117.278959342769	-109.315732608346
42.3187131203522	-128.583855567416
49.1721122281047	67.8295503651374
38.5182847956882	-6.70044646486669
37.2046939670686	-6.71334039587793
52.6097432232027	-0.242290496407394
54.553271999699	9.03001958730896
49.8248177719669	21.4054556649406
25.0890729617288	24.7123761458667
-0.483141479864023	68.3169996282116
2.66530951940261	91.8847132236248
-0.878277227603015	52.6422165376947
-20.9029031184442	23.6242412532839
-40.4703168305396	46.0200580085241
-44.4240430331238	42.3075259676138
-3.26337710496397	40.2818718720337
66.8453824044102	52.3956957584687
-57.4347997212212	-2.82519343745143
6.22770105028873	-24.7233501860302
-42.7733418191264	-3.96290179711436
-35.3426684955022	39.6796211271287
-34.5051466769805	29.6157889259268
-33.4343717503335	-3.50461379355731
-61.6614188636459	-12.3033782937139
-81.1779202127192	-23.6736966130906
-37.5294255844009	-27.3532409253533
-16.4597564428132	-29.4798091635122
0.324859015825455	-84.0669500539958
25.1178556309417	-53.1675253618049
-3.6709632953074	-28.6771588684887
-21.2823411071414	-30.4980501366451
-4.41351467648656	-39.8907017059895
19.9014179113463	-60.9415253505368
81.1271287613644	-87.1764038350921
48.5052675894952	-96.7146697412837
50.8598505911031	-117.590841234925
14.7315666223237	-165.761279983225
13.155038389749	129.902579613057
17.4911945083301	19.3615877398814
44.3430014349282	-3.48865473355617
47.1208028427237	3.92611290901861
19.606767778277	-1.57014091747311
15.014008895387	13.5384571298491
15.459060151195	37.3575083302955
13.2996034933571	68.0185957377445
-24.0208972440165	71.2419548643149
-37.8972068022317	78.5556343007947
37.8646218509726	103.654477788939
51.8991749195128	96.7821148431281
57.7867452679188	50.759628434841
-44.1210837064178	6.514199395527
-27.9446676489389	31.4542361537774
-25.3002298968148	-17.1770334086187
-32.6378953062495	-31.2044861274107
-25.250145483993	-6.98662173344186
-48.1777284025683	27.397732611059
-95.2905676418775	52.2733527175022
-44.9136732411981	5.9820071023385
-22.9525118466942	-18.0914698973628
-15.6186228351168	-41.364635256769
-3.52852155184722	-47.365550929371
4.31758628266099	-28.1905276274248
-7.93232501364018	-69.4580532598738
-32.6332517273804	-34.8503003091036
-8.93583813944268	-13.7899069250632
8.29358141541803	-9.33867215582046
18.4622234042495	-20.6623871692076
34.0486732018528	-35.7417060036712
-45.7613190072978	-100.945538909539
-17.5719819770326	-112.208581880419
-17.8312748573646	-117.785658007774
-16.0186131554887	-150.094265643512
62.8366781056588	127.611593404101
20.8414907517481	110.605897753792
24.6910948532002	-2.73964507235734
44.980288257184	6.90774228343959
61.7682330944464	25.9853752138371
-3.34148410075909	41.3840309229929
-80.6600531228929	41.3822729461707
6.95205265416771	25.733779014376
48.8900056409575	72.3688517813073
53.9629946479697	118.449213761702
-43.1319138684092	129.799992775654
-23.3262613402286	112.632950414121
11.9850438480476	132.869083417729
-27.6972061726167	-41.3008577391582
3.14957594653718	-15.3260870799799
104.787095645575	23.1030345683289
151.257161893214	-39.2822418563832
-63.8510250621676	-21.9276548379535
-45.3561030418724	15.0353210775483
-12.9610715633169	33.3281850850042
-12.3633748987773	15.196036312512
-16.5521782498967	9.74793517310574
-5.51491012628638	-41.2737223793815
-17.6806633582786	-36.0063895837568
-32.0761813324449	12.0929481988481
-14.6231606005043	-129.68737875857
44.8817274027886	-105.594629839267
46.2341468826504	-9.20312785946036
52.0871398350766	0.386728765091705
-38.0808790888811	5.88101275409155
-45.9613575702125	58.1906671416094
95.2027416677981	-95.3261411798192
-73.454664233335	-118.093929913177
-33.9948499332316	-120.685273933741
45.8353856534507	-141.15944322184
54.9707040777258	-155.913455884077
55.7299309253993	171.360743949193
30.0359047305284	-0.564333232785585
-79.1064801997439	-0.52800503906359
-78.4649522007079	25.289503605797
-45.2144598709338	87.7784162627855
-115.504551538343	90.654154980418
-128.464323383385	38.3043448644431
-84.2871780516147	25.8238494498395
32.3588265112061	114.166685872713
27.5416636228111	126.813890577428
-9.6063282633769	130.96405657284
-75.2637888011397	109.681145405463
-75.5522239230528	41.4039149597334
-41.6954059937053	-58.044842576131
-70.3278706031706	23.5951108843445
-29.348752521456	-22.5941923259447
2.94455012852405	-33.012577298711
1.74308783688028	-23.1025914218583
-17.3893274860609	20.8273801249812
2.07705742563009	-1.99444881090164
58.1079757477992	-5.21606917707431
78.8367351014177	100.868433047041
80.5889120087942	32.0728206904381
20.0899523599021	47.5032722215083
-39.244905376744	-69.6771786617989
-17.6248021773082	-21.2405399891815
-24.1710766498167	8.11277297157656
71.4116955267629	7.59205815701272
-70.6527414332769	-12.9539737001504
-52.7397819904642	-59.1142869932853
-130.017617824558	-161.918210835172
-131.606683806817	-122.702215326482
-85.6525410958971	-57.2490744666771
-34.8220909540364	-45.156458493728
-139.641063069248	117.755316045186
-62.5640853785681	80.9398677221072
-52.4222523999173	-12.9344676083454
-77.5315546057725	-127.651018395897
-39.6844326520755	128.371412859701
7.14061399807744	109.543626368008
25.6360469739028	30.9922462937747
32.8728392247543	69.5958947589992
33.8020379586712	30.715960417911
94.5875618571536	-8.677201526465
79.8327781021089	-25.4408223905613
81.269043613246	-110.38710053738
82.6300264062221	-32.3670336523271
84.0537625803988	-24.9880025433489
-148.243972531076	-55.4270684387015
-136.83508238507	-54.5266967464598
-126.780135658138	102.482814363915
-99.448755618535	109.603728263272
36.7046807032205	110.213439688256
-65.6457310756903	-74.0758840167944
-25.4140870947512	-43.204513704973
-33.8390216197891	-21.9023325442673
-19.8211890867488	-1.43242365664251
47.5374114249795	2.71422720099032
35.3300232928739	-26.8218735769406
35.0310819813997	-54.6498891642274
35.0027292911711	-120.675204487456
63.0975888648932	-134.819251475931
75.4427603512175	-116.742376215769
98.6305399253622	-56.1213504408184
-143.862034142443	-50.1318929005233
-92.1085495990188	-48.459498539434
-134.175082891655	-11.9910243318253
-114.669343397622	-22.1550250095922
-59.0675245918746	29.0686919854421
-43.6144602836861	17.3662191927758
-38.0881555529955	-83.0885787856464
-23.0605018355149	127.576378519943
18.310651763216	99.7488919944864
35.3264058826684	96.3117386442143
45.3535801593659	50.8006162719421
40.4404408539052	72.4072683535258
-96.5072549540144	-109.072573004612
-108.149505674333	-40.7570881307324
-102.140499716838	-34.7237398723151
-126.13218865815	-32.7980234156833
-112.387868474295	-37.5743387951194
-124.575966844003	41.1036973733185
-132.725392699946	106.653177189381
-102.549957414424	109.471913834547
37.3781061964256	111.636342798431
-103.292004970715	-20.5832790947739
-89.2899294134834	-19.3340364160767
-111.46846164593	-18.2044068712504
177.95492290948	-108.222339209217
-152.50556509254	-108.064310950813
-134.05704593389	-102.477508856602
-120.78866822314	-95.6052379305046
-62.4717488241871	-68.6904016627873
48.9311111516882	-51.9818601386538
159.479986427704	-62.9513090012935
-137.473969473909	-77.4909026538456
-32.0318569603367	51.8545423732998
31.1001860997416	-174.033004473749
48.7788699837569	176.125661114928
61.6436455024144	-6.57110840774014
20.0712968113501	-12.2339776824833
14.1680017485023	10.0889170370822
10.2973251271783	36.5272074096109
4.05955704900477	14.3088531867306
-9.17636807694747	21.2681608884882
3.24185314321374	-91.2183486922872
-5.76351843260217	-155.37273890853
17.1488231006249	166.531912594421
78.9809834822024	50.6048257683296
19.7030501863265	36.199853848378
29.7301195392157	37.5380888580098
23.188631965751	32.2296184727204
26.2077000896607	3.16103525505545
38.6620567523319	19.9242323535104
-0.836672572918525	44.712340109338
-144.51257887178	37.891639825863
-139.908473865183	37.2022043766246
-157.863096644113	40.0868151717456
0.480541516372821	24.1505038879168
16.9832579203842	-3.6684840858845
-10.602679920183	-33.5718157011058
-24.5502439354199	-26.3591913857149
-61.072717037232	-25.6690920972321
-92.6696452155244	-87.851627252805
-132.39919015528	-88.4819377301335
-140.33137663669	-88.1890610367583
-104.544746135509	-84.3118668792845
-56.7093954117804	-78.1829800869187
72.6910254005551	-66.7570061137513
121.288865969641	-81.4061112288595
-54.075456784806	-106.724965708618
-23.2093189353605	-159.896681019488
61.7833282005842	-152.995152493272
67.7639746310845	-157.137511146698
-18.3253162484	-55.9182580323688
25.738091822683	-31.716383692205
49.9344521137949	-13.1071865720619
40.0116222837182	146.672378138382
13.8755047057694	77.2497046287655
-4.36411051371197	44.1729049786625
-12.1644499449693	58.686059682951
-62.677828269438	172.531688945554
87.2214688227689	76.0738878666827
141.431238233427	57.2190075913898
10.1193632371369	51.3028942429861
42.4932081015564	38.0174543700586
40.0977581164197	33.6469287934997
47.866717606197	24.5270268237928
44.0255736138897	24.8616620162048
18.9586687507684	56.0202399442122
-137.663102845293	56.7881041909897
-130.213856600551	63.2304537321631
-125.504747655555	79.948980555685
-109.412652930268	18.3303405991936
-43.494206577776	-16.5885781722216
-53.0256322481533	-22.3585702123624
-56.1719520395404	-16.5316744278035
-60.5424272378703	-19.6966267643204
-48.6910554640301	-84.4616133632075
-20.1699029842244	-82.3777048326613
-25.8023001729438	-84.194676781448
-123.832638561893	-61.582419040847
-115.294231599494	-50.3995816494768
-108.667821008541	-57.7073263813151
-88.4252276667517	-74.7350770923682
-53.5742281300078	-89.5194819235961
-33.2846647880282	-128.5710870462
66.9278018706641	-130.39783803026
51.6545132925681	-143.963177302865
40.2426489755683	-74.3654978747657
47.7711750280553	-51.0090189624001
65.0098102509448	-32.0390123712092
62.0766730428918	129.584163143095
16.6984509161271	65.0032080831731
-5.9507791603075	27.3748839889272
-11.342841083158	32.8206559195913
12.5863681757159	52.3600092732181
58.7236082570148	51.6109435099849
135.18516860941	44.9918812942686
-100.514327720766	49.0252612800983
27.729800141162	46.8561507700444
32.2867757459918	42.8881677533761
33.0447405558543	33.1450385674845
63.9379060405859	13.4779117242199
145.396911264387	59.5489787615674
-113.211777817525	58.0228861533821
-115.600516066685	34.9346251808043
-112.485284446626	10.3128365597951
-116.314827598722	3.68010769590024
-103.53649373884	-19.0864227833963
-68.4589493739916	-24.8490704462674
-59.698546037368	-19.1566334008411
-28.3415138270453	-31.0250587415127
-30.3613937028926	-63.2300582115463
-28.3403370090382	-66.7895825705535
-27.4776062069536	-47.4271348073665
-96.7372782525309	-42.5658120647608
-116.566045084109	-32.512952642448
-131.490916914734	-46.9032613421334
-91.6652041441513	-65.2677675295398
-102.799110055603	-70.5242686526102
-139.471140886757	-110.118373660914
-11.2788987871496	-118.532696334291
32.9374495335172	-132.089480537006
44.8353182376954	-77.8001703407197
56.4868457505554	-53.7445789945407
41.4264895381101	-26.3803262748753
32.5573198345379	-5.94635402181438
6.14345500181714	28.3685670873719
2.01662943907077	26.5041489102074
3.66037199424108	47.9658204415029
21.1719122430609	73.2823243782599
20.4368591123009	66.312752391852
-37.8514968747641	51.0138040403799
-102.387831253416	57.852626342594
-61.4016634250086	52.3801830761225
-9.81193533903537	50.9582420918205
-28.8411839293023	32.0837105418764
-127.785722559373	15.8256030006708
-138.604297784265	41.172355570052
-111.535940966869	56.3972693447945
-116.121417255895	27.1632189476951
-103.563233363758	4.19805170165601
-83.8578856814482	-5.3947005927337
-77.4712305014397	0.61886346016056
-42.0416197544381	-4.85360736711122
-39.5791881054514	-14.8616492504823
-32.8354774955651	-16.426956126207
-34.363951521725	9.05583158108085
-77.4225244461515	1.83500502863223
-75.9008218048792	-0.127198692491109
-30.1214049406794	-19.6678715788796
-104.455132653512	-28.6790706090551
-149.408353428143	-58.0059466922002
-115.864902072509	-77.6439462846208
-70.0803473561939	-63.5443402891185
11.0894527677722	-103.282847713272
-44.9794221104592	-110.06947083839
-48.6864167207448	-105.876038509086
-28.1172784834773	-80.0602091425283
-4.7680731191666	-40.5532686004
5.2700544917686	-19.3252805591497
8.80457116662236	-18.6970365441397
26.9546986324334	-97.0242989740679
35.5987397900144	17.2960066042953
2.53054684525571	60.7858753936523
-52.7831304268721	103.601948456523
-32.6403630693736	114.61673095941
-17.3068165624135	119.278518732476
-44.0474635142672	93.2986679408804
-65.6074472445317	53.0616310239036
-65.0000942397222	13.4629164078237
-15.251631807303	33.8119012087091
-52.1884126995684	39.3986299446135
-95.2181833021151	45.5173287834278
-102.845189391751	43.619766569624
-93.595245491177	25.4795808119689
-79.2236426879496	13.3913680647487
-69.9146803163397	-14.1065860613458
-42.1800143032921	-11.1860498111506
-50.7882056845125	5.15363342911168
-38.7473143001448	-4.12766023477901
-36.7042421759642	-11.8485556581309
-51.9943664778534	21.2919877442814
-4.78064801182973	16.3598943281341
-62.3483635061661	-6.22725598363277
-88.6204739177703	-15.9921608940208
-85.1873281084788	-24.6993865738278
-120.93650665423	-41.5166221573073
121.863456532462	-72.4467785928197
81.8652320378761	-71.8002238762855
121.396600645226	-105.6034909396
-50.2854596129375	-150.373342292792
0.880064525114102	172.29668718166
-43.4098888322247	-130.152101954551
-16.7142689866259	-31.594736410879
15.0944993281359	-6.56406812343479
-10.8769515190897	-13.0987963518623
1.91340695258258	-160.963169137632
1.30908700439542	-32.98887984523
-21.738953246768	-7.56443021611711
-32.426101215417	96.6291083114675
-39.0009730439071	124.791462055218
-48.4659578928815	163.952450842176
-63.6029132124258	117.584895075884
-46.7767494137382	124.16702398493
-52.2498159139223	-48.1658726500289
-64.1577569110434	72.7469807930112
-45.069106676555	69.4704765897181
-48.2464102053693	53.4862548248906
-40.5779210386432	30.6605730242317
-26.2310094022586	18.0265917353508
-17.7505574727418	-11.3473048683183
-45.4414207589237	-53.5860638103905
-44.2316017630259	-53.0481080515713
-41.4282106996514	-12.9189350295466
-33.0325367480665	-8.37899441651802
-35.7094773026773	-31.3361929762313
-68.5052666840735	11.0009123253924
-76.5980173107749	-52.7366289436094
-89.2448110784686	-113.183720534765
-81.2821914732476	-14.8639599409987
94.4024980373436	-8.09256350347803
115.146262486669	-24.8420076073331
-26.8063961646506	-28.3282583392412
-29.1702675472963	17.9729988436255
-35.3995316565932	-32.4227217418351
-34.4901512073941	107.214297859496
-10.021854122823	136.942768665065
-4.7699388067472	-168.210337453485
-2.23396242501351	-12.7807878900127
3.54965297216064	8.02309977018549
3.57500413970782	2.92566077833141
-60.0758405851918	125.116327085836
-96.0321055273027	21.3108675517663
-95.9557216388096	177.251059849764
-24.917729875846	141.647061105049
-4.66591770709575	-36.6245735454602
-23.4419211381528	-176.052232226125
-39.926394917003	161.551404940244
4.7507879895489	-145.157658502473
-4.12773719781201	6.88067759813912
-51.929622569076	116.1182602178
-52.9621149677447	106.657598341205
-70.1271519720558	57.4801293041693
-85.4201378414078	40.0392340565234
-75.5082816774885	40.4504027015197
4.62305327890814	-23.2820318798902
-116.997585480802	-68.3383268689291
-71.3083746851778	-63.3213985863719
69.6370598825971	-8.18907089085012
118.779734342374	-5.28025405321309
119.44558313429	-42.2746057821246
-28.2801504996508	17.0223976370272
-30.7464080198858	16.1389502704054
-29.8223626671131	-3.85408707132953
-32.700240599148	-0.66028482072248
-40.6796623868022	73.8975755626377
-117.048688654136	40.274802119199
-132.611497226289	38.8355500005269
-94.4778910400005	-49.6202252109433
-15.2701640402662	-68.360081632559
1.36514159685731	-125.950585975094
-36.6808158612823	-160.449438449102
0.911649915252446	-59.7047702029947
25.7719619753418	-160.198846486935
-61.8225505595953	159.543480709563
-64.2951960502649	41.3233918421355
-75.0623206220976	11.6912617557882
-136.834336156229	43.4622229476745
97.7737052720902	103.954019475522
30.5709648621817	105.431013576427
-42.9833576122966	39.1945771651119
97.8516958379779	28.903252096452
106.924266458665	-33.4628010127176
122.244584913978	-42.1579100914072
-45.6691663697201	130.025082777158
-64.1261253162123	39.7246695881301
-122.362780735238	47.6690101516423
-107.327366256957	-63.5734009880747
-22.0608575783314	33.348323290587
23.5148226070895	51.75562755349
17.4919804195892	34.9386122606068
19.7641186898322	12.6772015661804
15.7051226254557	23.3620677461342
-54.8528984772247	28.4032451207452
-65.9986349066486	72.8373595379837
-71.2911151798203	4.05320524260012
-78.3372780422076	-4.25772635605412
127.481409524562	41.5507651991152
129.329019790556	73.4047163248124
102.022159801451	64.1617767048015
-43.0820149596679	24.5577866672792
-145.852203780586	-83.1318411483112
-147.311923426798	-86.0028724136246
-6.0594816919589	-86.8758841779076
19.3438397714264	-58.9016519148077
24.1801292320804	-56.6865026539266
20.8403823511926	-74.9846198658212
-18.2104919577937	132.204218770559
-30.0241005952013	32.9250709916765
-61.9740499021059	20.8025983753307
-68.3554417333992	37.7445834764182
-66.1806976187891	106.57747636943
44.5437965621007	80.950525171287
12.5897082861312	65.609804038364
-146.087526453463	7.06165688690554
-72.5534138517421	-12.6523793296036
5.20676204137309	-29.9853621376493
14.4243463390154	61.2740356386656
26.8396974111563	57.6860538726101
45.5488825673549	-14.0562964060676
53.3641761141217	-45.4431882575225
-147.34470345399	48.3891668900602
-85.2536268521724	54.9354576733542
-163.432149125316	60.7282541683864
-121.73664650959	-3.22237316950916
-107.564411344993	23.9242597782649
-83.0802040972494	54.0968540215336
-30.3967506745777	67.5005657517571
-9.86026900287776	78.4471673939833
-35.1998403888323	-84.4311264988064
19.9898777365371	-83.1818838201091
19.8318471484565	-73.3174178882006
12.3215671924937	-55.6981853629386
48.2701504179839	-54.7633721509593
115.049502579232	-53.3200419904969
69.4021868888385	-115.720567613992
112.216961970235	-101.881924097971
140.669839825487	-101.317580948301
8.81171778394865	-73.8288843928159
16.4435343334748	-54.3779202478491
26.2162020415971	-75.6962999033495
42.3683021868166	-69.4775354908379
53.4638265801844	-82.4390826871048
31.1315253943581	-73.6096407554742
31.879653902445	-76.0987872518774
46.2254664726977	-86.1133374875574
11.5924138072278	-82.261782947583
-41.5024412664868	-124.709479632312
-29.0400088460021	-163.543411310642
-26.8978409056079	159.20307903622
0.398670297087734	-122.295660187574
34.4391624201417	-143.148092692495
37.3963742287462	-143.403461142956
42.578639971746	-102.891381896619
49.8537995494243	-72.7473339416328
50.9863481400643	15.44950247427
-86.4628180344377	35.2586977106432
-59.0328291036454	20.2770490399834
-47.9410528952994	26.9554980183786
-96.5923741409983	29.0677423014315
-96.687273328242	32.6710389362757
-72.0604103808107	43.8226622010925
-32.9736958161701	45.5738903977902
-23.3686872396149	-43.7909003506719
30.4652749757065	34.0306959660017
22.8613182086233	25.6837960664212
-2.32962557651882	0.561729661839291
7.11709608313202	-52.8231790025823
-2.38004177545441	-46.9868767570293
60.9279676756346	-36.212816715176
72.4961587300533	-109.769509547729
-175.962618816182	-84.4260476444516
-154.441693688221	-88.3970013469825
176.283444576663	-89.9064166954364
80.2952655434744	-74.4457652746699
33.6042368791286	-75.5168599518234
39.1310027695693	-85.1888766634283
16.8084744322167	-90.5009310600271
19.0437035296912	-106.880333513888
36.7613386883312	-130.188576600127
41.8215798780658	-82.2804255569884
44.2329423608968	-46.1687581373375
-33.4559575661243	-106.243297286353
-36.0431703136782	-139.314345337217
-65.3619895313256	-154.140654153347
-11.7574693320293	177.106748952663
21.067641649113	92.4652143210724
39.359309591465	56.521025368969
51.0959612595121	32.4937067755278
59.0102401427587	52.3082778639527
55.4144936292692	45.9914986288482
-104.672084230313	26.683593866839
-66.9002913810034	18.5835431494829
-85.4786986122429	25.1877614966079
-103.827968457501	31.936513599618
-110.644583234396	43.0065332081548
-91.4709378027946	64.560231132376
-75.9857724263377	78.3574961099893
-21.814581038721	-10.1029913649207
2.43270233261419	6.48608340236649
-13.6831575386217	-0.325751496152712
-23.7064071158882	-28.7947313989482
-0.210198958065695	-45.50166837412
-7.25772543363377	-41.76342249281
-41.8986258022988	-28.0427247538788
-40.3880207284497	-99.6122682971446
-90.3977398541181	-95.7952563912949
-93.4463773008601	-88.4323505541026
-112.599093188643	-74.7405397796525
77.356924157552	-67.1396242456145
39.970295093703	-72.0978156660957
22.5755615014821	-88.3265834335156
0.51228629740545	-96.347383241781
14.164078109288	-120.689044984349
40.5892232060054	-140.330799836147
58.388965911736	-18.7455887472985
46.7865593311413	-36.7690155080137
-5.43597960660388	-71.5591530173291
-12.6818537914986	-91.8388922508046
-42.7186703442134	-108.440034265195
-21.4303688288499	-138.325720915318
32.1423592433536	24.6508149232514
41.2136922957012	47.8816457288781
56.0177101063137	71.8620184441611
66.4674326652245	45.9179777866787
90.4114006316096	24.466188779524
-89.8719243140229	29.5959820668344
-53.8489493434545	34.7677966370794
-93.6530567287187	36.2747677163668
-129.265032566834	38.244596675902
-99.4756917326106	52.8528108276946
-84.5442114924764	73.5171678026507
-93.2079992057829	65.9298797983828
121.066044151044	-2.75052297733688
-7.63102121029752	1.83396856648748
-25.4443735783173	-9.28839403441904
-19.9120093515176	-27.5519937522212
-8.56353519541327	-34.2352130377965
-15.7438636914528	-29.3338198857726
10.0346872095562	-34.9022869876593
2.5977462163603	-40.1595922569311
-55.258293626769	-79.1555760241432
-78.37251000082	-77.5359976430077
-88.7958395880684	-62.0129348210244
31.1976688742582	-55.1755352949275
42.2595625767614	-61.734503481537
22.8691985792356	-68.0429781431217
2.71681019910124	-100.714121583828
21.3183951754543	-119.235010760915
35.6234755451883	-136.119783333087
92.4148990265722	-121.418388853437
-86.5958186411518	-58.0639539830477
-10.4626759955551	-53.64422695396
-2.28345881501054	-62.1241059299562
7.66891963906425	-89.3852272403703
28.0494524058478	-122.780897077136
48.7889268645929	20.0818359183731
11.1719159794009	58.353605783505
37.3627040943033	93.3946380238731
-33.3885112180784	29.6460731321475
-12.8467070040662	25.3048053803075
-32.9319301231389	54.4313306752654
-72.4260991336877	53.576730561791
-86.5478237026958	51.4120002499612
-76.2148480667826	47.0703927390716
-146.627126486888	60.872634874243
150.013667891886	64.1628811029842
-35.7825669351785	30.4472797553213
-36.122612373317	11.462422869749
-37.5600766805197	12.9365307572379
-31.7551806387976	-4.23850702847789
-19.3496370634923	-28.4722058654429
-36.5968232424038	-31.3253981847002
2.60993515203633	-29.866782651603
37.8909458027367	-39.7457495290309
-3.81709676536958	-80.3710654202631
-61.642931026071	-106.222794735404
16.5985539940883	-85.6226572466345
51.2556014923572	-69.2796857529601
54.3222951180289	-49.0653337529687
-141.345747300943	-56.5769718442693
23.1931769994248	-68.996225229064
31.6635665217343	-94.7397395300365
-36.9997862734236	-137.056730038468
-71.7864688701506	-170.78286761688
-71.0502753798194	-165.504366587369
-81.7849622216058	-74.6432063831624
45.4073079386176	-44.2589395434498
114.984950702166	-34.5397323831555
-54.4562966377462	-65.6851380689932
19.5736474223099	-128.98457923098
33.6614634945884	-103.876537125059
34.2688164993979	145.454768507174
-19.418571639788	119.933001480601
-20.4405146957491	93.4741725221181
-12.6856156781278	95.8404803161722
-38.9184768979224	75.97041692929
-54.7125527293005	57.1212144516877
19.1190409214702	50.71411747416
42.4548886163187	32.0776165260559
-6.41565049350803	41.9221234595345
10.1714036127854	33.3022046478357
-23.0556969266907	11.2352577857607
-34.3125950417047	14.8448431933207
-53.3155343473715	6.30863819925417
-38.5479828225793	-22.0477681949135
-43.6355753073684	-32.3874665855201
-15.4571551001831	-37.0056780611444
26.5215494943589	-19.3308483165922
59.4171006014488	-28.4292976051334
3.61861049709248	-158.261102571385
39.4765372095312	-122.87469459653
39.2640327072597	-72.1455252188546
42.0957100138558	-61.0584166170607
49.9976597653587	-41.4027230771228
41.51711103464	-45.3504841395342
18.6470899757696	-97.6507842734802
70.9959856434224	-85.0957060106496
-96.9403686087777	-136.764777083411
-98.9903573196627	-157.602211312766
-123.917701793563	-170.866450828814
-99.9480171040574	-118.853884193758
67.7937151764634	-62.5638623465459
42.5771021331598	-28.4767972390474
-7.40971113678342	-39.5212670261963
10.8403617754254	-106.252350147529
35.0872719610866	-118.218176102993
35.6659975266943	-175.748271558107
-18.7297837780269	-175.222176007621
-8.89667483480249	134.356737367903
-14.1882016432932	124.386328513943
-10.4141840573681	95.4181769662191
13.6841754007513	92.2478197511443
26.5042239680837	9.88285262050409
23.8658269848219	30.8960443863165
8.29619611088341	177.465267178359
-45.525499071805	-91.6263846574899
-17.4473938383436	28.5933837964445
-8.95871621535141	41.8965223211304
-37.4878265552723	39.6247077138578
-33.5901317680926	-117.357205121982
-16.0616868300069	14.6376365452514
-20.1214672413244	-19.6335283374302
42.6715754256133	-5.53630065335167
27.396036433631	-8.72798455969408
-12.7168027512594	175.206817650192
46.4767358421003	-131.821352044829
44.9516001068038	-93.7344792128812
57.432244111408	-90.2714128843955
-43.9002628620032	-13.1248421571137
50.7720909300256	24.0241101563002
-60.8740868997345	-9.47066583215178
-59.9619380713168	-1.27092071030783
-90.0550797187093	10.8847449923964
-121.498192576907	-154.415378284207
4.84743123570098	-165.893590851534
23.4359333097176	-139.281555138723
-23.1747145958467	-127.302761880843
-27.7400082846433	-105.21957807339
-11.7679606531335	-123.837447250311
-19.133036806288	-60.6105835181612
-22.4617864407812	-71.1876232378104
12.8821388705009	-120.904451777504
-1.95231099128544	-116.770863737561
2.77620935993707	-108.306912229743
33.9132124824526	-95.1983920850241
76.16844482858	-34.2378496130954
56.1791839032558	97.5699845869039
20.1939949475119	73.8369879308929
-41.1971502587809	62.6217778382493
39.3810655565884	96.4065214052255
25.4779009211137	62.5985755993961
-103.183382309787	4.3394626996731
-21.9461141999361	42.5769760799366
58.2976734486885	106.051944765434
-6.97009055210086	-0.160470116896826
20.3456653929573	23.0249294955486
2.86177831563731	-0.71855635466571
-25.4022540453987	-5.15355646145131
-58.2144732650838	1.05427297816627
-57.4505748041538	-113.734498896824
166.912082622768	55.357268824372
154.699396530984	19.0289202548897
-119.704622969105	15.5654259950023
-70.3485367108825	16.3091805878386
-95.8471926062161	18.6498081362703
-73.1190415815731	-88.8367085617748
-28.5895516790082	-98.6163560576489
-4.9141437447386	-64.2309353220536
44.6422710597002	-95.233733486185
67.0818769724534	-96.0587101445548
65.9153784007345	-78.2285642433531
73.8096072212437	-31.0473192405277
5.85829298834379	-35.8641102074196
19.4233904009173	109.456031296202
20.7563710555096	95.8137246361282
56.1292374888385	71.2446276359406
43.0056802202843	75.6563810796783
-100.976320817072	80.898047346775
-99.7185317381827	-37.2014359481236
-165.198678826863	-56.3132446019861
-118.337281112077	-14.3478551331778
-75.2286489466087	-7.7171694956336
-24.6707950142315	-33.9484146300171
-67.773053646823	-38.7151669328348
-68.9560436746309	-26.0322880305941
-15.3782842239649	-170.205787709108
67.4826292588042	-117.140942651819
53.6508858980508	-30.2960182432717
-20.2814725411527	-24.8556862122662
26.0024128128291	29.2689125374441
21.5748265171982	17.6564040320141
43.6425986847893	20.7253242717359
45.1824369734129	22.5598874693132
59.9798763127492	22.6497701195172
-129.772658593142	23.7253078966336
-92.0888046059805	39.0412055323657
-57.1682360423125	64.4289830371299
5.96121573828463	9.69311755315194
-3.98767286785413	29.4536975943654
-63.4411236228756	-61.5720109380381
-37.2179720938287	-78.8204531221734
-8.7367650859534	-84.1401519302887
5.28925667338649	-87.5718816489608
-65.277793634317	-66.4757855288727
13.3760676417473	-42.8260580000234
17.117988583235	-24.1933775344582
-15.1710549801215	16.8074074289399
-68.7172806079485	92.9202177288413
-80.0871398434321	82.410306020793
-44.2196191621061	78.7305403089649
-16.4677940374025	59.9203949448917
-4.75308896114641	8.14117008734969
-23.248792532962	-43.370141310258
-55.9452659831457	-23.9998855696335
-64.9241204750706	-21.638515502229
-61.9503893925904	-25.7169802309252
-59.317954523604	-33.9085892857555
-67.7121946026942	-65.8128494046868
-59.8969010559274	-168.66001614121
-137.900107236413	24.7606610831786
-173.183691539504	34.4986178530806
-109.509018523991	48.4433178064458
-54.9422705930865	57.2521640473799
-76.4526703119698	59.4815441226127
-107.232599110539	32.5092910521183
-101.23183632795	33.8968067995615
-136.319371937166	-111.256459215533
100.002200848301	-104.620353222913
-11.56548545902	-105.159061905915
6.96911949548735	-105.504627237714
-178.449952168918	-102.602747076077
-89.9714119979352	-86.7316473818783
49.2385304229149	-74.0312772007589
51.3630139500802	-104.356713813161
-3.26050205140344	-144.027991635346
19.0611524631751	-146.723794289075
39.0142104940765	-54.9915538698227
53.0089819513189	-22.4275657564612
40.1840999049269	-46.4121273998732
30.3056597677152	-85.1470736616051
17.6010940895715	-72.7241784131683
-4.52158757309226	-115.187524113276
-7.29977494713069	-104.230951167572
-11.4906963615916	-142.21692143175
-2.87927505930397	159.910520928846
-2.17168611255985	37.0608496312951
11.6849268889771	41.1796953978942
30.8346361813124	35.3665281209393
32.3712808104598	32.7096147093506
29.4388731442249	19.5895554350019
24.3893544571449	-8.85112364163444
14.3975979625976	-6.98118671565565
0.658162022310338	29.2926365210927
15.4527800675753	-33.620340764677
-98.5414775560218	-26.4468177466548
-124.519071052781	-32.554985910655
-118.169685419811	-60.1001835548657
-124.661741425096	-37.6518581262627
161.295867580488	-12.581268478484
-170.463851171422	-79.9210266280989
22.0261072554678	-68.3713484199816
-84.011304580328	-113.751023364803
-20.1886726180248	-91.0149688180934
-19.499434671352	-69.7638490112246
41.2303526180632	-87.9947482197055
-127.788281293099	-86.1809160709139
-85.5896491643338	-74.8743583186149
15.4355854620416	-85.2299016165477
10.1621108125854	-109.30505618277
-96.1890296552903	-132.678548539824
-135.161988752645	-156.596066572383
168.702648903493	-69.1885984000433
82.3580605796426	-35.1011512699378
54.7555732568608	-88.1390820837169
40.0509235436445	-128.618405468667
15.6786783677808	-163.467482093457
-4.65082952721697	-174.090369810849
-9.60432271379126	-153.480544604238
4.28683940183951	179.261076032466
21.4116539906932	159.561303943252
21.9815602735334	30.749803448877
15.5023016508097	44.8984957457529
37.1148187267649	37.4448782530768
29.3014425554204	36.0096178565079
27.3095907302558	33.3275065569649
24.5618171039586	21.0325052340346
20.2619766714366	-29.5845535740685
16.8690740346869	106.345856778213
14.9667627815369	50.4991600227771
-94.0150094757949	8.34950526653656
-88.820932178643	-14.7890250232136
-103.780041756722	-56.6957968841127
-118.965673271377	-51.5015079412932
-97.5959601280515	-41.0652532764048
-57.9335786537323	-26.5802915702392
-26.7374420526497	-55.1102232436466
-68.2325404742544	-97.268657147842
-48.5471382237558	-65.7296726080395
-15.1003523434518	-70.9135800544711
8.49207830014969	-75.5118925748915
-4.07858572015389	-79.6516386414509
-106.218326463387	-90.1693752539553
-77.091154687473	-98.7876109474321
-81.2000303870718	-105.20018522023
-103.530390559416	-123.042990301462
-104.147157467279	-134.583069807939
-81.2132029529254	-49.3052980449977
43.0962658467183	-53.3394319366234
33.7572343196927	-82.4814904627633
42.9451930569788	-117.380568176603
73.726777584555	-147.895772085075
-27.4138928251147	-143.720915159627
-48.0377412795567	117.939111259693
6.27879679219891	99.5815856673366
16.3296840189893	63.8518131739913
5.18211725462318	20.935756626814
5.50273717357429	35.5114118992439
32.0665336152876	37.4441146386634
4.47211979680295	44.6820504864133
26.3407748825566	44.3644703084805
37.8011913780902	59.786904913939
39.3239368510865	63.9929126876655
43.9540095968708	75.0949544631497
-22.7215794106483	52.2081639930004
-75.6478893654537	7.31855775820693
-57.0315338849326	-31.7306083664636
-85.2395538240364	-50.2215395141971
-143.257231184837	-43.7185304169002
-108.205578959238	-48.0071624346483
-45.0273778731998	-38.7941363556406
-32.6011316816577	-46.0995516370678
-64.7073569262915	-60.9017517215598
-26.9496777256572	-59.7199307469241
6.51739268318301	-62.969828769325
18.236706907269	-57.495793289312
3.85718580729916	-80.7114531052019
-69.8622533888995	-106.561351895778
68.7366420767834	-109.97845996209
-139.759741221296	-102.254298839367
-171.899407959793	-116.830729508495
-153.870970656664	-120.675189543796
-86.0620229711584	-89.5566730601996
10.0765601230044	-66.3765367645781
15.7434747509702	-71.6026285910963
43.2917596750934	-79.9434775825293
58.7448815531963	-95.3664000184698
-8.67027803357976	-105.957472356448
-28.4675901961628	-60.2411834547387
-35.5480154445157	90.3500559552183
[truncated: 856,561 more rows]
