# Supplementary material for: PIEZO1 regulates leader cell formation and cellular coordination during collective keratinocyte migration
Source: PLoS Comput Biol. 2024 Apr 5;20(4):e1011855. doi: 10.1371/journal.pcbi.1011855 (PMC11023636; doi:10.1371/journal.pcbi.1011855)
Supplement: S1 Data — (ZIP) [file pcbi.1011855.s021.zip › S9_Fig_Source_Data.xlsx]

## Sheet: Sheet1
Con(cKO) Speed (um/min)	cKO Speed (um/min)		Con(GoF) Speed	GoF Speed		DMSO Speed (um/min)	Yoda1 Speed (um/min)
0.32169	0.71545		1.37039	1.0007		0.55144	0.56299
0.43775	0.3583		1.0695	0.95584		0.69607	0.39119
0.35193	0.57036		1.8673	0.88353		0.8339	0.41741
0.48449	0.37441		1.20871	0.8659		0.53777	0.409
0.34642	0.50482		1.11938	0.77889		0.64941	0.50136
0.36652	0.81073		1.26557	1.08849		0.84012	0.48263
0.47791	0.5884		1.279	1.42808		0.78316	0.39811
0.32799	0.67268		1.60129	0.89301		0.48799	0.71655
0.46911	0.49275		1.10822	0.9966		0.55529	0.3301
0.3691	0.62693		1.28765	1.28279		0.546	0.47479
0.41762	0.43702		1.84783	0.84037		0.59437	0.32924
0.44235	0.54394		1.22848	1.15165		0.62634	0.41277
0.29773	0.35975		1.05541	0.97181		0.70614	0.44331
0.45461	0.46811		1.00881	1.15592		0.52597	0.57252
0.40306	0.52697		0.64804	0.96798		0.96003	0.38701
0.34931	0.59017		1.3724	1.53173		0.55917	0.48499
0.42921	0.51077		1.13223	1.59695		0.54767	0.48576
0.38712	0.49618		1.15327	0.93377		0.93767	0.3746
0.24173	0.43233		1.15048	1.0833		0.71235	0.41837
0.30225	0.56044		1.23712	1.04677		0.66335	0.55807
0.31381	0.71225		1.17557	0.76021		0.58058	0.3432
0.48699	0.76916		1.33838	1.06765		0.70594	0.73661
0.43115	0.70087		1.18744	0.82687		0.709	0.5891
0.40602	0.5595		1.26054	0.87732		0.69813	0.41244
0.42079	0.8388		1.02602	0.73704		0.60325	0.4832
0.45642	0.84691		1.5375	1.07339		0.5114	0.51286
0.48988	0.55659		1.1614	1.2099		0.66733	0.52056
0.38211	0.65492		1.01267	1.15637		0.55202	0.51459
0.64241	0.76148		1.21588	1.10768		0.41742	0.42262
0.51089	0.62116		1.23197	1.31463		0.4811	0.50577
0.50769	0.54748		1.22229	1.00924		0.4868	0.35056
0.4472	0.43901		1.03816	1.16338		0.48346	0.51757
0.36199	0.54071		1.21718	1.09719		0.57442	0.50378
0.29579	0.76996		1.27292	1.10257		0.50794	0.40119
0.4525	0.61229		1.2205	0.69141		0.47016	0.52716
0.26166	0.57875		1.09669	1.05797		0.57908	0.50501
0.54	0.81053		1.41491	1.23772		0.75684	0.48832
0.50241	0.44017		1.28353	1.18756		0.53448	0.4783
0.48974	0.40605		0.93808	0.76813		0.5414	0.49543
0.32885	0.5774		1.38719	1.08292		0.48489	0.53538
0.42998	0.37634		1.0928	1.03908		0.48525	0.46237
0.33185	0.37416		1.46746	0.94418		0.62098	0.55329
0.48857	0.42401		1.12077	0.91939		0.81674	0.46601
0.42275	0.58294		1.59289	0.69834		0.55502	0.48431
0.51929	0.49411		1.32339	1.29109		0.7553	0.71815
0.54924	0.52393		1.10734	1.4447		0.52387	0.39066
0.44021	0.46421		1.16823	0.9899		0.90581	0.55984
0.3333	0.50356		0.55676	1.40099		0.59673	0.36402
0.26754	0.57879		1.34561	1.04826		1.03948	0.36744
0.43426	0.46789		1.19625	0.71673		0.46338	0.60325
0.37536	0.52184		1.2216	1.16077		0.54391	0.45459
0.38193	0.51257		0.79554	0.89278		0.65585	0.62597
0.49312	0.6304		1.39177	0.87389		0.78032	0.47704
0.37902	0.60409		1.36658	1.05657		0.64275	0.44116
0.54881	0.64768		1.31233	1.04047		0.71453	0.5421
0.54266	0.66194		1.24691	0.85446		0.64629	0.38445
0.60768	0.58067		1.17909	1.02259		0.99059	0.38574
0.36914	0.60418		0.55446	1.01964		0.50829	0.6074
0.30939	0.93135		1.14925	1.04857		0.64203	0.46046
0.45096	0.65316		1.05698	0.75828		0.66005	0.67543
0.2366	0.50647		1.2638	0.97646		0.72384	0.40354
0.59444	0.8048		1.01308	1.46773		0.61407	0.46227
0.51984	0.45564		0.86423	1.27895		0.60863	0.40517
0.38703	0.63561		1.35812	0.82485		0.64251	0.58516
0.39134	0.78658		1.06782	0.71557		0.55637	0.39134
0.39468	0.6237		1.25583	0.91293		0.58607	0.48427
0.29152	0.39006		1.27491	1.61887		0.51224	0.42895
0.5169	0.36036		0.49747	1.17872		0.82208	0.70377
0.51579	0.51119		1.466	0.76405		0.5233	0.4428
0.4759	0.63603		1.19132	1.19612		0.8137	0.39548
0.34057	0.64484		0.79596	0.89182		0.81151	0.35785
0.38051	0.63703		1.36524	1.04173		0.65124	0.35148
0.53725	0.69645		1.06411	0.98542		0.55333	0.44917
0.73082	0.50291		0.93244	0.70402		0.54464	0.78903
0.43413	0.42874		0.8322	1.1461		0.75077	0.38611
0.57331	0.54809		1.20967	1.25435		0.55047	0.50569
0.60986	0.48658		0.68504	1.15523		0.54943	0.47546
0.5034	0.86078		1.11655	1.22644		0.70384	0.48031
0.40939	0.58932		1.10719	1.08939		0.5766	0.46301
0.40898	0.49231		1.34473	1.1756		0.48187	0.46084
0.3733	0.36653		1.49322	0.92048		0.6262	0.48055
0.34786	0.58968		1.30282	1.05532		1.16042	0.40619
0.36262	0.54415		1.05715	1.49686		0.46525	0.53691
0.3992	0.51178		1.39419	1.41113		0.53667	0.45236
0.58263	0.4431		1.0016	1.14478		0.51461	0.47143
0.39117	0.57776		1.35537	1.07571		0.73485	0.44073
0.5594	0.50951		1.48276	1.09375		0.9073	0.54774
0.3858	0.81986		1.4905	1.21299		0.50596	0.79201
0.38202	0.76203		1.18754	1.29212		0.60132	0.46247
0.43826	0.49599		1.00116	0.93549		0.70003	0.47161
0.47317	0.59495		1.15306	0.92163		0.84834	0.73826
0.53898	0.5105		1.1358	1.1226		0.502	0.62892
0.42257	0.53782		1.10478	1.11153		0.53652	0.61385
0.51375	0.65262		1.16131	1.35052		0.45025	0.53882
0.39661	0.73058		1.23499	1.44057		0.5999	0.65221
0.46367	0.62968		1.1476	1.00408		0.6691	0.44328
0.46956	0.71965		1.25778	0.8422		0.71603	0.79474
0.37164	0.83584		1.69605	1.08541		0.57223	0.3634
0.40627	0.74289		1.05202	1.10862		0.4922	0.35994
0.49588	0.64406		1.15103	0.94368		0.66534	0.34395
0.56073	0.39129		1.33511	1.33047		0.67732	0.41779
0.30585	0.26033		2.12703	1.03475		0.86231	0.34673
0.52527	0.6517		1.39711	0.78006		0.71759	0.44347
0.44255	0.56478		1.45166	1.20058		0.52045	0.37349
0.67441	0.56895		1.48389	1.32502		0.70908	0.4752
0.5504	0.72104		1.07847	1.24453		0.66942	0.45571
0.46095	0.61465		1.02806	1.55451		0.57097	0.43403
0.53606	0.65951		1.33382	1.03698		0.74784	0.50284
0.57952	0.41083		1.44977	1.34422		1.09774	0.48201
0.45959	0.61612		1.60225	1.08511		0.72944	0.40671
0.54721	0.71941		0.96776	0.91814		0.42268	0.41465
0.3516	0.46634		1.48706	1.28728		0.46361	0.42754
0.44774	0.51907		1.49012	1.0266		0.59639	0.57667
0.25437	0.82987		1.31819	0.98408		0.5929	0.59196
0.58593	0.60665		0.93505	1.65346		0.52853	0.49158
0.33322	0.47553		0.94095	0.91632		0.48238	0.53568
0.50126	0.9149		1.28305	0.95777		0.44944	0.47714
0.3325	0.51631		1.01092	1.10915		0.47356	0.48954
0.24882	0.51592		1.23048	1.29151		0.728	0.36435
0.38077	0.81177		1.50647	1.1186		0.79072	0.72592
0.37191	0.66999		0.81351	0.87211		0.47103	0.32667
0.48711	0.55002		1.14217	1.59575		0.57532	0.38858
0.37778	1.00806		0.98557	0.91131		0.47477	0.54175
0.37512	0.69082		1.11487	1.41298		0.58556	0.68369
0.63091	0.57313		1.3207	0.77275		0.75091	0.54687
0.42153	0.83493		1.19172	0.93738		0.82792	0.92788
0.59173	0.67025		1.33959	1.07884		0.89418	0.4022
0.38325	0.56323		1.1338	0.79413		0.51322	0.54964
0.4493	0.50106		0.78347	0.75849		0.71044	0.47452
0.50632	0.66605		1.21019	0.58361		0.52863	0.50723
0.41939	0.54304		1.37211	0.99599		0.64276	0.39947
0.30345	0.4367		1.46109	1.27602		0.62794	0.52504
0.39442	0.51148		0.86622	0.72948		0.94092	0.40251
0.32103	0.51007		1.09014	0.80576		0.57419	0.29734
0.47468	0.7235		1.30021	0.82454		0.73114	0.39053
0.12578	0.57466		1.13593	1.05694		0.57961	0.38932
0.73447	0.60037		0.75303	0.68045		0.51669	0.45947
0.42415	0.49769		1.00931	0.78234		0.65707	0.53749
0.38136	0.63072		0.93649	0.78984		0.48559	0.62477
0.43302	0.69089		0.72697	0.94474		0.63463	0.36096
0.44623	0.67614		1.37705	0.50572		0.54187	0.44256
0.51497	0.57062		0.7811	0.99506		0.63316	0.5142
0.41924	0.54671		1.68835	0.86771		0.63401	0.43642
0.4538	0.36669		1.02668	1.10035		0.73931	0.32657
0.51269	0.64785		1.08113	0.95078		0.71764	0.50348
0.4955	0.44862		1.25083	0.82856		0.45734	0.45024
0.32465	0.35793		1.43727	0.84428		0.66525	0.53128
0.44379	0.69754		1.13177	0.77189		0.63371	0.42406
0.57418	0.57214		1.28582	0.74866		0.76703	0.3709
0.52304	0.40485		1.10568	1.1743		0.901	0.36951
0.46849	0.58676		0.91727	0.78956		0.83474	0.4069
0.39726	0.69801		1.13237	1.10766		0.77964	0.36627
0.45811	0.66157		1.08975	0.79061		0.87019	0.41518
0.40195	0.78303		1.01893	0.84448		0.70955	0.38786
0.53874	0.63983		1.11097	0.90843		0.537	0.44052
0.4251	0.81573		1.2721	1.29571		0.57735	0.41682
0.4071	0.63364		1.02976	0.8421		0.70776	0.56196
0.38473	0.56955		0.7297	1.24169		0.74587	0.37733
0.59299	0.75491		1.23578	0.84917		0.83713	0.31235
0.40242	0.475		1.37987	0.91933		0.71934	0.44781
0.26503	0.61102		0.83823	1.33417		0.46683	0.51121
0.51865	0.65107		1.42908	0.81742		0.83447	0.36929
0.36868	0.32872		0.68524	0.85224		0.64097	0.38912
0.54256	0.4877		0.79053	1.1146		0.51167	0.37601
0.548	0.51841		1.01685	0.68921		0.57726	0.62628
0.57375	0.41464		1.26341	0.64142		0.69976	0.39604
0.49442	0.70323		1.49785	1.02856		0.6226	0.53467
0.47059	0.55973		0.97478	1.3599		0.65991	0.46026
0.40262	0.79053		1.88961	0.95286		0.49493	0.41707
0.39385	0.80699		1.3005	0.76447		0.75515	0.59659
0.57811	0.65991		1.51815	0.70054		0.74946	0.72701
0.44065	0.72127		1.39849	0.79446		0.64162	0.51752
0.52527	0.70712		0.86006	1.33039		0.80773	0.43482
0.44196	0.60536		1.36732	0.93902		0.63322	0.44669
0.42704	0.637		1.01752	0.84446		0.4867	0.56656
0.38447	0.58648		1.09178	1.33387		0.61967	0.5286
0.5626	0.66872		1.087	0.98357		0.60985	0.53893
0.66962	0.80622		1.04399	1.16908		0.81574	0.32073
0.4781	0.77958		0.64488	0.9068		0.49764	0.61117
0.34826	0.69335		0.98568	1.14034		0.67858	0.31824
0.54019	0.53796		1.1636	0.79861		0.46901	0.37474
0.56215	0.43947		1.03312	0.99143		0.49109	0.54003
0.34315	0.62542		0.98455	1.32803		0.49476	0.59934
0.49718	0.52597		1.00946	0.87155		0.65241	0.39623
0.59948	0.65463		1.38384	0.73325		0.52389	0.45089
0.339	0.66215		1.46796	1.00875		0.47331	0.57839
0.38851	0.67447		0.70159	1.43325		0.64765	0.43164
0.41615	0.58932		0.95483	0.75188		0.64717	0.36867
0.66684	0.62325		1.29765	1.22598		0.55361	0.42065
0.42503	0.70265		1.39242	1.38674		0.83876	0.51565
0.27842	0.47917		1.2499	0.9092		0.66736	0.40825
0.66541	0.50351		1.41188	0.91609		0.58186	0.55915
0.3897	0.73218		1.13704	0.77793		0.73805	0.47857
0.43971	0.82439		1.37574	0.855		0.96537	0.53362
0.53791	0.63766		1.43434	1.13644		0.55854	0.50401
0.42382	0.69569		1.48843	1.1422		0.47088	0.50493
0.63944	0.5484		1.2775	0.75831		0.57731	0.52883
0.47385	0.73318		1.80609	1.40251		0.67738	0.36711
0.5248	0.67237		1.07988	0.80367		0.69335	0.58576
0.4646	0.49975		0.84327	1.35792		0.62481	0.46446
0.42831	0.72759		0.58854	1.11565		0.88771	0.38347
0.43573	1.00145		1.17003	1.06525		0.69007	0.39561
0.49124	0.67931		0.67437	0.82796		0.57771	0.50921
0.50876	0.77042		0.82764	0.80858		0.91224	0.44606
0.45239	0.51456		1.29408	0.83005		0.79784	0.58024
0.34375	0.84284		0.44151	0.71391		0.53778	0.54006
0.53792	0.61056		1.1339	0.80714		0.6887	0.54671
0.30497	0.65102		1.46837	0.63992		0.41021	0.62361
0.42601	0.81808		1.24528	0.85024		0.58128	0.52302
0.56835	0.62966		1.34787	1.47047		0.66865	0.34838
0.39573	0.69914		1.11037	0.71867		1.00161	0.5728
0.56473	0.65547		1.37611	0.74596		0.55757	0.63931
0.5622	0.56494		1.06253	0.81162		0.50759	0.66369
0.41969	0.85024		1.11478	1.09499		0.87697	0.58648
0.4277	0.55338		1.43867	1.045		0.57803	0.35772
0.49589	0.67313		0.76008	0.63342		0.48776	0.4269
0.44283	0.72968		1.0176	0.78016		0.60283	0.56334
0.45115	0.80048		1.17072	0.72729		0.65917	0.36427
0.54577	0.83862		1.69579	0.95908		0.56268	0.37906
0.42144	0.58491		1.37305	0.93437		0.61065	0.66687
0.33636	0.52723		1.54898	0.83213		0.76623	0.45676
0.49505	0.68526		1.42226	0.9873		0.76616	0.64549
0.43175	0.66333		1.24117	1.10413		0.7264	0.37183
0.46897	0.5483		1.78499	1.61248		0.71181	0.52277
0.48125	0.62569		1.52724	1.15891		0.66315	0.56477
0.83337	0.49392		1.23355	0.88146		0.61562	0.58666
0.58059	0.6866		1.20964	0.86729		0.62719	0.55555
0.40181	0.55853		1.14487	0.91179		0.66618	0.36656
0.54275	0.6149		1.2454	1.29909		1.01122	0.45042
0.41739	0.60926		1.79885	0.8037		0.56869	0.40485
0.45222	0.58749		1.38138	0.53037		0.69309	0.29609
0.4414	0.60682		1.06467	1.01618		0.63446	0.32926
0.53547	0.62413		1.24152	0.86196		0.65575	0.40808
0.48847	0.53317		1.37952	0.96246		0.70151	0.50139
0.55416	0.59096		1.16894	0.67921		0.79534	0.72051
0.50128	0.49289		1.41652	1.01955		0.59627	0.52636
0.44573	0.62952		1.41083	0.65146		0.5053	0.57295
0.37083	0.61961		1.5554	0.58134		0.89804	0.46073
0.6607	0.70877		1.26013	1.47184		0.9227	0.80368
0.38144	0.51541		1.05953	0.71938		0.87648	0.34542
0.52877	0.67981		1.57127	1.06287		0.70499	0.44676
0.66668	0.66386		0.98792	1.03088		0.6532	0.3868
0.55358	0.89863		1.58196	1.15386		0.65504	0.85795
0.52137	0.93645		1.10527	0.97444		0.6836	0.50119
0.5112	0.61561		0.99032	0.89469		0.67099	0.67825
0.47335	0.26294		1.37593	0.86734		0.70667	0.51964
0.36965	0.59406		1.23625	1.1554		0.6791	0.27198
0.40759	0.47673		1.66768	0.62945		0.58855	0.5397
0.56385	0.77437		0.94427	1.31116		0.52744	0.61245
0.58871	0.62662		1.41447	0.99823		0.52915	0.64743
0.84213	0.51987		1.48921	0.96451		0.6198	0.63404
0.67859	0.60984		1.07692	0.51399		0.74732	0.38128
0.46957	0.58915		1.45777	0.8532		0.49072	0.36332
0.45176	0.59828		1.39955	0.90214		0.57121	0.41699
0.39229	0.74393		1.35478	0.99465		0.5917	0.55628
0.53638	0.55015		1.41109	0.92377		0.80677	0.35471
0.35209	0.59714		1.3352	0.73107		0.54473	0.42035
0.49717	0.51859		0.99533	1.18345		0.39961	0.3425
0.48303	0.86341		1.51123	0.91537		1.06164	0.63766
0.63152	0.55098		1.20975	1.14902		0.48654	0.83485
0.52017	0.5894		0.85072	0.97668		0.39726	0.37653
0.65093	0.692		1.26261	1.0361		0.46722	0.45306
0.57739	0.49517		1.56518	1.30521		0.55753	0.46728
0.49027	0.60854		1.19155	1.16578		0.49927	0.51633
0.39265	0.75818		1.53471	0.6945		0.56476	0.29746
0.50875	0.53132		1.12416	0.87957		0.60173	0.39815
0.66903	0.69512		1.48899	1.39593		0.6348	0.40385
0.70606	0.6275		1.46499	0.89871		0.43896	0.55026
0.44838	0.55563		1.42077	0.98985		0.65445	0.57448
0.43156	0.70183		1.15502	1.05208		0.49751	0.42791
0.42192	0.75216		1.25853	1.33446		0.69462	0.48995
0.39994	1.14471		0.76241	0.71497		0.67134	0.40516
0.2771	0.50482		1.458	1.11398		0.75768	0.56075
0.75335	0.86641		1.18175	1.48514		0.83735	0.85263
0.37045	0.56293		1.60281	0.92292		0.57566	0.47513
0.52175	0.85879		1.08474	0.94784		0.78583	0.36176
0.65858	0.81026		1.11418	0.88285		0.44854	0.47513
0.35496	0.50673		1.32298	1.02874		0.45124	0.40585
0.83103	0.73055		1.28738	1.31424		0.78702	0.40759
0.54988	0.58789		1.63846	1.30666		0.62351	0.42153
0.81907	0.36624		1.61791	1.10757		0.79465	0.33574
0.46507	0.88126		1.1281	1.14623		0.48126	0.46344
0.34184	0.60618		1.7377	0.97548		0.53484	0.43885
0.36631	0.78245		0.83004	1.29197		0.42962	0.40551
0.5167	0.92259		1.40686	0.95264		0.56494	0.47337
0.35675	0.57428		1.24517	0.88666		0.6518	0.51492
0.4559	0.63758		1.47742	0.94317		0.64425	0.52795
0.56027	0.81397		1.10631	0.8779		0.49657	0.46139
0.5506	0.55727		0.92409	1.14669		0.55368	0.76153
0.4768	0.75793		1.50826	0.895		0.44125	0.34635
0.37709	0.62593		0.94447	0.60669		0.49009	0.4079
0.53442	0.57489		1.08004	1.19416		0.53247	0.50547
0.32878	0.55773		1.31824	0.89362		0.54	0.44791
0.50018	0.43144		1.03227	1.03974		0.5201	0.548
0.43091	0.62234		1.03526	1.33135		0.68946	0.46782
0.33344	0.67657		1.19643	1.07721		0.68029	0.61359
0.51969	0.63839		1.22879	1.07169		0.51063	0.39151
0.3866	0.77835		0.8391	1.17513		0.70283	0.42754
0.40113	0.64156		1.07242	1.01442		0.43906	0.32761
0.47845	0.62051		1.52793	1.22026		0.48857	0.55885
0.32579	0.56505		1.16217	0.89693		0.63346	0.43272
0.63883	0.74081		0.45805	1.26213		0.98671	0.52291
0.53343	0.53657		0.68976	1.27358		0.58115	0.90417
0.60928	0.65319		1.05344	0.90367		0.65456	0.34879
0.72025	0.67131		1.16214	1.43614		0.58226	0.38591
0.58981	0.56691		1.16972	0.89653		0.71734	0.44281
0.32112	0.49635		0.7112	0.91734		0.57642	0.89941
0.58162	0.50361		1.56036	0.69567		0.80215	0.45961
0.43126	0.62979		1.26382	0.79978		0.79382	0.43755
0.45356	0.51448		1.18664	0.76172		0.72634	0.57019
0.43803	0.60373		1.01792	0.96736		0.60394	0.43438
0.52645	0.68886		1.21093	0.42824		0.85033	0.36406
0.35198	0.83373		1.11575	1.31355		0.71903	0.63212
0.52763	0.87651		1.17774	0.90623		0.42044	0.5449
0.57905	0.474		1.17818	0.89891		0.82969	0.35805
0.50113	0.6731		1.11439	0.84489		0.78672	0.67719
0.39214	0.49867		1.31058	0.94315		0.5365	0.38446
0.45025	0.54626		0.92674	0.98951		0.59653	0.67914
0.42411	0.53885		1.16184	1.17007		0.61484	0.77434
0.55313	0.60676		1.1686	0.89187		0.60303	0.40532
0.71182	0.49541		0.99013	0.78717		0.49839	0.40054
0.58	0.53145		0.80208	1.17303		0.70634	0.45371
0.39974	0.54193		1.46784	1.08109		0.28731	0.3914
0.44556	0.4726		1.43015	1.1358		0.57267	0.40095
0.48047	0.63541		1.13325	1.13956		0.6541	0.42724
0.43702	0.69894		1.87231	0.91264		0.58621	0.39152
0.65714	0.5495		1.30808	0.71292		0.49471	0.37416
0.4471	0.58686		1.26024	1.15544		0.48233	0.37718
0.61644	0.42174		1.26933	0.96025		0.82063	0.43287
0.84005	0.73567		0.96032	0.75735		0.56092	0.48446
0.38879	0.53431		1.34529	1.03944		0.86602	0.43837
0.59777	0.58637		2.01208	1.16383		0.5579	0.35046
0.59421	0.69519		1.4214	0.72585		0.58706	0.60655
0.53127	0.66237		0.96505	1.16081		1.12043	0.37245
0.54171	0.51135		1.39499	0.66454		0.65443	0.48268
0.43743	0.69734		1.27022	0.91309		0.58092	0.71272
0.42696	0.75275		1.23712	0.83544		0.49111	0.48552
0.34059	0.45234		1.02731	1.35792		0.51819	0.42168
0.29429	0.65681		1.06581	0.86781		0.44803	0.33823
0.4403	0.49034		1.078	1.2571		0.55471	0.55421
0.63556	0.81313		0.93209	0.93415		0.56406	0.60979
0.52527	0.32245		1.77837	1.16771		0.68662	0.46818
0.51639	0.57342		1.27979	1.16026		0.65547	0.42051
0.46957	0.4751		1.25605	0.90713		0.53116	0.52849
0.37546	0.64971		0.8233	0.58686		0.62099	0.89304
0.4294	0.5192		1.6118	1.22155		0.56481	0.49944
0.74444	0.53072		1.41706	0.91631		0.76237	0.65077
0.39282	0.56392		1.39128	0.96837		0.87901	0.4059
0.50394	0.69389		1.03261	0.97353		0.80965	0.50659
0.56079	0.53837		1.3067	1.17864		0.71018	0.50088
0.3771	0.56962		0.97894	1.23433		0.546	0.48437
0.47756	0.59448		1.03269	0.87267		0.45379	0.37545
0.41484	0.63484		1.33944	1.53062		0.68991	0.46324
0.44233	0.57248		1.18346	1.23481		0.79266	0.36837
0.50455	0.74934		1.10119	1.40646		0.69565	0.37611
0.52735	0.60281		0.75188	1.30986		0.75803	0.33825
0.76313	0.64226		1.08328	1.77139		0.64112	0.66485
0.4304	0.66468		1.24142	1.1895		0.47116	0.54161
0.46525	0.67744		1.13221	0.63529		0.51077	0.57734
0.54559	0.54511		1.07211	1.0325		0.9374	0.60231
0.41479	0.45501		1.12859	1.18814		0.56411	0.55081
0.39583	0.54783		1.06484	0.91603		0.77495	0.48449
0.50356	0.56568		1.13756	0.93072		0.63873	0.64936
0.5782	0.64965		0.92032	0.92412		0.63071	0.56157
0.59027	0.57341		1.29027	0.97188		0.40404	0.45694
0.40236	0.67041		1.17316	1.01558		0.74669	0.74184
0.40696	0.64202		0.9775	1.03602		0.67073	0.6852
0.57338	0.53037		1.65486	1.20907		0.4955	0.54129
0.49503	0.61263		1.24644	0.98947		0.55826	0.51652
0.51436	0.51182		1.48404	0.93051		0.48066	0.50119
0.38461	0.45505		1.5871	0.93577		0.55675	0.43002
0.48323	0.49676		1.25304	1.17453		0.43398	0.66174
0.42034	0.46795		1.19943	0.92175		0.52707	0.50031
0.55009	0.67571		0.9579	1.25086		0.47022	0.43703
0.48887	0.52086		0.89573	0.90378		0.93371	0.59579
0.55117	0.7173		0.40012	0.96576		0.48696	0.5821
0.65645	0.42847		0.86222	1.22615		0.66159	0.66882
0.53865	0.51006		1.1876	0.70898		0.52292	0.653
0.46999	0.47158		0.56923	1.21388		0.52178	0.54118
0.47884	0.48672		0.95311	0.51192		0.76982	0.4781
0.59575	0.68515		0.70679	0.63679		0.6355	0.45405
0.47569	0.60099		1.44019	0.79246		0.5843	0.84428
0.84119	0.54684		0.83858	1.25597		0.48266	0.50811
0.47961	0.62177		0.7861	0.94409		0.75527	0.44442
0.4396	0.41534		0.99857	0.9523		0.58598	0.4518
0.63851	0.50392		1.0037	0.80723		0.83631	0.37158
0.33169	0.5159		1.21376	0.72956		0.55727	0.40285
0.39503	0.55985		0.54183	0.97042		0.62929	0.39847
0.6859	0.44419		1.004	0.90532		0.55274	0.6785
0.42763	0.61823		0.56004	0.81832		0.36488	0.53572
0.34587	0.44136		0.80993	1.10787		0.85037	0.47067
0.34605	0.57364		0.64089	1.14396		0.49258	0.81591
0.66513	0.43958		1.50125	0.78896		0.59207	0.48847
0.45452	0.56171		1.19142	1.2343		0.56572	0.55041
0.61841	0.6339		1.26089	1.19263		0.53616	0.50155
0.40563	0.52122		1.29009	1.16538		0.66137	0.48414
0.43514	0.70381		0.9652	0.71676		0.78164	0.42407
0.52294	0.71765		1.05172	0.9796		0.6517	0.65761
0.37985	0.45954		0.67313	0.79283		0.69085	0.50798
0.31682	0.61654		1.59331	0.83765		0.83948	0.50831
0.62461	0.55851		1.25222	1.06065		0.6328	0.45221
0.35745	0.63567		1.17558	0.83144		0.9169	0.43233
0.34869	0.4811		1.14142	0.6126		0.73414	0.39283
0.40328	0.61905		0.76842	0.91848		0.59841	0.47185
0.59671	0.50892		0.782	1.22481		0.78871	0.3758
0.38099	0.52983		0.69606	1.12401		0.65077	0.53057
0.48294	0.52077		0.52477	1.00328		0.61726	0.36196
0.68886	0.62353		0.81323	0.90239		0.48793	0.59117
0.46392	0.77367		0.97853	0.81799		0.73404	0.39572
0.44213	0.87417		1.02387	1.02847		0.63088	0.46854
0.36283	0.47136		0.80775	1.06098		0.80844	0.35005
0.45869	0.88827		1.13772	1.07877		0.49264	0.54137
0.4425	0.57889		1.16795	0.87337		0.53874	0.46548
0.4479	0.45554		0.88787	1.00143		0.60031	0.46161
0.51783	0.55858		0.63854	0.89675		0.68134	0.42319
0.49415	0.66146		1.27641	0.78519		0.56511	0.44243
0.54833	0.62346		1.25338	0.83333		0.77831	0.44509
0.47418	0.69206		1.05472	0.83434		0.74974	0.49757
0.31988	0.62124		1.40426	1.1311		0.60735	0.4896
0.45889	0.52331		0.95716	0.88913		0.73506	0.50263
0.40588	0.50223		0.83949	0.80089		0.6632	0.45922
0.38502	0.41114		0.95104	0.62968		0.66395	0.34864
0.46503	0.48171		0.86136	0.95914		0.63773	0.59137
0.48818	0.34035		1.02575	0.67754		0.58424	0.74323
0.41008	0.67006		1.07275	0.67031		0.66056	0.66365
0.38989	0.61232		0.92632	0.6977		0.68266	0.79815
0.55811	0.69164		1.64957	0.84939		0.52293	0.4772
0.40523	0.49491		1.40331	0.74801		0.60898	0.45595
0.43389	0.34075		1.06375	0.88441		0.65133	0.35825
0.44739	0.43867		1.07916	0.87551		0.50613	0.7405
0.75244	0.49716		1.65059	0.40765		0.67096	0.43122
0.39632	0.56246		0.92737	0.74594		0.85956	0.71059
0.39325	0.47107		0.99419	0.41846		0.75497	0.37535
0.6128	0.74697		0.897	0.56721		0.72377	0.65941
0.46571	0.477		0.84325	0.55982		0.46712	0.33654
0.4531	0.60163		1.43975	0.59572		0.57392	0.71031
0.43696	0.56344		1.91391	0.7008		0.68478	0.38157
0.42794	0.49088		1.26457	0.4008		0.57914	0.60564
0.46284	0.81449		1.04257	0.8534		0.7282	0.4593
0.46281	0.52327		1.02249	1.10402		0.53786	0.51228
0.44496	0.61647		0.50537	0.41442		0.77093	0.47287
0.55753	0.73361		0.81974	0.5514		0.763	0.3285
0.44151	0.6171		0.51456	0.51981		0.5097	0.31107
0.47432	0.58662		0.95292	0.30198		0.50359	0.45809
0.38211	0.66438		1.20675	0.45661		0.8987	0.42975
0.55493	0.45858		1.40269	0.72492		0.74245	0.50875
0.39286	0.54635		1.0131	0.4531		0.46954	0.40307
0.63788	0.58614		1.01698	0.73282		0.56119	0.73203
0.40138	0.72511		0.79892	0.47756		0.64428	0.39883
0.47517	0.49793		1.33226	0.61042		0.52834	0.39555
0.52428	0.48636		0.7662	1.30456		0.43286	0.48207
0.53007	0.5518		0.98156	0.7722		0.61862	0.50714
0.64905	0.63116		0.68024	0.62648		0.61105	0.32111
0.51006	0.61911		1.17504	0.43504		0.80973	0.62609
0.41883	0.79305		0.86864	0.35675		0.5261	0.49756
0.61784	0.56498		0.98495	0.64027		0.54968	0.62522
0.54521	0.83324		0.93228	0.43302		0.98089	0.732
0.39606	0.65459		1.11941	1.42509		0.66832	0.40726
0.2983	0.62488		1.00192	0.6031		0.68209	0.6789
0.53681	0.44019		0.68994	1.24685		0.5082	0.4103
0.75009	0.51719		1.32459	0.58659		0.4938	0.41167
0.43759	0.45666		0.57561	0.35961		0.67327	0.47509
0.53534	0.49219		1.53277	0.88476		0.6111	0.45151
0.52014	0.64322		0.80123	1.32648		0.5867	0.4162
0.57659	0.42819		1.25089	0.81838		0.49098	0.50049
0.52503	0.64291		1.0863	0.41292		0.62857	0.42856
0.35781	0.52224		1.53006	0.40951		0.54568	0.37951
0.61268	0.54277		1.14071	0.61232		0.54898	0.41319
0.4307	0.56318		1.04256	0.64884		0.90953	0.62442
0.4882	0.46237		0.98418	1.07902		0.61533	0.61462
0.6615	0.54302		0.90164	0.47703		0.62056	0.44163
0.4724	0.48872		0.72636	0.53029		0.84781	0.6456
0.4471	0.42632		0.86512	0.70086		0.74816	0.58939
0.49637	0.46297		1.03676	0.59184		0.65488	0.42431
0.56269	0.97294		0.86927	0.50433		0.51748	0.49218
0.44959	0.48429		0.46046	0.97541		0.97698	0.40357
0.40901	0.61015		0.7482	0.90614		0.47701	0.49304
0.43764	0.55818		0.96009	0.69108		0.82265	0.48427
0.38118	0.50249		0.93486	1.4952		0.64314	0.58663
0.41892	0.85741		0.72455	0.52796		0.46266	0.41522
0.56461	0.76583		0.90089	0.81965		0.60167	0.40423
0.54847	0.40143		0.94065	0.99669		0.31785	0.45422
0.49996	0.57921		1.1358	0.59963		0.4156	0.4783
0.49975	0.50777		1.01294	1.04951		0.60242	0.67039
0.47753	0.37449		0.68916	0.98003		0.62212	0.45846
0.51228	0.89325		0.5565	0.55755		0.56142	0.78433
0.54147	0.42227		1.07676	1.02685		0.30323	0.62634
0.4733	0.35381		1.02169	0.66516		0.49961	0.49902
0.39833	0.6658		0.81593	0.62019		0.30533	0.4174
0.38208	0.82432		0.9661	0.89448		0.60913	0.92651
0.54458	0.45172		0.89506	0.35774		0.73555	0.46933
0.4971	0.56097		0.99193	0.97548		0.4234	0.33104
0.47949	0.50508		0.58976	0.92435		0.56651	0.35777
0.36046	0.74605		0.57803	1.43538		0.43362	0.52958
0.38355	0.53639		1.79804	0.88673		0.53012	0.30757
0.64692	0.45814		0.56684	0.48986		0.57361	0.53302
0.45211	0.48621		0.95084	1.27725		0.54319	0.4484
0.44618	0.50715		1.26151	1.13512		0.51845	0.46516
0.53999	0.49509		1.15929	0.87724		0.6825	0.4562
0.63521	0.4785		0.70025	0.8555		0.45063	0.58574
0.73656	0.46693		0.71333	0.54169		0.40317	0.38709
0.55665	0.5189		0.81707	0.60494		0.76034	0.68314
0.35774	0.52637		0.6964	1.12213		0.48988	0.24944
0.53753	0.50022		0.85518	0.65426		0.30538	0.4741
0.58947	0.42092		0.9378	0.84316		0.51118	0.61095
0.43541	0.4692		1.25441	1.23771		0.45961	0.62938
0.33787	0.61278		0.80566	0.65773		0.61296	0.42991
0.39225	0.59477		1.26592	0.79938		0.47824	0.53097
0.4431	0.51564		1.13621	0.61523		0.68596	0.41683
0.39783	0.37795		0.46827	1.6667		0.45279	0.3696
0.48916	0.46664		0.56982	0.56722		0.45578	0.65933
0.57979	0.53077		0.93684	1.04786		0.55579	0.57923
0.45147	0.61913		1.26548	1.11192		0.53799	0.67168
0.47191	0.39385		0.67078	0.23593		0.59912	0.35022
0.55849	0.48943		1.03446	0.72163		0.34024	0.41097
0.33269	0.50281		0.68825	0.52252		0.70767	0.74698
0.51068	0.59965		1.04914	0.65248		0.42045	0.43672
0.48861	0.76927		1.12885	0.50478		0.66316	0.77667
0.41634	0.63357		0.87411	0.85529		0.34079	0.41807
0.47317	0.62313		0.63784	0.88421		0.39393	0.45142
0.51663	0.6006		0.87419	0.54633		0.75921	0.45407
0.48224	0.47496		0.59299	0.94339		0.44681	0.40304
0.54884	0.6334		1.16517	0.63692		0.38392	0.47431
0.50733	0.63704		1.0031	0.69743		0.42931	0.63136
0.45357	0.58459		0.66953	0.68105		0.45247	0.61812
0.48104	0.84717		1.01157	0.8019		0.41096	0.54267
0.49638	0.61965		1.43095	0.94611		0.51916	0.76074
0.55878	0.65731		0.5743	1.20711		0.48512	0.53405
0.52466	0.42443		0.88636	0.88827		0.47342	0.53026
0.38342	0.70432		1.19623	1.29485		0.70146	0.50834
0.55328	0.54769		0.83102	0.93527		0.41081	0.78822
0.46741	0.83747		1.54739	0.71445		0.31095	0.36297
0.43393	0.55836		0.91408	1.1816		0.40324	0.44461
0.53269	0.42389		0.49011	0.88981		0.70977	0.87852
0.46663	0.4775		2.00762	0.72554		0.83278	0.4023
0.69713	0.37641		1.19888	0.74816		0.52039	0.44586
0.57721	0.65321		0.866	0.50202		0.47853	0.43188
0.46104	0.53324		0.53339	0.96589		0.47525	0.29716
0.50227	0.45735		0.57516	0.60794		0.739	0.29632
0.43475	0.8772		0.88348	0.8895		0.86167	0.29863
0.42661	0.53957		0.62494	0.95012		0.4352	0.33724
0.6144	0.97504		0.88077	1.19954		0.56406	0.35593
0.40235	0.57921		1.30205	1.07174		0.39223	0.5627
0.49118	0.55849		1.37055	0.95285		0.56294	0.47796
0.33214	0.50892		1.25946	1.37641		0.64722	0.3621
0.85062	0.66718		1.10319	1.41669		0.55858	0.34648
0.41097	0.96352		1.00375	1.09778		0.34482	0.59161
0.5545	0.71982		0.71581	1.03746		0.63892	0.50866
0.43092	0.85133		1.12496	0.95541		0.77686	0.72226
0.44401	0.52595		1.5986	0.62047		0.52005	0.52743
0.48252	0.70372		0.7646	1.03214		0.44844	0.69299
0.35218	0.62162		1.36759	0.89852		0.37765	0.41264
0.54747	0.78726		1.446	0.99957		0.41531	0.46126
0.34564	0.67449		0.65987	1.16014		0.48313	0.41395
0.35704	0.59743		1.02526	0.91788		0.58548	0.31667
0.77454	0.70922		0.90915	0.83216		0.62419	0.63593
0.47582	0.81351		1.39936	0.73254		0.71441	0.35073
0.45439	0.88519		1.44205	0.39345		0.71836	0.50595
0.39693	0.73817		0.59827	0.961		0.56726	0.41537
0.4507	0.53123		0.9391	1.15151		0.65181	0.36665
0.51583	0.64423		0.87136	0.52741		0.62546	0.3122
0.50165	0.58978		1.41654	1.02281		0.56162	0.71812
0.61801	0.52585		1.128	1.00855		0.62164	0.61777
0.71327	0.6811		1.37416	1.06127		0.63786	0.52232
0.65789	0.81913		1.22295	0.47381		0.54193	0.47723
0.47429	0.40306		1.28088	1.0189		0.58404	0.28099
0.57112	0.55136		0.98027	1.18053		0.68236	0.38213
0.54078	0.66429		1.34395	0.84658		0.61863	0.49549
0.4374	0.51236		1.07748	1.42717		0.69417	0.54919
0.51641	0.91732		1.12515	0.4753		0.35096	0.49853
0.81535	0.56221		0.8714	0.4766		0.77689	0.40664
0.52608	0.52386		0.8667	0.45847		0.46395	0.47141
0.42339	0.67303		1.17809	0.52251		0.45549	0.43564
0.72725	0.81404		0.91046	0.45579		0.71401	0.64206
0.46252	0.9041		0.82765	0.59912		0.39152	0.39524
0.6144	0.87032		1.3086	0.48831		0.44676	0.67549
0.46202	0.49581		0.92366	0.42728		0.54321	0.56966
0.53486	0.68088		1.41389	0.70456		0.56744	0.39779
0.51808	0.83587		1.7218	0.85819		0.75237	0.38434
0.43573	0.70596		0.95358	0.77095		0.7454	0.42727
0.49663	0.73325		0.85426	0.63573		0.7395	0.68808
0.70235	0.62254		1.39582	0.95057		0.70856	0.88013
0.44437	0.43853		0.70508	0.41828		0.9833	1.09116
0.71005	0.68708		0.9966	0.90315		0.56792	0.4398
0.64689	0.69278		1.1582	0.54301		0.87375	0.44499
0.42562	0.71803		0.48923	0.64289		0.6649	0.51347
0.41797	0.53586		0.75929	0.53397		0.66357	0.54364
0.56393	0.62249		0.74826	0.60625		0.50644	0.61831
0.49186	0.49717		0.63123	0.77813		0.70386	0.37907
0.37094	0.61252		1.24471	0.78744		0.58247	0.31292
0.41615	0.61476		1.13601	0.73929		0.74942	0.54823
0.56089	0.49122		0.62917	0.52853		0.47505	0.40212
0.45207	0.73822		1.32586	1.24231		0.55655	0.80097
0.54522	0.63261		0.72337	0.85345		0.53504	0.51795
0.50037	0.70339		0.89956	0.86728		0.65628	0.39148
0.57148	0.61955		0.70376	0.78748		0.67095	0.79674
0.37079	0.50022		0.62241	0.60793		0.53239	0.37279
0.46432	0.59663		0.77816	0.5925		1.052	0.57002
0.45246	0.54564		1.28755	1.11387		0.65332	0.30833
0.43089	0.63843		0.79466	0.36998		0.7605	0.48605
0.50881	0.58648		0.58652	0.77088		0.49124	0.5076
0.47215	0.37202		1.20293	0.59202		0.57435	0.65206
0.4849	0.49646		0.57102	0.84689		0.40971	0.3883
0.47001	0.45792		0.82012	0.78567		0.7829	0.4811
0.35172	0.45539		1.03026	0.88112		0.47238	0.49012
0.30623	0.5026		1.01557	0.88196		0.4297	0.50544
0.37689	0.71821		0.7199	0.59966		0.4253	0.50831
0.41712	0.33405		0.74561	0.79888		0.38069	0.39492
0.49857	0.53623		0.79818	0.56839		0.74786	0.49294
0.41242	0.49901		0.73132	0.77718		0.82013	0.46914
0.55239	0.50574		0.92133	0.68857		0.79291	0.47321
0.39396	0.75115		1.12618	0.96385		0.48618	0.34817
0.65184	0.50094		0.84585	0.55961		0.66723	0.551
0.56924	0.54907		0.89859	0.84913		0.66392	0.51084
0.66499	0.56105		0.541	0.68268		0.55363	0.5454
0.37167	0.73951		0.6106	1.00441		0.87867	0.46619
0.60197	0.45886		1.39163	0.56387		0.54532	0.81096
0.46489	0.47408		0.87961	0.77741		0.5698	0.3081
0.4268	0.60088		1.35858	0.65301		0.7436	0.61291
0.63183	0.64474		0.60974	0.83473		0.46291	0.52691
0.57764	0.69763		1.24825	0.59515		0.39605	0.68787
0.50924	0.61438		1.16079	0.77021		0.53668	0.34487
0.45541	0.80535		0.54978	0.77736		0.65142	0.57307
0.47903	0.51145		0.81609	0.44118		0.62205	0.44427
0.42129	0.61277		1.07484	0.75754		0.72321	0.84183
0.39114	0.48525		1.13749	0.72276		0.63781	0.62949
0.57926	0.47965		0.7029	0.85462		0.44589	0.56101
0.63421	0.68637		0.8023	1.10381		0.83313	0.71759
0.67968	0.53367		0.7977	0.85204		0.55878	0.47262
0.49657	0.58032		0.8583	0.6723		0.6023	0.47033
0.45025	0.75597		0.75753	1.64367		0.53335	0.69321
0.41006	0.54578		1.35516	0.6869		0.51961	0.34883
0.43665	0.71273		0.89084	0.98771		0.78568	0.80194
0.55258	0.54763		0.82751	0.83545		0.63561	0.48656
0.43325	0.69455		0.7108	0.77848		0.58661	0.51812
0.43642	0.60666		0.72053	1.36225		0.54067	0.54941
0.58734	0.62735		0.82383	1.00407		0.62253	0.50944
0.42779	0.52656		1.05052	1.059		0.42122	0.49787
0.59964	0.50996		0.48608	0.82927		0.59947	0.78271
0.58596	0.59616		0.70177	1.23029		0.88329	0.50124
0.79536	0.48541		1.03379	1.53333		0.78485	0.40884
0.52508	0.57835		0.51931	0.97237		0.75249	0.3947
0.81517	0.67653		0.7487	1.20375		0.52299	0.43194
0.44583	0.64637		1.52118	0.71856		0.56893	0.6057
0.47698	0.54679		0.65979	1.49357		0.59197	0.70957
0.51157	0.30824		0.69825	1.37117		0.53654	0.64301
0.44393	0.41538		0.74904	0.86617		0.7228	0.54131
0.49577	0.64433		0.94479	0.86066		0.4708	0.57165
0.48264	0.70593		0.34148	0.66181		0.51595	0.40515
0.44815	0.63285		0.61781	0.93589		0.6674	0.39689
0.55336	0.38507		1.10191	1.08679		1.10185	0.47364
0.44363	0.51263		1.27357	0.8756		0.80503	0.45081
0.61495	0.66065		0.83022	0.73722		0.50083	0.41611
0.57649	0.62621		0.64276	0.50931		0.76396	0.56821
0.55897	0.66398		1.18102	0.86427		0.55978	0.47383
0.52015	0.37043		1.08883	0.64315		0.67412	0.81327
0.55185	0.62917		1.08451	0.74479		0.5749	0.54779
0.59856	0.53864		0.92605	0.74686		0.50458	0.38932
0.51277	0.54243		0.89861	1.21496		0.82244	0.82781
0.49723	0.73813		1.32336	1.10735		0.65431	0.45921
0.5342	0.46113		1.16151	0.89711		0.60767	0.4134
0.48749	0.50231		0.62913	0.46813		0.8138	0.38982
0.38687	0.6421		1.1616	1.08754		0.93543	0.64768
0.40095	0.54237		1.07746	0.45818		0.49168	0.51966
0.33725	0.44969		0.57239	1.00816		0.72112	0.49658
0.48541	0.64174		0.83163	0.64616		0.64968	0.52548
0.79043	0.67255		1.30484	1.10457		0.55207	0.71041
0.44067	0.72027		1.70112	1.05265		0.6591	0.47804
0.54769	0.59277		0.78228	0.7574		0.40775	0.64768
0.56306	0.47048		1.08259	1.20915		0.49904	0.7736
0.59698	0.42018		1.14026	1.04427		0.802	0.68632
0.48315	0.57367		1.46279	0.57967		0.8727	0.67522
0.45702	0.5179		1.34679	1.07003		0.42522	0.72896
0.49198	0.48093		1.22068	1.09153		0.75645	0.56825
0.47736	0.57186		1.12207	0.99621		0.47036	0.64181
0.56255	0.69737		1.53667	1.44704		0.42653	0.33312
0.60959	0.43388		0.8374	1.06082		0.99817	0.50698
0.59573	0.52554		1.83188	0.76016		0.4259	0.61195
0.42712	0.60264		1.33363	0.8489		0.72286	0.65848
0.73621	0.66157		1.52843	1.18105		0.85981	0.55535
0.54208	0.6426		1.07809	1.26786		0.84203	0.40913
0.5852	0.54403		1.73739	0.36689		0.55843	0.37664
0.49408	0.56175		0.99127	1.02979		0.59838	0.54826
0.54181	0.57241		0.84476	1.31123		0.69657	0.64406
0.44261	0.4952		1.0676	0.73198		0.7214	0.52722
0.61019	0.73747		0.77239	0.92229		0.43554	0.54149
0.57633	0.5191		1.17756	1.15815		0.80663	0.53716
0.41584	0.72972		1.24646	1.06003		0.30887	0.33441
0.67073	0.6002		1.32187	1.11864		0.45237	0.4576
0.45483	0.49064		0.79716	0.59147		0.70626	0.80539
0.53656	0.78195		0.77479	0.59169		0.69049	0.4867
0.46867	0.56634		0.79628	1.19372		0.55289	0.49426
0.47838	0.64469		1.59119	1.51257		0.51232	0.67592
0.53107	0.44431		0.90532	0.92919		0.67507	0.5674
0.17081	0.57027		1.12664	1.07411		0.59844	0.4446
0.39229	0.61143		0.37783	0.93709		0.46175	0.6252
0.54238	0.55162		0.79043	1.25198		0.75884	0.45063
0.52701	0.58782		0.35757	0.9485		0.58076	0.3911
0.43136	0.52507		1.19203	0.63731		0.5976	0.81732
0.4129	0.82178		1.35498	1.16188		0.60032	0.51695
0.45755	0.52318		1.42315	1.45855		0.66115	0.56734
0.56205	0.67209		0.87136	0.75551		0.59147	0.53684
0.53	0.49526		0.60477	1.05905		0.3672	0.46623
0.4642	0.79114		0.83762	1.38984		0.75741	0.60349
0.47314	0.37117		1.27714	0.57387		0.49513	0.41187
0.64234	0.51583		0.84418	1.46604		0.61267	0.7064
0.66043	0.5133		0.76859	1.31684		0.50547	0.51468
0.51922	0.53326		0.97986	0.73041		0.48018	0.83234
0.42917	0.54098		0.59677	1.14924		0.84095	0.41553
0.49136	0.45568		1.16229	0.75308		0.30417	0.56665
0.4633	0.58195		0.93314	1.20682		0.65703	0.87898
0.65422	0.60613		0.85429	1.1021		0.38664	0.49133
0.53156	0.6336		0.86405	0.60439		0.64846	0.7247
0.53253	0.71707		1.33847	1.05071		0.89143	0.77255
0.60339	0.56861		0.84577	0.89098		0.67611	0.49659
0.59001	0.55986		1.57966	1.03926		0.84824	0.62017
0.65087	0.48252		1.29371	1.32771		0.87463	0.43931
0.49249	0.76354		0.88181	1.18547		0.49148	0.38632
0.35304	0.63278		1.12491	0.91544		0.84928	0.50868
0.45999	0.58846		1.00647	1.02913		0.63437	0.36639
0.49309	0.65779		1.14656	1.41069		0.49447	0.57125
0.46215	0.85715		1.04608	0.67574		0.47371	0.46567
0.51726	0.70359		1.48573	0.77833		0.7343	0.41769
0.3852	0.63524		1.29354	1.29785		0.53314	0.54848
0.55786	0.62977		0.64599	0.76558		0.37779	0.62546
0.44405	0.52853		1.08407	0.83384		0.81608	0.45686
0.47312	0.4291		1.03305	1.01328		0.45327	0.54605
0.37156	0.69678		1.39485	0.96857		0.65705	0.62369
0.52926	0.52421		0.9039	1.07545		0.50472	0.57668
0.64501	0.80578		0.99443	0.96146		0.8153	0.37667
0.37654	0.5598		1.09061	0.87991		0.52215	0.66999
0.63599	0.54649		0.78463	0.7305		0.51142	0.4082
0.52795	0.93177		1.04636	0.96629		0.49134	0.42298
0.55892	0.57556		0.79921	0.82514		0.44421	0.45192
0.51269	0.52866		1.0702	0.88389		0.56696	0.52866
0.54361	0.5217		0.94033	0.60477		0.44952	0.55972
0.52179	0.52467		0.88085	0.85231		0.84758	0.39405
0.53531	0.64451		1.0357	1.20652		0.67358	0.44651
0.51942	0.38816		1.00213	0.92088		0.55817	0.45327
0.39505	0.63299		0.75935	0.73406		0.73327	0.3541
0.53579	0.64798		1.00447	0.94182		0.52771	0.5182
0.4764	0.76253		0.99611	0.82499		0.41924	0.40425
0.84369	0.49309		1.07404	1.09947		0.41199	0.3201
0.481	0.5686		1.27843	0.75656		0.43925	0.79628
0.51606	0.55904		0.76211	0.89622		0.52822	0.4494
0.69267	0.67418		1.22794	0.83234		0.62211	0.60968
0.48559	0.58525		0.86463	0.95673		0.497	0.45397
0.7912	0.66798		0.9937	0.87509		0.52212	0.65516
0.58711	0.71348		1.12565	1.11986		0.53615	0.56939
0.44566	0.77452		0.83996	1.16249		0.54908	0.61051
0.53746	0.68		0.86803	0.84676		0.76356	0.68178
0.50441	0.53902		1.24501	1.41069		0.45645	0.68034
0.57679	0.53739		0.9802	0.84364		0.44612	0.46969
0.32759	0.60294		0.9189	0.97573		0.71626	0.49974
0.60965	0.87288		0.73256	1.43137		0.83217	0.51822
0.52775	0.67695		0.92016	0.94769		0.77419	0.41646
0.73305	0.62063		0.89441	1.14862		0.83031	0.43904
0.39038	0.61984		1.27601	0.98922		0.59848	0.39928
0.62593	0.70094		1.00197	1.09439		0.90632	0.35917
0.47433	1.01681		0.75279	0.85666		0.5557	0.47994
0.4599	0.7472		1.1315	0.76339		0.58171	0.61564
0.35374	0.45635		0.77147	1.06958		0.48327	0.48881
0.47815	0.51793		1.03478	0.81713		0.84144	0.52064
0.43341	0.65339		1.24038	0.98332		0.7642	0.39534
0.5065	0.4953		0.98759	1.66042		0.45755	0.5072
0.59449	0.75595		0.86127	1.05111		0.4518	0.30648
0.54716	0.50893		0.62843	1.33516		0.41345	0.65788
0.19751	0.51409		1.16407	1.44372		0.57167	0.51802
0.52025	0.47713		0.81058	1.30172		0.57726	0.37854
0.93819	0.75056		0.96048	1.12666		0.55097	0.41505
0.39347	0.33526		1.17963	0.79536		0.82539	0.45535
0.43548	0.56991		1.04713	0.74061		0.64822	0.3363
0.47249	0.89294		0.54026	1.34993		0.84561	0.59298
0.49488	0.50544		0.83905	0.5623		0.95831	0.49691
0.4759	0.56901		1.21725	0.77168		0.41662	0.56133
0.45109	0.76891		0.71776	1.33691		0.69652	0.33615
0.55278	0.40902		1.07611	0.69361		0.55549	0.54914
0.51614	0.36704		1.34619	1.38893		0.8037	0.6514
0.47315	0.91057		1.03224	1.43372		0.6193	0.40704
0.48986	0.56572		1.26512	1.16904		0.54149	0.55718
0.45569	0.61643		0.90881	1.03073		0.56075	0.7376
0.44308	0.83549		1.04398	1.44107		0.50232	0.63805
0.49878	0.48353		1.10504	0.7996		0.82807	0.45984
0.58667	0.47287		0.54345	1.05351		0.72009	0.47861
0.55479	0.56701		1.53575	0.8283		0.44064	0.48871
0.40835	0.59756		1.10954	1.24787		0.56968	0.43697
0.49537	0.56747		1.04901	1.03111		0.62606	0.46395
0.51304	0.57949		0.96811	0.81887		0.46417	0.44201
0.55818	0.57522		0.66521	1.08746		0.59169	0.40889
0.55413	0.36364		1.2533	1.40266		0.60478	0.53297
1.13088	0.4474		1.32546	1.39158		0.45154	0.86896
0.46075	0.52718		0.78628	0.58467		0.49065	0.55499
0.57312	0.56208		0.65432	1.13891		0.61099	0.41489
0.53591	0.59342		1.30068	0.75948		0.50221	0.40198
0.44494	0.46641		1.63374	1.12191		0.82912	0.44605
0.4468	0.67194		0.82539	0.94446		0.54322	0.35862
0.46197	0.48507		1.24359	1.29482		0.50902	0.53846
0.48243	0.42429		0.69018	0.7587		0.45018	0.77102
0.4592	0.42918		0.84416	0.86614		0.48156	0.60202
0.56191	0.50066		1.5312	0.72066		0.506	0.57286
0.55123	0.56983		1.17947	0.58844		0.40787	0.7196
0.58466	0.50988		0.87441	0.6935		0.56757	0.36708
0.52672	0.47133		1.13682	0.97004		0.50478	1.09951
0.62244	0.49464		0.912	0.74589		0.4629	0.55594
0.52767	0.66426		0.88089	0.58568		0.44101	0.63646
0.41931	0.78022		0.86821	0.75697		0.53537	0.63916
0.75958	0.55638		1.0923	1.12234		0.68869	0.54443
0.59413	0.51644		1.12298	0.99551		0.54627	0.55177
0.41681	0.52366		1.03183	1.00938		0.5944	0.43919
0.68644	0.53506		1.17496	1.108		0.75577	0.5939
0.4923	0.44555		0.81247	0.97677		0.89265	0.55709
0.49224	0.81053		0.95687	0.7207		0.44693	0.46557
0.37371	0.68535		1.24322	1.10495		0.49868	0.79674
0.46435	0.67955		1.22384	1.00347		0.77362	0.73735
0.51718	0.59338		1.05072	1.20055		0.5582	0.49706
0.62524	0.56591		1.26114	0.76048		0.67552	0.63803
0.50202	0.67273		0.83322	0.72856		0.57347	0.5651
0.4901	0.63274		0.77203	0.96293		0.67566	0.52323
0.47952	0.54364		1.47444	0.8129		0.57836	0.40661
0.43852	0.61113		1.58892	1.18082		0.64481	0.50531
0.67184	0.75026		1.40979	0.85789		0.82991	0.51704
0.50717	0.47052		0.69211	1.05192		0.59192	0.50495
0.55321	0.50513		1.01069	0.76491		0.66225	0.5966
0.58877	0.48587		0.90291	0.8822		0.48187	0.63055
0.50014	0.64196		1.15538	1.33565		0.67303	0.57528
0.56698	0.59879		1.41422	0.68765		0.77693	0.36629
0.41815	0.67484		0.91352	1.52064		0.48278	0.49896
0.49735	0.58775		1.15096	0.70341		0.52022	0.61027
0.67893	0.56411		1.31257	0.67873		0.85704	0.482
0.57081	0.68463		0.77847	1.27829		0.70169	0.51927
0.3616	0.50159		0.89294	0.6985		0.73729	0.4681
0.56912	0.59799		0.79251	0.91793		0.44909	0.36134
0.53017	0.60656		1.70854	0.67447		0.62724	0.58101
0.50572	0.75489		0.91113	1.08857		0.54851	0.36804
0.69159	0.67659		1.24823	0.91999		0.4806	0.52683
0.47827	0.55111		1.16897	0.84314		0.64133	1.01381
0.50466	0.51969		1.08931	0.91945		0.63134	0.56265
0.42159	0.412		0.90753	1.23279		0.54633	0.7075
0.51376	0.71047		0.87651	0.979		0.88763	0.51139
0.56072	0.54087		0.91172	0.8892		0.79245	0.56785
0.50088	0.56857		1.07475	1.02128		0.76269	0.61443
0.55398	0.53988		1.01439	0.86053		1.06864	0.5184
0.62682	0.62188		0.95567	0.9742		0.6021	0.56039
0.39956	0.46124		1.23629	0.70605		0.52992	0.48476
0.51207	0.59535		0.53817	0.62882		0.51861	0.57517
0.46844	0.48484		1.18598	0.66544		0.74995	0.53444
0.41612	0.57528		1.09037	0.80824		0.37218	0.66097
0.33494	0.70608		0.46035	0.74115		0.94907	0.56724
0.55211	0.63063		1.13831	0.68488		0.53562	0.45176
0.5064	0.45839		1.27986	1.1265		0.63279	0.5947
0.54232	0.69174		0.97021	1.00511		0.69099	0.78038
0.53429	0.5869		1.3371	1.06309		0.44515	0.38309
0.4833	0.64018		0.95407	1.00074		0.62683	0.58389
0.6028	0.86576		0.77369	0.80351		0.51775	0.5041
0.62695	0.47127		1.47746	1.07349		0.52104	0.49565
0.45657	0.52745		1.13013	1.02872		0.48993	0.49018
0.59578	0.41088		0.73095	1.04228		0.82376	0.48581
0.54155	0.50147		1.02302	1.08994		0.68886	0.65928
0.45381	0.64129		0.92424	0.90083		0.39159	0.47984
0.5645	0.8431		0.85135	0.62319		0.76963	0.72626
0.41594	0.56812		1.43155	1.09268		0.66902	0.37267
0.39564	0.57695		0.96918	0.87509		0.50726	0.37641
0.75538	0.57852		1.09711	0.97385		0.49794	0.55038
0.71509	0.67941		1.03074	1.06728		0.91441	0.6738
0.58695	0.79069		0.73034	1.16954		0.98173	0.76536
0.52318	0.55771		0.96477	0.89856		0.58469	0.49384
0.85834	0.45077		0.9892	0.9626		0.63792	0.81774
0.54555	0.55353		1.70028	1.29716		0.60193	0.68722
0.68919	0.5324		0.76009	0.82955		0.45784	0.58456
0.73834	0.52944		0.72871	1.04608		0.89193	0.60469
0.70242	0.55222		1.19518	0.63685		0.49785	0.9504
0.5356	0.50768		1.00071	0.97983		0.50049	0.89205
0.62664	0.57619		1.27199	0.63189		0.80774	0.41194
0.70057	0.49465		0.98798	0.87963		0.75812	0.94425
0.55716	0.70527		1.3576	0.47583		0.88753	0.64604
0.45892	0.57816		0.865	0.88718		0.73511	0.47543
0.51155	0.63307		1.0018	0.94902		0.71894	0.48656
0.57114	0.44588		0.98323	1.12596		0.28153	0.71368
0.47689	0.61751		1.01871	1.12047		0.76459	0.72065
0.57785	0.78029		0.97722	1.13368		0.58574	0.60752
0.53994	0.82148		0.82168	1.21568		0.49041	0.57038
0.37923	0.53355		0.69347	0.57135		0.77856	0.7423
0.59061	0.45617		1.24209	0.83084		0.57557	0.5484
0.59922	0.6372		1.17777	0.55701		0.51187	0.98822
0.61441	0.50755		0.77387	0.89958		0.84588	0.66087
0.5657	0.41655		0.6972	0.93121		0.9525	0.35074
0.40098	0.52498		0.84609	0.58794		0.48383	0.82105
0.42789	0.73289		0.81805	0.81691		0.59143	0.65063
0.56301	0.46408		1.30632	0.83671		0.52434	0.89308
0.49459	0.53886		1.27187	1.06768		0.73499	0.53643
0.56481	0.49253		1.21432	0.67986		0.69008	0.59095
0.53629	0.49332		1.2121	0.78939		0.89064	0.59331
0.39523	0.50708		0.83826	1.12928		0.82371	0.51289
0.5184	0.67379		1.12762	0.91603		0.61795	0.78998
0.60282	0.6062		1.60276	1.10071		0.69576	0.57435
0.53019	0.46429		1.24135	1.0598		0.51886	0.8584
0.4727	0.53672		1.21616	0.94109		0.37896	0.75818
0.49396	0.58285		1.25636	0.94462		0.67551	0.85878
0.72611	0.66737		1.15258	0.77767		0.78364	0.52827
0.55441	0.43983		1.05462	0.80814		0.68197	0.44628
0.58797	0.48676		1.25516	1.24021		0.61069	0.6998
0.48714	0.59288		0.59544	1.42109		0.53485	0.49242
0.66879	0.62738		1.21034	0.50462		0.65793	0.51918
0.58156	0.53833		0.95245	1.15606		0.51987	0.80744
0.72723	0.55997		0.54221	1.0011		0.37216	0.54636
0.43813	0.51273		1.15259	1.14769		0.81102	0.58894
0.55636	0.73145		1.33055	0.87537		0.56937	0.47173
0.75784	0.51477		1.19234	1.06501		0.50716	0.49274
0.52025	0.78217		1.14197	0.73678		0.43388	0.32984
0.55825	0.56773		1.0964	1.01518		0.5848	0.54941
0.64233	0.71946		0.59702	1.01719		0.58489	0.39708
0.61811	0.5503		0.94437	0.98967		0.86738	0.6824
0.45714	0.56942		1.13788	0.68177		0.64546	0.4242
0.33592	0.30169		1.18412	0.76104		0.57114	0.64497
0.44138	0.62647		1.54396	1.47823		0.84602	0.42818
0.5809	0.38916		0.98332	0.91761		0.86474	0.53512
0.55346	0.55929		0.79415	1.17442		0.98593	0.4961
0.54313	0.56906		0.64986	0.87194		0.84963	0.52878
0.62143	0.67862		1.4385	1.39595		0.67406	0.54238
0.53618	0.52625		1.36374	0.92983		0.44937	0.67105
0.46534	0.71567		1.42353	1.58706		0.65707	0.44841
0.49848	0.69155		1.05181	1.22409		0.85947	0.37223
0.59296	0.37049		0.83245	0.70428		0.65755	0.75679
0.54656	0.56961		1.00115	0.70902		0.50339	0.73348
0.55214	0.50423		0.91308	1.27772		0.6849	0.65432
0.57392	0.90344		0.98646	1.14482		0.73041	0.42441
0.61807	0.64285		1.06332	0.81803		0.70301	0.37147
0.55482	0.49753		0.75874	0.74842		0.68221	0.38093
0.45387	0.37632		1.16865	1.05097		0.86068	0.51457
0.40257	0.54306		1.26407	0.7862		0.6189	0.74464
0.66106	0.79699		0.8777	0.83073		0.65702	0.4457
0.49093	0.73171		0.89205	0.97867		0.46838	0.49938
0.55549	0.40478		1.2249	1.31358		0.5829	0.45157
0.72841	0.94207		1.43371	1.03065		0.65067	0.57656
0.61594	0.79226		0.85406	0.91727		0.54107	0.46427
0.5564	0.31352		1.41987	1.01696		0.56617	0.39148
0.44695	0.72521		1.36224	1.11633		0.79813	0.49242
0.63362	0.64538		0.97575	0.95049		0.79949	0.38185
0.43599	0.86247		0.62385	1.00764		0.49043	0.60571
0.47122	0.78288		1.30426	0.82847		0.49533	0.41165
0.44386	0.44582		0.97876	1.23218		0.53242	0.37846
0.53265	0.44712		0.99878	0.6678		0.34741	0.42213
0.37023	0.70781		0.76785	0.59808		0.5644	0.46424
0.54872	0.36803		1.16194	1.27732		0.76155	0.53859
0.57256	0.67874		1.36398	1.21305		0.57297	0.57026
0.53182	0.42172		1.42113	0.79496		0.50053	0.44227
0.55507	0.44915		0.77858	0.55267		0.59135	0.4314
0.48631	0.46689		0.86468	1.33937		0.51614	0.3487
0.61531	0.59742		1.3265	1.14068		0.74573	0.48182
0.64837	0.48208		0.6467	1.1609		0.51873	0.48945
0.52554	0.52472		1.34616	1.18585		0.49383	0.68782
0.58741	0.48966		0.98231	1.13515		0.52362	0.46528
0.53719	0.67363		0.84909	1.28598		0.83197	0.39884
0.39353	0.66082		1.15466	1.16274		0.6923	0.50576
0.44306	0.54865		0.83474	0.5517		0.56128	0.37378
0.49343	0.35936		0.99164	0.99292		0.31044	0.78715
0.6138	0.54553		1.18255	0.79902		0.56507	0.52515
0.57036	0.69374		1.28022	0.79964		0.43356	0.43304
0.42282	0.64543		0.83353	1.37435		0.51113	0.32201
0.41958	0.32886		1.20398	0.99422		0.5517	0.57475
0.58931	0.805		1.1733	1.30583		0.7997	0.41363
0.58611	0.59401		1.13122	0.76718		0.46778	0.48631
0.7584	0.40023		1.14668	0.80197		0.95187	0.52429
0.47159	0.42215		1.66119	1.05253		0.37544	0.41738
0.52581	0.33865		0.81722	1.36502		0.47007	0.36232
0.57018	0.76501		1.24527	1.01229		0.57967	0.63457
0.51079	0.55039		1.08188	1.28204		0.68564	0.422
0.51837	0.72138		0.67082	1.22963		0.55128	0.4463
0.55033	0.5615		1.2743	0.98169		0.46787	0.43174
0.443	0.42158		1.41706	0.59398		0.37899	0.52032
0.53522	0.67984		1.15794	0.96109		0.49347	0.37566
0.65071	0.56184		0.74796	0.77482		0.39264	0.73176
0.49486	0.50863		0.94554	0.75671		0.73231	0.61652
0.4869	0.60388		1.05557	0.73697		0.57943	0.44624
0.65636	0.61673		1.42566	0.76322		0.61234	0.37433
0.48697	0.75537		1.03019	1.15953		0.53003	0.42917
0.44742	0.58116		0.51914	1.40294		0.51797	0.42818
0.82143	0.74282		1.19531	1.40832		0.56171	0.27747
0.37343	0.45216		1.11317	1.42958		0.7719	0.58989
0.55945	0.64716		1.48683	1.06377		0.77105	0.40139
0.73964	0.57696		1.00951	1.62083		0.72271	0.42528
0.67556	0.6778		1.52263	1.15296		0.41774	0.59879
0.53964	0.55336		1.35395	1.2799		0.74628	0.55997
0.59251	0.47428		1.35364	0.9652		0.47069	0.35746
0.57707	0.60601		1.24769	0.7355		0.53465	0.37492
0.63859	0.73566		1.05326	1.07175		0.51118	0.6513
0.46201	0.64021		1.21198	1.16681		0.95007	0.46454
0.59536	0.52306		1.05447	1.20729		0.74949	0.551
0.51112	0.67983		1.11602	1.31249		0.45733	0.42027
0.46809	0.53453		0.86324	1.26264		0.56248	0.42386
0.52453	0.54639		0.79903	1.10236		0.70729	0.62501
0.47657	0.61161		1.04959	0.63362		0.54674	0.60076
0.45053	0.67357		1.04165	1.09205		0.60521	0.56226
0.79898	0.82147		1.42516	1.08563		0.43853	0.54298
0.43587	0.56933		0.77509	1.30032		0.57707	0.50089
0.46031	0.782		0.88117	0.79157		0.68055	0.6358
0.4716	0.70674		1.14741	0.52039		0.54658	0.358
0.49256	0.58993		0.86266	1.13223		0.47438	0.50379
0.46507	0.87517		1.1187	1.16233		0.7519	0.37026
0.48585	0.52973		1.0006	1.13035		0.59566	0.41355
0.56755	0.62253		0.96304	1.25887		0.41172	0.37051
0.57318	0.89048		0.84636	0.84257		0.57193	0.37508
0.511	0.8902		0.24412	1.2104		0.39361	0.49443
0.35768	0.80081		0.35016	0.776		0.91378	0.54749
0.72571	0.49247		0.38654	0.58561		0.54584	0.34975
0.46024	0.64524		0.45112	1.32319		0.52407	0.3613
0.47816	0.87137		0.64069	1.16419		0.59066	0.49693
0.39308	0.57995		0.41623	1.16268		0.53251	0.36377
0.65366	0.73696		0.44709	0.94053		0.91718	0.55204
0.45852	0.52517		0.39884	1.32998		0.54908	0.49067
0.38709	0.65343		0.31047	0.68708		0.55332	0.44464
0.62977	1.07688		0.3538	0.87362		0.55551	0.43981
0.43696	0.82059		0.2797	0.70017		0.61933	0.6666
0.43561	0.66079		0.40969	0.9198		0.54568	0.451
0.56591	0.59191		0.40243	0.64505		0.3744	0.51874
0.48474	0.69609		0.50237	1.30646		0.54706	0.55405
0.58501	0.63523		0.26369	0.91618		0.63747	0.38805
0.25221	0.61839		0.38084	0.91467		0.94837	0.4898
0.54648	0.58527		0.41043	1.23475		0.67108	0.52441
0.47437	0.83867		0.36274	0.91918		1.00403	0.59495
0.54581	0.6055		0.36023	0.88702		0.72007	0.45601
0.40143	0.69376		0.40119	1.24376		0.55292	0.51316
0.59939	0.43973		0.52784	1.10085		0.68999	0.48232
0.3625	0.74661		0.46291	0.28631		0.57895	0.54149
0.59004	0.6412		0.28924	1.14979		0.55234	0.53057
0.4946	0.60716		0.34211	0.99603		0.65686	0.68156
0.48456	0.76533		0.35338	1.71325		0.75898	0.50322
0.74558	0.68358		0.39775	0.9012		0.65279	0.29064
0.5818	0.67059		0.38558	1.10757		0.50687	0.47686
0.41711	0.7292		0.36857	1.27202		0.54731	0.45755
0.45304	0.57061		0.33455	1.25119		0.6246	0.49925
0.43809	0.65067		0.30967	1.14166		0.53736	0.5625
0.46503	0.55991		0.38377	0.9357		0.50675	0.54564
0.47607	0.58853		0.42737	1.39128		0.59783	0.31108
0.46795	0.55397		0.59635	0.67185		0.52121	0.31985
0.45311	0.77338		0.31633	0.89833		0.3887	0.42996
0.50081	0.6033		0.27392	0.76366		0.59564	0.86797
0.55022	0.48508		0.29803	1.28062		0.61707	0.5272
0.5149	0.52208		0.39074	1.02842		0.58826	0.69516
0.55782	0.81798		0.29301	1.31438		0.55195	0.63261
0.59366	0.5934		0.43888	1.00218		0.6912	0.6273
0.72362	0.59669		0.37572	0.80432		0.61033	0.45122
0.58935	0.53646		0.32393	1.24401		0.67482	0.46083
0.67534	0.42247		0.4213	0.51108		0.61212	0.3671
0.55969	0.59144		0.41219	0.38156		0.71	0.42254
0.58109	0.56547		0.38637	1.06949		0.71298	0.42753
0.50129	0.59485		0.37036	1.11214		0.87436	0.65696
0.39942	0.57584		0.35914	1.48339		0.53896	0.34595
0.42	0.58375		0.48538	1.36787		0.58529	0.53468
0.45298	0.6116		0.41459	0.73923		0.54281	0.50326
0.43626	0.70776		0.43617	1.06422		0.85335	0.56361
0.45094	0.609		0.57098	1.23763		0.52198	0.45665
0.57929	0.60946		0.52751	1.34092		0.65294	0.65413
0.76762	0.45057		0.5743	1.25322		0.51612	0.3859
0.48108	0.48961		0.40089	0.9199		0.74829	0.46925
0.5268	0.63375		0.48375	0.92279		0.65487	0.61843
0.49533	0.62483		0.39739	1.26348		0.54133	0.3944
0.41494	0.50812		0.3503	1.40855		0.56464	0.38102
0.5641	0.50666		0.40291	0.43076		0.69883	0.36378
0.85662	0.51902		0.49886	0.8875		0.49925	0.46207
0.51823	0.52795		0.48629	1.03952		0.54877	0.65629
0.62736	0.49111		0.48927	1.39274		0.59183	0.66024
0.40281	0.52685		0.38623	1.00289		0.65603	0.44164
0.47125	0.37973		0.42315	0.74361		0.62341	0.40448
0.51304	0.81076		0.35603	0.90581		0.59137	0.54122
0.30222	0.49945		0.32518	1.2979		0.90629	0.566
0.41236	0.52852		0.47506	0.84257		0.50945	0.52414
0.53899	0.39312		0.37978	1.14183		0.64463	0.44399
0.43859	0.3905		0.24457	1.23844		0.91477	0.38598
0.47315	0.65148		0.33006	1.22659		0.58617	0.54569
0.46473	0.32884		0.36747	0.99581		0.6266	0.8748
0.42695	0.61595		0.36032	0.87588		0.73121	0.41451
0.40818	0.64372		0.34059	0.89361		0.46777	0.4384
0.69553	0.63208		0.44403	1.0704		0.57756	0.46916
0.36643	0.59376		0.34576	0.66496		0.54245	0.35963
0.3918	0.54132		0.44312	1.40551		0.62771	0.53311
0.47425	0.5403		0.51184	1.02491		0.68341	0.45025
0.43245	0.51775		0.35369	0.83866		0.65387	0.52743
0.53637	0.71404		0.34902	0.89903		0.58692	0.5453
0.46184	0.59612		0.4362	0.65995		0.5159	0.60208
0.4228	0.60632		0.40904	0.77612		0.52476	0.43955
0.49458	0.69211		0.52911	1.15297		0.53987	0.71601
0.60011	0.63218		0.48973	0.33943		0.62685	0.29327
0.58535	0.42217		0.38234	1.38884		0.69613	0.64631
0.53439	0.77597		0.42642	1.22236		0.66851	0.50511
0.51417	0.54598		0.55009	1.55923		0.86753	0.76509
0.57233	0.68529		0.41363	1.30994		0.77399	0.44538
0.56274	0.62637		0.2324	1.2228		0.54665	0.50449
0.75143	0.74229		0.40564	0.88235		0.68193	0.42679
0.55	0.55565		0.38968	0.91445		0.60681	0.53552
0.54296	0.57894		0.44052	0.76016		0.73517	0.42575
0.54051	0.81714		0.54908	0.90244		0.57883	0.36221
0.38784	0.83148		0.52829	0.72975		0.66818	0.51147
0.58194	0.44238		0.43137	1.07927		0.63078	0.45406
0.46127	0.67432		0.63914	0.74043		0.79543	0.66033
0.50885	0.67099		0.37082	1.7392		0.47921	0.38887
0.31749	0.78609		0.47514	0.77628		0.66949	1.02581
0.3157	0.59084		0.37723	1.02889		0.85178	0.55904
0.61117	0.43125		0.37034	0.96891		0.61132	0.60654
0.45832	0.47114		0.48784	1.09274		0.60739	0.28155
0.41121	0.60425		0.44277	1.42558		0.54078	0.39593
0.55301	0.4448		0.45473	0.76995		0.43271	0.67514
0.58193	0.59898		0.26356	0.83689		0.83292	0.71991
0.54308	0.598		0.46478	0.90698		0.56305	0.4333
0.58597	0.53373		0.39907	0.72522		0.74999	0.53181
0.49355	0.3531		0.54865	0.89358		0.57237	0.79106
0.46674	0.60456		0.46432	0.9967		0.82429	0.42177
0.38521	0.56305		0.3318	1.18213		0.66409	0.46188
0.38951	0.55539		0.33659	1.13038		0.79097	0.57584
0.76323	0.56379		0.43325	1.16269		0.87221	0.70136
0.60509	0.72475		0.4677	0.85443		0.92885	0.99946
0.86624	0.48919		0.44105	1.35488		0.84737	0.53579
0.48495	0.71479		0.38888	1.48073		0.66258	0.73784
0.53605	0.56373		0.41841	1.23389		0.61723	0.44672
0.51675	0.74696		0.43689	1.28943		0.65879	0.80436
0.44642	0.52635		0.47085	1.33933		0.87272	0.32952
0.44589	0.66458		0.45599	1.39983		0.59129	0.45779
0.55957	0.98646		0.2872	0.81351		0.54981	0.53446
0.52611	0.55082		0.44024	1.06171		0.56782	0.46631
0.3559	0.66394		0.37507	1.09091		0.62997	0.5083
0.43566	0.63455		0.40113	1.35329		0.65568	0.55079
0.6892	0.72183		0.43444	0.84986		0.62911	0.43477
0.53162	0.65197		0.51602	1.19728		0.7669	0.40466
0.53369	0.84215		0.3833	0.85323		0.56607	0.55154
0.46031	0.67532		0.42295	1.05844		0.68528	0.69868
0.48644	0.69036		0.49174	1.1573		0.65137	0.5391
0.42442	0.53572		0.4083	1.40972		0.80087	0.58628
0.60649	0.55947		0.47273	0.74679		0.67431	0.48531
0.5885	0.59985		0.45223	1.36562		0.62561	0.38607
0.52865	0.686		0.27945	1.22286		0.49127	0.55905
0.45034	0.71271		0.45436	1.06857		0.74655	0.47518
0.67846	0.83967		0.35651	0.83809		0.52578	0.49779
0.38577	0.47844		0.37435	1.10848		0.71305	0.51487
0.58667	0.8276		0.36483	1.30883		0.81248	0.36041
0.38305	0.52876		0.39982	1.28351		0.76411	0.40125
0.38684	0.7723		0.45172	0.97203		0.63907	0.59425
0.45128	0.70431		0.6407	0.79793		0.73812	0.35229
0.63015	0.54531		0.46506	1.31628		0.55569	0.53198
0.57126	0.59176		0.37584	0.85378		0.69118	0.78286
0.61774	0.59505		0.43533	0.81323		0.80485	0.52596
0.58864	0.47556		0.35415	1.5582		0.64849	0.68733
0.52814	0.81157		0.46203	1.08924		0.54006	0.46039
0.58109	0.47386		0.49843	0.9669		0.49702	0.54829
0.45586	0.65433		0.45786	0.4975		1.20116	0.40504
0.64974	0.42201		0.39021	1.24185		0.66879	0.47521
0.5534	0.74513		0.51863	1.52831		0.51477	0.55059
0.50652	0.69791		0.53638	1.39396		0.55746	0.54306
0.44002	0.54606		0.43112	1.38007		0.66117	0.46195
0.46135	0.41449		0.50306	1.44747		0.55403	0.47131
0.51381	0.44145		0.51674	1.2909		0.47055	0.45334
0.70224	0.75625		0.49207	0.65683		0.95193	0.67186
0.53697	0.66164		0.37058	0.41398		0.73024	0.66207
0.8754	0.87146		0.39201	0.94731		0.55451	0.43925
0.39287	0.86924		0.32001	0.92088		0.52251	0.79266
0.53256	0.48423		0.35655	1.03308		0.65882	0.53919
0.70292	0.66113		0.41176	0.66235		0.69101	0.78647
0.70581	0.96236		0.50902	0.89793		0.55365	0.3764
0.58632	0.4815		0.27188	1.15088		0.66172	0.65409
0.46165	0.63814		0.31213	1.2359		0.72847	0.50826
0.52802	0.5547		0.37148	0.91431		0.72031	0.58597
0.50337	0.83857		0.34942	1.29169		0.5747	0.43186
0.36987	0.65674		0.19209	1.06347		0.5975	0.53547
0.6174	0.80395		0.52592	1.38587		0.62386	0.74806
0.48296	0.62339		0.35861	1.00393		0.8172	0.57737
0.43919	0.51509		0.4464	1.15803		0.56867	0.67242
0.35722	0.60727		0.34653	1.35709		0.61225	0.3676
0.6178	0.5336		0.31787	0.75243		0.78041	0.42851
0.58626	0.74264		0.30603	0.90546		0.79909	0.50303
0.64547	0.58996		0.38713	1.12108		0.88189	0.42685
0.46846	0.44835		0.5725	0.62703		0.61789	0.47155
0.35475	0.69653		0.45099	1.45757		0.7809	0.61935
0.54714	0.83354		0.45487	1.3126		0.56658	0.55172
0.55344	0.59527		0.41319	1.06555		0.95842	0.60103
0.53719	0.47655		0.38457	0.85178		0.51472	0.43858
0.3956	0.45123		0.38032	1.50871		0.52876	0.52799
0.49159	0.5089		0.3459	0.89664		0.66047	0.39961
0.40544	0.43421		0.51274	1.02672		0.84492	0.43589
0.43572	0.62266		0.40931	1.03344		0.58127	0.42146
0.44295	0.68248		0.55195	1.28721		0.64126	0.8999
0.56135	0.69472		0.55983	1.17566		0.71255	0.45828
0.47737	0.53691		0.32239	1.3175		0.82359	0.56608
0.3374	0.60902		0.56161	1.0876		0.75397	0.3471
0.46256	0.86498		0.29338	1.14531		0.68861	0.367
0.4582	0.51961		0.3681	1.20866		0.55421	0.34325
0.55182	0.51642		0.3641	1.00725		0.71117	0.52174
0.50538	0.64267		0.44489	1.03302		0.48091	0.53836
0.42963	0.44794		0.44072	0.90236		0.51621	0.44028
0.53433	0.53411		0.3743	1.35212		0.59806	0.65134
0.62898	0.65498		0.38897	1.12042		0.73609	0.45701
0.31058	0.46861		0.36619	0.95523		0.56446	0.50598
0.376	0.6256		0.34281	1.31571		0.62688	0.48845
0.47409	0.62305		0.41458	0.66361		0.65261	0.47143
0.37514	0.72351		0.39361	1.43112		0.59118	0.67195
0.44627	0.66801		0.4224	1.11536		0.80024	0.47082
0.62434	0.66249		0.57652	0.94239		0.60644	0.5416
0.42197	0.56706		0.2836	0.56817		1.00038	0.47675
0.41335	0.51462		0.52497	0.8932		0.67773	0.70312
0.33176	0.65459		0.39039	0.92982		1.10724	0.59214
0.51626	0.64927		0.45503	1.18497		0.52369	0.45763
0.6435	0.5346		0.39963	0.78583		0.98755	0.48088
0.38905	0.67014		0.32125	1.5839		0.67243	0.65844
0.34185	0.45553		0.50373	1.39567		0.54052	0.43618
0.39603	0.52968		0.375	1.03553		0.75516	0.6531
0.48815	0.51227		0.32668	1.2438		0.64672	0.32469
0.43196	0.67821		0.65415	1.07787		0.58319	0.56511
0.4188	0.58388		0.39624	0.8491		0.71603	0.49321
0.58078	0.61982		0.29718	1.17564		0.88949	0.56287
0.35732	0.55713		0.33556	1.71935		0.7658	0.52609
0.49482	0.60277		0.42666	0.92478		0.80359	0.52905
0.41843	0.46536		0.51167	1.29885		0.71913	0.5557
0.50846	0.48511		0.41517	1.29384		0.43227	0.6514
0.47724	0.71636		0.29531	1.45022		0.58581	0.46721
0.39278	0.955		0.38511	0.96392		0.70984	0.71414
0.45203	0.43097		0.47088	1.05066		0.70531	0.36385
0.57556	0.53397		0.33991	1.00483		0.5558	0.4793
0.41588	0.76829		0.38485	1.73246		0.54221	0.48137
0.33627	0.67887		0.5304	0.87562		0.70112	0.65231
0.4589	0.43703		0.43024	1.15		0.7527	0.59201
0.58263	0.53018		0.40486	1.13411		0.55104	0.46262
0.33128	0.40045		0.57955	0.74289		0.83225	0.38906
0.32592	0.7144		0.48692	1.13991		0.61226	0.58141
0.51722	0.61478		0.51434	1.36291		0.67081	0.6547
0.36132	0.50417		0.47794	1.32015		0.50091	0.53259
0.45121	0.50856		0.39228	1.17863		0.66442	0.45486
0.51346	0.60681		0.48684	0.97058		0.47557	0.59411
0.42146	0.50059		0.33781	0.99629		0.73337	0.57166
0.38267	0.45927		0.42934	1.04566		0.84523	0.44689
0.36238	0.78151		0.45658	1.12052		0.79034	0.73411
0.54927	0.41119		0.43456	1.34959		0.69383	0.53662
0.53694	0.49719		0.38061	0.87698		0.98926	0.4293
0.37241	0.48981		0.68412	0.8443		0.93857	0.55209
0.52686	0.45452		0.31649	1.187		0.68542	0.54535
0.55638	0.67709		0.52977	1.14481		0.73772	0.49999
0.6199	0.65173		0.40897	1.80042		0.55753	0.4029
0.59905	0.54769		0.70979	0.81019		0.71457	0.47372
0.45211	0.62953		0.34631	1.11479		0.97937	0.55761
0.45365	0.40194		0.37129	1.31617		0.61977	0.55036
0.25515	1.04406		0.51616	1.36656		0.55026	0.78546
0.49471	0.63572		0.31875	1.55901		0.74252	0.91825
0.41676	0.47163		0.39353	1.13221		0.51745	0.65132
0.38319	0.54758		0.52979	1.33384		0.7468	0.7616
0.49406	0.78618		0.39527	1.20117		0.78075	0.50767
0.47568	0.91709		0.42303	1.40816		0.75648	0.63615
0.34877	0.52672		0.38598	1.15175		0.7143	0.56967
0.50462	0.56215		0.35202	1.43214		0.77309	0.69683
0.45039	0.57963		0.6144	0.91913		0.78291	0.42622
0.58874	0.63215		0.44887	1.30604		0.63978	0.59289
0.34399	0.83175		0.41906	1.22161		0.91965	0.5923
0.46913	0.41071		0.46065	1.23258		0.66245	0.57209
0.39553	0.4469		0.29885	1.04765		0.61966	0.90147
0.30977	0.55174		0.39039	0.85209		0.57329	0.61089
0.46453	0.69487		0.52008	1.46809		0.40772	0.52513
0.3875	0.87457		0.30569	1.20434		0.7344	0.48403
0.46922	0.44342		0.39923	0.94052		0.57961	0.43033
0.55492	0.55373		0.38238	1.20789		0.6627	0.55568
0.47788	0.57831		0.41095	1.21204		0.8249	0.50401
0.49075	0.48853		0.35255	1.26867		0.78885	0.48883
0.44334	0.53442		0.5101	1.07733		0.62583	0.62694
0.32946	0.55765		0.57078	1.17151		0.84803	0.60192
0.41937	0.45306		0.41848	0.85745		0.63906	0.56671
0.61918	0.48032		0.40765	1.54787		0.64532	0.65899
0.51613	0.67572		0.46641	1.15952		0.56003	0.50192
0.60629	0.45595		0.46798	1.25171		0.53413	0.50621
0.34561	0.4169		0.53655	0.3946		0.86428	0.44915
0.71934	0.78985		0.42225	0.79299		0.6224	0.50581
0.49325	0.44103		0.5292	1.32976		0.38409	0.51587
0.36323	0.45148		0.44061	1.03605		0.73745	0.60725
0.58514	0.64996		0.24407	1.32032		0.66536	0.47854
0.47733	0.86392		0.58798	1.14612		0.88291	0.69728
0.45135	0.89094		0.53986	1.4032		0.56579	0.49051
0.38954	0.4457		0.39197	0.6391		0.75766	0.45383
0.50512	0.62951		0.52684	0.99124		0.63607	0.50116
0.44671	0.56392		0.32933	1.01776		0.59873	0.5851
0.50992	0.64951		0.48928	1.20602		0.68869	0.60722
0.43153	0.57578		0.36055	1.20753		0.59369	0.66221
0.50318	0.60779		0.5191	1.41183		1.08365	0.46689
0.39135	0.68777		0.5229	1.19368		0.76066	0.40595
0.37827	0.48061		0.49768	1.17088		0.65751	0.50763
0.5285	0.44113		0.6423	1.14814		0.61928	0.61092
0.41118	0.42617		0.59236	1.09692		0.63831	0.66244
0.46082	0.49215		0.06394	1.25258		0.79027	0.47214
0.65488	0.45477		0.44291	1.10702		0.6586	0.56032
0.43354	0.546		0.45696	0.66565		0.67347	0.52695
0.47286	0.68131		0.4833	0.96002		0.8032	0.81526
0.43016	0.55297		0.53685	1.08994		0.42564	0.49946
0.37479	0.73603		0.51438	1.08021		0.58388	0.36205
0.43218	0.61045		0.26823	1.15305		0.41152	0.4927
0.40685	0.52496		0.44358	1.1899		0.63181	0.59438
0.32332	0.73897		0.59387	0.97955		0.60409	0.55087
0.48192	0.695		0.41066	1.36685		0.69397	0.69871
0.48413	0.42456		0.27866	0.86565		0.91379	0.43888
0.50314	0.54648		0.38346	0.56492		0.74559	0.60827
0.5001	0.4857		0.70245	0.71795		0.4697	0.4689
0.43833	0.50424		0.47598	1.14118		0.8465	0.4862
0.51453	0.5069		0.30405	0.65366		0.5811	0.51711
0.44549	0.18812		0.6215	1.37923		0.51699	0.57102
0.29345	0.99328		0.44047	0.94976		0.88941	0.54983
0.50998	0.64738		0.4764	0.94717		0.5964	0.56282
0.52799	0.46957		0.2781	1.2886		0.60105	0.4758
0.60632	0.46038		0.46596	0.76886		0.60202	0.54809
0.50976	0.59269		0.46389	1.29775		0.58664	0.51449
0.44029	0.74242		0.34354	1.10396		0.66273	0.50008
0.32879	0.48346		0.6288	0.95238		0.52171	0.53
0.51398	0.71185		0.50411	0.88231		0.57022	0.52146
0.41113	0.47276		0.42828	0.88011		0.67001	0.56225
0.33518	0.42481		0.61098	0.84664		0.54345	0.65622
0.48495	0.72074		0.49969	0.85088		0.70505	0.47223
0.58837	0.48155		0.45144	0.85789		0.82061	0.40026
0.32931	0.52522		0.41124	1.08922		0.6157	0.44703
0.48189	0.64391		0.47865	1.21418		0.8663	0.67402
0.41427	0.689		0.42018	1.04238		1.263	0.69773
0.60123	0.6969		0.36496	1.32153		0.67662	0.56063
0.50939	0.52201		0.6259	1.24545		0.58185	0.32656
0.66614	0.47049		0.36025	1.10518		1.0657	0.4745
0.39924	0.42095		0.25428	0.64007		1.09568	0.70946
0.47415	0.6377		0.42919	1.05613		0.71126	0.52102
0.45232	0.65041		0.48709	0.96386		0.5577	0.47334
0.54484	0.82843		0.44625	1.08862		0.50763	0.80851
0.45385	0.55593		0.55459	0.92969		0.53363	0.66461
0.50161	0.42712		0.34364	1.20059		0.75679	0.86512
0.41678	0.50693		0.52117	0.78117		0.61313	0.37713
0.33495	0.57115		0.35292	0.99786		0.50168	0.32089
0.54153	0.72385		0.36466	1.1629		0.51566	0.43511
0.51499	0.59746		0.45277	0.92722		0.46399	0.31317
0.40723	0.52762		0.36965	1.00093		0.62875	0.55508
0.47274	0.71696		0.35258	1.5738		0.71728	0.54231
0.49126	0.36352		0.39269	0.989		0.56585	0.3738
0.46551	0.47506		0.38404	1.07573		0.86894	0.56673
0.36019	0.6108		0.39797	1.09305		0.76579	0.66211
0.46137	0.48021		0.46901	0.59071		0.71612	0.57977
0.58859	0.46699		0.40274	1.09945		0.7592	0.45165
0.44666	0.37542		0.51513	1.33136		0.58091	0.81097
0.44054	0.46627		0.57142	0.79741		0.66353	0.50928
0.45689	0.4708		0.42256	0.80056		1.16972	0.40496
0.30051	0.60252		0.42588	0.99035		0.66764	0.46437
0.42897	0.87935		0.35301	1.25659		0.65789	0.47773
0.43486	0.63714		0.49733	1.15058		0.64517	0.34323
0.54143	0.66751		0.49829	0.91565		1.09669	0.80213
0.47914	0.49945		0.3275	0.82066		0.51878	0.36457
0.3252	0.63352		0.28863	1.0823		0.62084	0.44367
0.3463	0.42567		0.25025	1.20337		0.65783	0.59959
0.4738	0.52401		0.58669	1.01104		0.51224	0.14108
0.38395	0.57254		0.50713	1.12351		0.77313	0.48373
0.35936	0.58762		0.26532	1.13871		0.66468	0.47216
0.48215	0.97945		0.51497	1.09464		0.55991	0.39809
0.4366	0.60028		0.41631	1.12889		0.65244	0.55907
0.45505	0.72475		0.54603	0.95477		0.79857	0.50345
0.37338	0.48599		0.43678	0.86034		0.47555	0.47106
0.55566	0.39697		0.48284	1.21839		0.85153	0.5636
0.4712	0.57387		0.51804	1.49405		0.75256	0.37204
0.64315	0.38442		0.32349	1.30793		0.61771	0.39536
0.37976	0.6161		0.3327	1.03356		0.54237	0.53338
0.56931	0.72182		0.4204	1.2292		0.6438	0.6669
0.55174	0.70287		0.48834	0.82931		0.56388	0.48742
0.45773	0.50218		0.48656	0.82971		0.80512	0.48021
0.46472	0.51691		0.45625	1.22604		0.56382	0.44369
0.46194	0.48909		0.51463	1.22178		0.96869	0.41138
0.5986	0.61105		0.26078	1.06898		0.82187	0.74108
0.28327	0.56708		0.62125	0.88498		0.52235	0.52816
0.66618	0.56632		0.35996	0.58829		0.73637	0.54841
0.41196	0.6805		0.47841	0.95777		0.60955	0.58723
0.41534	0.4976		0.5214	0.73405		1.0738	0.48721
0.36867	0.78872		0.34742	0.84939		0.91709	0.61676
0.44384	0.55821		0.40044	1.23706		0.41243	0.37617
0.58751	0.58726		0.52139	1.08438		0.89407	0.47364
0.39794	0.55538		0.38163	1.24263		0.6026	0.69423
0.43239	0.78442		0.41151	0.79313		1.11685	0.48848
0.53505	0.58536		0.31298	1.28363		0.63885	0.80754
0.54755	0.56014		0.56622	1.29472		0.49467	0.65922
0.43168	0.46266		0.63483	1.30855		0.62835	0.66091
0.32549	0.6775		0.71475	1.25626		0.95844	0.62759
0.40168	0.74467		0.53791	0.9801		0.5274	0.66985
0.49082	0.54589		0.50182	0.84874		0.86783	0.56766
0.40336	0.64969		0.40614	0.74226		0.83369	0.45592
0.37899	0.56475		0.3731	1.17336		0.68225	0.69315
0.53722	0.61129		0.4459	1.25887		0.59494	0.6156
0.53683	0.6597		0.646	0.9318		0.78328	0.67481
0.46121	0.67501		0.52291	1.07285		0.86588	0.53878
0.40529	0.67614		0.46775	0.9775		0.4862	0.60845
0.52358	0.41753		0.47333	1.30609		0.60054	0.78757
0.40557	0.56899		0.39419	1.23972		0.58179	0.66824
0.46284	0.71526		0.36832	1.29262		0.57837	0.73651
0.31023	0.5122		0.45498	0.75724		0.56513	0.76211
0.38845	0.60692		0.4999	1.00856		0.58563	0.46518
0.7342	0.612		0.50132	1.36016		0.44899	0.61627
0.47266	0.61064		0.34402	1.01816		0.68667	0.70696
0.41849	0.57422		0.36393	1.02228		2.15745	0.76114
0.4544	0.46712		0.5167	1.3218		0.67334	0.54178
0.43355	0.58674		0.50032	1.16381		0.54195	0.54388
0.43001	0.57998		0.25819	1.20598		0.59551	0.65484
0.40398	0.53893		0.39377	1.05133		0.82518	0.57715
0.56534	0.73702		0.46992	0.98182		0.96402	0.9751
0.40754	0.52039		0.72489	1.01939		0.63393	0.70819
0.44725	0.79932		0.42844	1.26883		0.69447	0.3835
0.3299	0.60827		0.32707	0.92257		0.69295	0.70724
0.49073	0.41713		0.40423	1.12014		0.64398	0.74332
0.48064	0.65936		0.36372	1.08161		0.6085	0.40949
0.35972	0.53558		0.46368	1.32628		0.66469	0.66292
0.35181	0.56115		0.39397	1.11831		0.84166	0.57274
0.31005	0.50717		0.27933	1.24414		0.54477	0.56306
0.45563	0.61402		0.38065	1.04743		0.9032	0.54754
0.42848	0.38865		0.41894	0.94074		0.50584	0.39355
0.54018	0.48387		0.52172	1.066		0.63425	0.37356
0.31111	0.40019		0.31396	0.8481		0.57122	0.46831
0.42482	0.63087		0.38856	0.97111		0.79461	0.36719
0.38375	0.53246		0.54558	1.07539		0.55199	0.31541
0.46633	0.57191		0.36945	1.02815		0.60452	0.44348
0.46436	0.54364		0.41371	0.93911		0.58451	0.4735
0.67068	0.56586		0.43313	1.46862		0.65923	0.98444
0.57455	0.55089		0.46079	0.85475		1.05664	0.43195
0.48919	0.46331		0.40186	1.11774		0.67641	0.56534
0.40753	0.61207		0.42033	0.88166		0.70759	0.47361
0.28904	0.77023		0.47542	0.84239		0.62315	0.64137
0.44572	0.3179		0.3005	1.30222		0.60995	0.39629
0.52692	0.66369		0.23738	1.18854		0.63923	0.64218
0.5337	0.82803		0.58332	1.54387		0.98968	0.50698
0.41919	0.43477		0.30385	1.10338		0.59553	0.48124
0.41017	0.4692		0.33679	0.86233		0.99957	0.55047
0.29862	0.5717		0.32999	0.9435		0.56409	0.40897
0.58289	0.51578		0.47078	1.0293		0.70859	0.41326
0.36107	0.66306		0.62849	0.83161		0.60628	0.52077
0.34849	0.67783		0.37807	1.3406		0.94957	0.46518
0.36929	0.63821		0.49099	1.04912		0.8542	0.52853
0.34079	0.32365		0.47149	0.95144		0.47807	0.38944
0.49681	0.67276		0.38374	0.82686		0.60986	0.50584
0.50861	0.43946		0.43523	1.18143		0.5496	0.40081
0.57212	0.47813		0.61468	0.98087		1.31733	0.32173
0.49175	0.46725		0.43123	0.89574		0.54064	0.44589
0.34868	0.64853		0.34687	1.31008		0.74935	0.41863
0.58191	0.42402		0.2557	1.00081		0.67685	0.47405
0.39512	0.49862		0.51013	1.08896		0.69758	0.76394
0.4586	0.51857		0.43893	0.92463		0.58899	0.51684
0.47182	0.69375		0.473	0.92449		0.85624	0.68716
0.33613	0.8414		0.38997	0.94521		0.58944	0.4064
0.64644	0.7725		0.44669	0.81039		0.87874	0.3726
0.45338	0.51169		0.2995	1.7194		0.71829	0.51787
0.55429	0.78357		0.30367	0.99189		0.4489	0.30609
0.50314	0.82667		0.37947	1.30062		0.53558	0.40913
0.3721	0.61655		0.42512	1.0687		0.71848	0.51679
0.48266	0.53631		0.42837	1.29414		0.56297	0.84923
0.54952	0.56599		0.37225	1.19861		0.56778	0.51299
0.39073	0.50693		0.3832	1.06259		0.62242	0.44583
0.39783	0.80105		0.2887	1.02114		1.08075	0.54589
0.44766	0.51946		0.57909	0.95187		0.6815	0.55459
0.51603	0.51443		0.40267	0.70156		0.79761	0.41491
1.01963	0.52813		0.38091	0.97776		0.48592	0.58661
0.47228	0.63752		0.31786	0.88215		0.79708	0.44529
0.44826	0.67838		0.44216	1.15952		0.68512	0.53228
0.48793	0.5128		0.38754	0.74691		0.79922	0.73703
0.68253	0.5234		0.416	1.03461		0.58415	0.46308
0.55888	0.75349		0.32164	0.86606		0.60135	0.38779
0.44764	0.74018		0.36494	0.93356		0.88246	1.10246
0.41673	0.50182		0.42628	1.08128		0.97868	0.45684
0.40532	0.64801		0.53796	0.83817		0.74154	0.53198
0.58607	0.67107		0.3769	0.82635		0.60809	0.45176
0.43233	0.62407		0.54928	0.92009		0.96816	0.86221
0.37866	0.28969		0.512	1.28447		0.60221	0.48226
0.4434	0.72956		0.36689	0.76111		1.04532	0.4546
0.47662	0.53734		0.3947	0.99031		0.63521	0.60628
0.48363	0.68156		0.55864	0.79278		0.79302	0.49359
0.39668	0.46836		0.3992	0.80202		0.70889	0.38158
0.53023	0.50184		0.47345	1.43124		0.65166	0.43751
0.37761	0.60256		0.44323	0.74958		0.6622	0.70805
0.4304	0.60311		0.4372	1.39997		0.53816	0.39861
0.36177	0.51652		0.35702	0.66148		0.83843	0.44163
0.45654	0.6851		0.40458	0.68255		0.73302	0.45175
0.37268	0.52579		0.49419	0.57999		0.64577	0.43478
0.45229	0.66701		0.51336	1.47697		0.61739	0.39413
0.48875	0.56611		0.28071	1.05059		0.67112	0.68169
0.45934	0.49195		0.47413	1.0977		0.67649	0.44006
0.44814	0.69828		0.52556	1.62615		0.72822	0.6997
0.60399	0.66167		0.44664	1.26167		0.60875	0.44696
0.36326	0.46035		0.34857	0.90451		0.6395	0.46431
0.49531	0.42606		0.49818	0.85555		0.86086	0.62653
0.37346	0.55874		0.4893	0.52669		0.26633	0.41626
0.40385	0.6922		0.43347	1.00702		0.65272	0.86534
0.40495	0.4644		0.37354	1.1507		0.4206	0.56829
0.30267	0.62379		0.26408	0.79026		0.82725	0.44591
0.50298	0.57224		0.22419	0.99788		0.52389	0.38612
0.37558	0.57241		0.35459	0.93478		0.73113	0.40576
0.47145	0.47962		0.28375	0.72268		0.88256	0.53146
0.4539	0.56028		0.31546	0.88694		0.63554	0.77196
0.35609	0.54142		0.56875	1.38591		0.62784	0.55394
0.3711	0.40554		0.50615	1.45588		0.60981	0.73852
0.51446	0.59146		0.42263	0.81711		0.53103	0.65223
0.49509	0.56086		0.28335	1.13454		0.60202	0.62178
0.56724	0.67923		0.27908	0.49464		0.50096	0.54014
0.31443	0.4731		0.47389	1.08439		0.71786	0.61062
0.44479	0.66935		0.23955	0.98842		0.97051	0.51125
0.4302	0.59451		0.369	0.98325		0.73458	0.52889
0.36598	0.46632		0.28797	0.86872		0.73677	0.46347
0.49444	0.60141		0.36568	0.81998		0.87044	0.5021
0.59903	0.54712		0.32695	0.94162		0.82464	0.46408
0.39581	0.61004		0.51066	0.91672		0.64306	0.70776
0.47834	0.50463		0.44581	0.40283		0.61511	0.7159
0.54883	0.60117		0.53839	1.12519		0.8935	0.52708
0.60088	0.56618		0.4298	0.48594		0.68139	0.49972
0.51636	0.49852		0.83209	1.16029		0.9759	0.50474
0.50123	0.70778		0.30952	0.4132		0.69294	0.41005
0.34169	0.61439		0.351	1.19803		0.99908	0.44821
0.53063	0.52366		0.32318	0.49559		0.56828	0.4791
0.49755	0.76797		0.34757	0.87627		0.77485	0.43514
0.54557	0.58426		0.44719	0.57106		1.12425	0.46302
0.54843	0.71148		0.3974	1.1785		0.7537	0.58526
0.32764	0.83318		0.31446	0.74365		0.4347	0.45819
0.53007	0.49868		0.39648	1.6781		0.99199	0.44979
0.49421	0.56794		0.53643	0.45433		1.09328	0.51716
0.38763	0.63669		0.49028	1.03612		0.90363	0.34773
0.5237	0.51037		0.42697	0.21634		0.75349	0.37903
0.48968	0.46043		0.59979	0.67634		0.56849	0.46096
0.54437	0.65738		0.46055	0.83414		0.83041	0.64499
0.27563	0.50806		0.44998	1.08871		0.76084	0.68457
0.4122	0.76124		0.47198	0.81966		0.63657	0.28046
0.71779	0.63001		0.52503	1.69285		1.25925	0.6649
0.54103	0.5455		0.4685	0.3785		0.62782	0.75385
0.50351	0.57305		0.49565	1.17117		0.78686	0.642
0.53104	0.39711		0.42671	1.15249		0.48764	0.54126
0.42165	0.71256		0.3368	1.2223		1.10523	0.4216
0.64506	0.68384		0.36472	0.57644		0.47446	0.52024
0.43735	0.47191		0.33043	0.83828		0.69343	0.50954
0.34157	0.49963		0.51146	0.79325		0.58608	0.51372
0.38596	0.56755		0.31426	1.14629		0.7488	0.6233
0.48556	0.64288		0.51791	1.15241		0.44862	0.50194
0.46726	0.65478		0.42266	0.82708		0.50233	0.45778
0.46316	0.63759		0.47281	1.24374		1.35405	0.40844
0.36326	0.63835		0.50846	1.28497		0.64518	0.36289
0.41663	0.59772		0.33445	1.23295		0.2811	0.44343
0.38965	0.59365		0.15627	0.73035		0.62116	0.40191
0.52471	0.63796		0.36463	1.02238		0.45101	0.44359
0.35475	0.59396		0.27113	0.99948		0.41289	0.30034
0.62478	0.75751		0.4197	0.9509		0.61242	0.41599
0.40945	0.60457		0.40269	0.90623		0.52077	0.50443
0.38876	0.65809		0.35107	1.0635		0.6457	0.52835
0.51518	0.76498		0.53099	1.38372		0.72171	0.46299
0.45484	0.51327		0.40368	1.15927		0.96503	0.46622
0.41271	0.59951		0.3141	1.53107		0.58768	0.42888
0.446	0.62402		0.34096	0.84457		0.81466	0.40577
0.55362	0.59744		0.40811	0.85527		0.42337	0.49352
0.48569	0.62662		0.42043	0.77643		0.61033	0.65848
0.44815	0.74325		0.60263	1.10207		0.75896	0.4544
0.4623	0.47393		0.30262	0.75451		0.9842	0.45858
0.4985	0.60654		0.32004	1.55382		0.9395	0.43319
0.44251	0.48741		0.3841	0.31707		0.552	0.38233
0.5597	0.61825		0.45482	1.48257		0.46223	0.5103
0.56387	0.59722		0.6186	0.61217		0.6523	0.61034
0.29334	0.67206		0.33256	1.38491		0.7076	1.0591
0.44311	0.50614		0.23405	1.11301		0.74975	0.53042
0.48769	0.6675		0.45107	0.94771		0.6097	0.44477
0.43098	0.5896		0.59353	1.34916		0.65168	0.54489
0.4311	0.69379		0.5105	1.2782		0.73107	0.62417
0.52537	0.42798		0.39937	1.0566		0.59645	0.54602
0.59478	0.50819		0.4205	1.73196		0.52735	0.72428
0.48781	0.53387		0.21775	0.39584		0.48685	0.66111
0.42816	0.4601		0.34863	1.67296		0.47486	0.46749
0.51547	0.43692		0.26137	0.9511		0.42007	0.91065
0.54025	0.91253		0.45061	0.89967		0.61843	0.37231
0.39908	0.5827		0.59238	1.07268		0.70014	0.56203
0.46877	0.65126		0.30966	0.89381		0.56249	0.43267
0.446	0.60567		0.48878	1.15045		0.61286	0.65881
0.5	0.5162		0.51738	0.62384		0.62007	0.65073
0.34987	0.56516		0.42125	0.57614		1.03596	0.37042
0.42772	0.70025		0.63534	0.72159		0.57433	0.51062
0.588	0.67456		0.3976	1.27055		0.55742	0.48801
0.45296	0.5334		0.49044	0.76559		0.46901	0.71203
0.38225	0.63488		0.27336	1.46357		0.4982	0.41735
0.33436	0.64269		0.57262	0.91489		0.72127	0.62699
0.40834	0.49352		0.57283	2.29878		0.81492	0.47352
0.48095	0.8051		0.36287	1.38028		0.50056	0.41798
0.46847	0.63044		0.37759	1.29818		0.57626	0.49626
0.33051	0.7349		0.53707	0.7787		0.65897	0.65774
0.62438	0.60539		0.60945	0.62081		0.50526	0.56483
0.62202	0.59563		0.50188	1.08891		0.62324	0.42855
0.59074	0.40949		0.4198	1.0114		0.85521	0.74244
0.44032	0.51678		0.42808	0.35964		0.53399	0.48216
0.50724	0.56586		0.51747	1.1248		0.59049	0.4002
0.51103	0.91359		0.44503	0.95462		0.64574	0.53548
0.3984	0.52117		0.32799	1.36561		0.57512	1.17946
0.49442	0.66124		0.21329	1.28612		0.77069	0.41449
0.47444	0.51141		0.30004	1.42929		0.7713	0.40289
0.57616	0.63116		0.48525	1.08337		0.7321	0.8675
0.50881	0.56804		0.54328	0.96009		0.63503	0.70017
0.46959	0.4951		0.60466	0.76762		0.59015	0.43312
0.40511	0.77993		0.39404	1.50295		0.59187	0.49675
0.3869	0.63606		0.82475	1.28931		0.68296	0.59024
0.43158	0.64937		0.57427	0.70178		0.55269	0.56372
0.4196	0.89496		0.58174	1.6561		0.79572	0.45955
0.43276	0.50663		0.38202	0.92419		0.60406	0.43724
0.44931	0.47654		0.38059	0.52869		0.63349	0.73858
0.51215	0.63796		0.36064	1.17694		0.46928	0.55115
0.50122	0.65217		0.36315	0.98122		0.98288	0.37583
0.45163	0.63821		0.32958	1.16146		0.65714	0.69699
0.35887	0.53352		0.51012	0.75335		0.93767	0.35202
0.48916	0.82402		0.3177	1.06873		0.7422	0.37482
0.40632	0.56429		0.34804	0.6156		0.97048	0.52831
0.43596	0.60905		0.29941	1.24364		0.42451	0.61659
0.44286	0.75086		0.4025	1.21932		0.98415	0.44271
0.51464	0.90239		0.27102	0.76721		0.27258	0.61972
0.48069	0.55785		0.4314	0.78149		0.87266	0.41219
0.42641	0.48273		0.3971	0.76593		0.62142	0.71259
0.61336	0.59573		0.40649	0.40149		0.7035	0.44276
0.61832	0.84436		0.5456	1.21511		1.09688	0.42051
0.51496	0.55596		0.36414	1.30058		0.6182	0.38482
0.50158	0.57803		0.67091	1.00187		0.71338	0.42934
0.47431	0.69158		0.55315	0.53839		0.49107	0.66012
0.41555	0.57284		0.65856	0.5283		0.47244	0.68638
0.37376	0.56859		0.3822	1.32574		0.43923	0.67551
0.44238	0.77427		0.49929	0.9943		0.51815	0.40599
0.35259	0.6309		0.15937	0.98552		1.08679	0.85266
0.59525	0.73797		0.53224	1.02746		0.71843	0.44158
0.41454	0.53263		0.44203	1.2315		0.62971	0.58206
0.41188	0.48544		0.55931	0.82437		0.86925	0.39974
0.58417	0.77912		0.40504	0.49699		0.80382	0.31921
0.43943	0.56458		0.41393	1.29004		0.46914	0.41826
0.58771	0.90249		0.30562	1.14223		0.83671	0.55117
0.41443	0.60601		0.46847	1.29379		0.74978	0.39958
0.40877	0.62091		0.39935	1.59594		0.98152	0.53276
0.57026	0.52801		0.40859	0.79836		0.62442	0.6198
0.78759	0.60844		0.48798	1.12305		0.63036	0.31868
0.42591	0.64685		0.49898	0.75706		0.65389	0.43355
0.61602	0.48432		0.49729	0.71488		0.75586	0.51356
0.43941	0.82997		0.52239	1.29602		0.77572	0.45234
0.62432	0.7176		0.67786	0.78363		0.59422	0.53639
0.70405	0.6059		0.35685	1.65202		0.59752	0.33235
0.41902	0.40325		0.53214	1.19595		0.50778	0.52929
0.49792	0.7364		0.58986	0.76144		0.43844	0.53783
0.54655	0.73482		0.38792	1.32654		0.55901	0.4779
0.59156	0.66078		0.40157	0.38561		0.67165	0.57374
0.69787	0.60097		0.44394	0.57844		1.01496	0.46234
0.54283	0.51645		0.47734	1.11516		0.53446	0.43793
0.6088	0.71456		0.54493	0.9266		0.58568	0.51576
0.3735	0.48222		0.39045	0.56007		0.87727	0.95757
0.57626	0.64615		0.71317	0.59109		0.53736	0.49706
0.48187	0.56737		0.55729	0.45756		0.74784	0.41959
0.51949	0.37541		0.45857	0.9945		0.58088	0.45615
0.33695	0.43298		0.45151	1.10618		0.87625	0.50169
0.40743	0.46317		0.35537	0.78401		0.56638	0.51025
0.44916	0.53706		0.40874	0.86811		0.56221	0.75075
0.54575	0.6827		0.63337	0.93288		0.41674	1.17692
0.37427	0.83934		0.43467	0.89808		1.05308	0.81274
0.51266	0.69815		0.71518	0.95815		0.58175	0.50496
0.35477	0.51757		0.57721	0.73002		0.76714	0.46958
0.40813	0.6061		0.56716	0.76236		0.80138	0.35906
0.44132	0.50088		0.33263	0.78949		0.60145	0.7997
0.422	0.50394		0.51821	0.47463		0.6847	0.41958
0.44406	0.49037		0.47902	1.16736		1.11673	0.82107
0.46276	0.68678		0.37006	1.52383		0.73761	0.4767
0.62274	0.62582		0.47351	0.96962		1.42385	0.44004
0.50171	0.65893		0.54352	1.30483		0.58647	0.5171
0.43268	0.56971		0.39989	1.20793		0.81085	0.73839
0.40493	0.52847		0.33578	1.0301		0.63865	0.38906
0.42136	0.61201		0.33595	0.70983		0.87971	0.47831
0.53456	0.40563		0.46663	0.80481		0.76094	0.37078
0.44563	0.64482		0.51025	0.75165		0.56375	0.70292
0.49432	0.66397		0.49351	1.0908		0.52222	0.49467
0.44892	0.51223		0.49906	0.79351		0.78273	0.63696
0.52563	0.5402		0.54361	0.94578		0.87102	0.49781
0.66248	0.66395		0.46424	0.88728		0.65099	0.65246
0.46559	0.62262		0.42001	0.45379		0.89025	0.83109
0.52049	0.65113		0.39758	0.52457		0.48588	0.59856
0.51122	0.64351		0.31947	1.47529		0.55442	0.70973
0.53353	0.6476		0.36856	1.19999		0.70004	0.68816
0.39009	0.79828		0.41493	0.82266		0.48512	0.41303
0.45499	0.50676		0.32187	0.37201		0.75202	0.5344
0.70459	0.61102		0.46834	0.65813		0.63908	0.61172
0.82086	0.59175		0.45818	0.85645		0.93827	0.6866
0.5306	0.69669		0.44428	1.02456		0.71937	0.68761
0.38511	0.48759		0.38281	0.898		0.38025	0.49472
0.39624	0.56425		0.58965	0.91016		0.67361	1.07962
0.41159	0.5555		0.31625	1.27329		0.50385	0.57014
0.43201	0.5249		0.5288	0.70941		1.03668	0.50695
0.52742	0.50618		0.44021	0.8065		0.79739	1.07618
0.496	0.64839		0.41446	1.00211		0.60028	0.49112
0.4953	1.07985		0.37261	1.25444		0.58369	0.69323
0.61511	0.51244		0.33169	1.11477		0.80919	0.32681
0.49253	0.55204		0.4123	0.77421		0.60419	0.40718
0.36772	0.54227		0.43611	1.07507		0.95042	0.62181
0.27571	0.53916		0.44974	0.85597		0.68641	0.50151
0.51435	0.48155		0.31045	0.52959		0.58742	0.23811
0.46345	0.52012		0.15257	1.05383		0.70797	0.38635
0.49347	0.51075		0.49431	1.19287		0.91027	0.96999
0.50753	0.56802		0.61127	0.86488		0.83574	0.33488
0.36327	0.45328		0.49908	1.3569		0.47979	0.46385
0.49612	0.55996		0.50279	0.58813		0.40615	0.94478
0.51248	0.56455		0.41671	1.0619		0.71542	0.53099
0.42818	0.46242		0.37909	0.95296		0.68089	0.47762
0.48408	0.70473		0.38993	0.96798		0.69296	0.75052
0.58634	0.46056		0.44591	0.7578		0.74868	0.61006
0.49365	0.44934		0.43538	1.24265		0.5769	0.76873
0.58963	0.57865		0.39017	1.21132		0.58547	0.39573
0.52595	0.41549		0.47756	0.51764		0.6321	0.57576
0.51324	0.44089		0.37535	1.31722		0.67959	0.42178
0.38861	0.41481		0.52908	0.97511		0.60329	0.61138
0.36908	0.58765		0.42472	1.57982		0.7483	0.52095
0.60535	0.78111		0.44495	1.45062		0.80509	0.37094
0.60611	0.55371		0.44693	1.11287		0.79309	0.65593
0.48431	0.6175		0.43055	1.20629		0.49574	0.38137
0.63195	0.52647		0.45062	1.01516		0.74205	0.42705
0.42536	0.61465		0.41376	1.18183		0.93768	0.41894
0.44009	0.65043		0.54434	0.96742		0.63411	0.54981
0.52485	0.53751		0.36956	1.60201		0.56054	0.43138
0.41607	0.60375		0.46686	1.32917		0.82935	0.47087
0.42095	0.57268		0.58759	0.9007		0.59807	0.82804
0.36147	0.63749		0.57788	1.40238		0.66605	0.66582
0.46505	0.60509		0.30864	0.9441		0.46871	0.26447
0.53296	0.52721		0.36045	1.07284		0.53838	0.47332
0.39259	0.48026		0.33499	0.99347		0.68043	0.59046
0.52938	0.65131		0.29407	1.05063		0.36171	0.52565
0.33452	0.35608		0.30768	1.74261		0.68696	0.53956
0.7387	0.54087		0.47488	1.50858		0.70032	0.83004
0.51763	0.57839		0.42664	0.80701		0.55895	0.52293
0.44244	0.45843		0.30114	1.04398		0.95603	0.50519
0.35193	0.41857		0.34503	1.358		0.6128	0.5337
0.48264	0.52758		0.50556	1.11924		0.97953	0.33904
0.4908	0.5505		0.53852	0.87647		0.74687	0.53515
0.4335	0.46391		0.54629	1.68485		0.85091	0.72916
0.47664	0.7508		0.62691	0.82983		0.69815	0.47357
0.48057	0.54331		0.52487	1.30168		0.90451	0.63659
0.55922	0.61625		0.50958	0.87649		0.63329	0.42399
0.6102	0.51115		0.3768	1.10787		1.38612	0.44187
0.50758	0.81337		0.36149	0.68534		1.17985	0.67161
0.4442	0.62356		0.45361	1.2208		1.07201	0.65224
0.53441	0.39624		0.66131	0.75169		0.576	0.33464
0.60072	0.47007		0.39969	1.52982		0.48297	0.38519
0.4438	0.5607		0.5327	1.23723		1.00043	0.3486
0.43922	0.62852		0.46376	1.03583		0.82294	0.72301
0.42671	0.55516		0.29356	1.40688		0.50968	1.0313
0.51227	0.58948		0.61472	1.25586		1.08706	0.51078
0.49373	0.58162		0.43358	1.34057		0.60675	0.24722
0.49102	0.53808		0.4026	1.25076		0.41216	0.30494
0.43186	0.45415		0.44978	1.38635		0.64151	0.41516
0.61162	0.71952		0.38636	1.00745		0.61092	0.62734
0.33155	0.51044		0.49498	0.83657		0.70003	0.79157
0.60828	0.66059		0.59341	1.41655		0.758	0.59304
0.42418	0.49055		0.33533	1.46038		0.73401	0.523
0.46064	0.50909		0.43343	1.00199		0.79786	0.32909
0.50843	0.42516		0.41612	0.99297		0.92976	0.44616
0.36745	0.56443		0.42832	0.68914		0.8715	0.34587
0.35934	0.65535		0.53792	1.26047		0.62015	0.37441
0.69215	0.5849		0.43521	1.40946		0.77165	0.79956
0.52386	0.58979		0.43073	1.69293		0.83607	0.37524
0.78599	0.52571		0.51197	1.04352		0.73912	0.39689
0.56879	0.77491		0.37645	1.4747		0.84113	0.3906
0.25516	0.56052		0.27887	1.00499		1.04674	0.46777
0.52782	0.46158		0.28163	1.06415		0.77151	0.47197
0.36236	0.51534		0.46551	0.99273		0.51474	0.35478
0.64425	0.76825		0.2546	1.46513		0.7591	0.49218
0.40854	0.51316		0.30604	1.69482		0.87597	0.61795
0.52026	0.76247		0.52572	1.32374		0.76776	0.6058
0.57937	0.53458		0.42583	1.03903		0.60264	1.03485
0.54778	0.36908		0.34367	1.6787		1.22641	0.56698
0.45767	0.48651		0.34992	1.43762		0.64779	0.43004
0.45416	0.54583		0.46435	1.04102		0.94877	0.16068
0.47371	0.64278		0.48605	1.10318		1.12506	0.48062
0.5484	0.44556		0.44944	1.45049		0.74927	0.40805
0.4235	0.45542		0.45823	1.47915		0.95029	0.48281
0.56762	0.42154		0.44093	1.3549		0.54183	0.60651
0.58143	0.75331		0.20213	0.83246		0.85472	0.71465
0.60834	0.63303		0.37978	1.16973		0.83615	0.63358
0.35655	0.80369		0.61527	1.51426		0.76338	0.48787
0.39988	0.56124		0.51034	1.57598		0.42627	0.7009
0.4163	0.47975		0.73379	1.53118		0.67174	0.30349
0.38917	0.35806		0.24626	1.24673		0.74185	0.42098
0.40309	0.59123		0.74253	1.14394		0.4572	0.6063
0.4508	0.73623		0.53918	1.33408		0.59351	0.51495
0.50704	0.61268		0.27282	0.93558		0.78226	0.69939
0.49929	0.46237		0.33257	1.21084		0.99915	0.42997
0.58663	0.39788		0.9212	1.01489		0.54759	0.46957
0.62148	0.47705		0.58392	1.15603		0.9647	0.35019
0.42719	0.54092		0.36948	1.39328		0.62349	0.61721
0.72024	0.5548		0.33631	0.71461		0.56633	0.42648
0.5118	0.73708		0.51201	1.0786		1.88274	0.25147
0.52763	0.36069		0.43848	1.44696		0.81305	0.51042
0.43699	0.71845		0.46949	1.12777		0.53068	0.48511
0.34755	0.64692		0.33242	0.80135		0.87517	0.73326
0.62564	0.93374		0.5917	1.12486		0.68632	0.51132
0.52996	0.44102		0.32103	1.11489		0.8429	0.38861
0.61817	0.43992		0.35942	1.16841		0.58805	0.4059
0.53379	0.86526		0.36924	1.46488		0.55282	0.46089
0.50275	0.8606		0.44688	1.09537		0.52878	0.31304
0.39701	0.12791		0.24283	1.40235		0.76195	0.41289
0.513	0.54413		0.45413	0.9339		0.91786	0.32027
0.62157	0.43479		0.3899	1.17415		1.07133	0.77692
0.59401	0.57436		0.30588	0.97593		0.62792	0.3503
0.65389	0.56264		0.47217	1.4657		0.86785	0.56153
0.45344	0.35891		0.41957	1.89357		0.70257	0.44896
0.48025	0.45525		0.55967	0.99826		0.76674	0.53917
0.49666	0.41927		0.39253	1.34303		1.33649	0.4976
0.34713	0.53843		0.3846	1.10957		0.44349	0.37327
0.39666	0.60304		0.41698	1.46199		0.95987	0.5889
0.6521	0.58252		0.45618	1.59983		1.2223	0.52023
0.46956	0.35928		0.40892	1.2658		0.62833	0.39093
0.49867	0.61589		0.46293	1.08093		0.6185	0.35056
0.39761	0.78762		0.54472	1.32416		0.69632	0.79371
0.48055	0.57413		0.39322	1.28085		0.75711	1.09199
0.50959	0.59065		0.56321	1.16287		0.53093	0.56155
0.56669	0.45671		0.42791	1.34851		0.418	0.64582
0.34317	0.52796		0.44547	1.09221		0.62765	0.88369
0.50237	0.70337		0.41058	0.85394		0.98758	0.40448
0.42233	0.51105		0.57477	1.11243		0.8831	0.63552
0.37206	0.66214		0.49336	1.76939		0.97225	0.35118
0.66169	0.76689		0.28144	0.99763		0.92312	0.40507
0.36747	0.49092		0.42785	0.76387		0.67462	0.48798
0.48084	0.33782		0.54612	1.50438		0.84073	0.6256
0.64868	0.62887		0.26456	1.44635		0.62912	0.31253
0.44864	0.52061		0.51064	1.24006		0.62041	0.57992
0.5898	0.50794		0.68694	0.98989		0.77675	0.83087
0.61243	0.68084		0.4029	0.71676		0.67356	0.40023
0.49835	0.74458		0.52135	1.23579		1.1627	0.3103
0.43801	0.5439		0.47494	1.49443		0.91057	0.39506
0.4582	0.47306		0.56242	1.30049		0.59606	0.53067
0.47737	0.56731		0.30864	1.01413		0.86505	0.47224
0.4374	0.48839		0.43409	1.77058		1.31782	0.29674
0.48706	0.71406		0.46707	1.27328		0.79679	0.63351
0.60133	0.44824		0.40393	1.20587		1.38544	0.35424
0.47853	0.46535		0.37715	1.23695		0.74512	0.33853
0.66197	0.5871		0.44897	1.00499		0.89934	0.48871
0.51365	0.52158		0.46536	0.9964		1.01052	0.46808
0.32588	0.57904		0.47415	1.03443		0.50754	0.60645
0.68385	0.73271		0.49143	1.19921		0.86347	0.45877
0.73812	0.4176		0.5016	1.10128		0.58024	0.61406
0.35223	0.57426		0.63842	1.1695		0.87312	0.46321
0.48761	0.31439		0.33771	1.16087		0.70605	0.70887
0.48194	0.44143		0.34305	1.81763		0.55165	0.94105
0.44264	0.33779		0.41676	1.07763		0.87869	0.35439
0.60321	0.52485		0.33977	0.83562		0.73791	0.42406
0.62911	0.53725		0.31515	0.89094		1.13477	0.44802
0.35975	0.56815		0.48686	0.85635		0.63446	0.38644
0.41247	0.43402		0.38675	1.27196		0.95316	0.42851
0.4147	0.46119		0.46742	1.32008		0.59932	0.58849
0.5777	0.73632		0.59436	0.70881		1.24729	0.41422
0.46572	0.56897		0.44553	1.02677		1.11285	0.59278
0.45376	0.54384		0.31569	0.93283		0.92568	0.44807
0.6594	0.57095		0.66419	1.32658		0.73477	0.61889
0.61606	0.46601		0.5389	1.26752		1.23813	0.2917
0.61234	0.63095		0.44938	0.97477		0.94323	0.571
0.53369	0.62084		0.40954	1.18768		0.96041	0.8135
0.653	0.45227		0.28735	1.14647		1.27387	0.4035
0.67069	0.49029		0.43549	0.65086		0.58338	0.56029
0.43028	0.66088		0.43462	1.21044		0.88419	0.48371
0.71044	0.48623		0.41289	1.12512		1.50727	0.4597
0.48242	0.67272		0.26978	1.35815		1.05914	0.49684
0.55875	0.47166		0.40475	0.76375		1.57854	0.46755
0.47157	0.61792		0.42875	1.22028		0.79405	0.65867
0.39808	0.50348		0.37203	1.44763		0.61754	0.47992
0.37036	0.60913		0.37359	0.87486		1.38513	0.51722
0.33785	0.68239		0.29479	0.86116		0.86254	0.60753
0.7023	0.53585		0.52654	1.00958		0.56119	0.35395
0.35501	0.7434		0.51238	1.62736		0.45011	0.40916
0.47684	0.4585		0.56313	0.86374		0.48067	0.46012
0.69817	0.57247		0.51013	1.01778		0.68759	0.74019
0.55254	0.46218		0.31755	1.33497		0.96483	0.59127
0.4313	0.5829		0.39378	1.43007		0.56279	0.41007
0.41516	0.4695		0.45799	1.30856		0.59941	0.48944
0.63479	0.36215		0.59084	1.06513		0.51201	0.78676
0.61688	0.68591		0.47093	1.25891		0.66845	0.53558
0.51139	0.5727		0.49493	1.22427		1.02838	0.58606
0.3565	0.55475		0.54599	0.92504		0.73651	0.62563
0.45169	0.57733		0.51467	0.75086		0.75237	0.76438
0.50011	0.54741		0.39427	0.75011		0.52762	0.53656
0.52706	0.65185		0.33902	1.00928		0.58894	0.62688
0.53831	0.51681		0.42093	0.59787		1.01371	0.5075
0.61177	0.50277		0.40633	0.49109		0.55493	0.52565
0.51948	0.82566		0.42453	0.61417		0.90675	0.58442
0.39831	0.55767		0.38336	1.12313		0.51533	0.55404
0.4251	0.51509		0.31992	0.64247		0.9132	0.26595
0.46137	0.52442		0.57034	0.55737		0.62634	0.52208
0.45545	0.64458		0.45888	0.51854		0.49277	0.50568
0.58851	0.62169		0.51105	0.49958		0.83627	0.40472
0.58123	0.4924		0.34046	0.6756		0.43519	0.51215
0.42216	0.5566		0.49117	0.4433		0.6931	0.47396
0.43138	0.62258		0.32196	0.86781		1.10747	0.51999
0.44097	0.47884		0.45786	0.48991		0.92712	0.79643
0.66253	0.61107		0.58083	0.48582		0.75209	0.39081
0.44972	0.62636		0.35753	0.40918		0.54863	0.53637
0.46672	0.56044		0.37913	0.48014		0.60869	0.53688
0.41091	0.60208		0.42228	0.54527		0.4567	0.45732
0.45638	0.66929		0.44681	1.15691		0.5302	0.31848
0.39613	0.54174		0.41887	0.69139		0.37335	0.5132
0.54716	0.68816		0.2739	0.67958		0.50254	0.54641
0.61883	0.72127		0.29553	0.82733		0.52205	0.56225
0.62038	0.45903		0.51767	1.31222		0.62066	0.39175
0.3882	0.77387		0.31058	1.74822		0.55865	0.63006
0.6218	0.47501		0.49135	1.28995		1.26617	0.46963
0.44032	0.53171		0.38484	0.7419		0.48712	0.6778
0.41997	0.59707		0.33607	0.80052		0.8908	0.44564
0.43362	0.47246		0.37427	0.83646		0.62113	0.38754
0.58364	0.36279		0.41096	0.97685		1.19208	0.64815
0.43918	0.71895		0.40466	1.08244		0.482	0.8179
0.57216	0.51476		0.46228	0.54788		0.60412	0.64253
0.42585	0.48521		0.29625	0.97846		0.44597	0.41723
0.36369	0.60494		0.43906	0.62828		1.09074	0.3589
0.42643	0.72377		0.43145	0.8086		0.98983	0.15644
0.54376	0.57756		0.41519	1.25833		0.92413	0.409
0.46681	0.53753		0.38451	0.92122		0.86445	0.71387
0.47989	0.30448		0.25209	0.98941		0.67594	0.14181
0.54039	0.65634		0.48284	0.90744		0.4906	0.5654
0.34906	0.55875		0.29192	0.72953		1.00019	0.45569
0.58872	0.46108		0.44397	0.93508		0.66093	0.44328
0.42324	0.44066		0.47558	1.41706		0.31906	0.57466
0.41018	0.45256		0.39569	1.95571		0.55013	0.47275
0.49381	0.56546		0.31507	0.57986		0.56727	0.53575
0.5769	0.54696		0.51066	0.55256		0.74146	0.60308
0.46863	0.67245		0.37879	0.72827		0.79962	0.44984
0.5262	0.46568		0.53419	0.94666		0.64397	0.55976
0.53458	0.47456		0.42818	0.47137		0.96562	0.63198
0.62278	0.49656		0.46296	0.8961		0.8279	0.51506
0.33455	0.64101		0.38701	1.16718		0.78946	0.5769
0.48629	0.51052		0.29051	0.89563		0.86352	0.66721
0.65357	0.71658		0.31723	0.64191		0.67336	0.59115
0.54048	0.59266		0.54547	1.28423		0.75607	0.36496
0.43808	0.42401		0.42147	0.66121		0.61756	0.55542
0.53002	0.47831		0.29783	0.6869		0.71638	0.49548
0.54842	0.57166		0.49786	0.92203		0.52212	0.64538
0.49353	0.53985		0.38455	1.11942		0.6098	0.47418
0.66136	0.62153		0.42063	0.89116		0.82199	0.66895
0.52512	0.59829		0.4175	0.61501		1.29569	0.45008
0.42231	0.60041		0.58367	0.56448		1.09485	0.65927
0.4532	0.54535		0.47233	0.53457		1.09553	0.50372
0.48556	0.90876		0.42612	0.9341		1.07585	0.55321
0.64589	0.44084		0.39535	0.99866		0.70904	0.40734
0.52118	0.61438		0.51707	0.80574		1.13582	0.53701
0.62364	0.45121		0.62758	0.96583		0.95569	0.55227
0.68343	0.5456		0.54335	0.94171		0.57609	0.60861
0.46687	0.52067		0.26979	0.7915		0.65655	0.37044
0.48575	0.49371		0.66059	0.78882		1.04458	0.71897
0.39409	0.70621		0.52502	1.07613		0.39468	0.59497
0.42697	0.56953		0.54069	1.15041		1.11126	0.37885
0.46391	0.63168		0.48745	0.4879		1.2477	0.53778
0.52894	0.60946		0.40343	0.51421		0.51624	0.38314
0.53103	0.57269		0.5061	1.01518		1.06968	0.56815
0.45596	0.51447		0.59426	0.78637		0.53656	0.52371
0.46867	0.52388		0.51798	1.17266		0.74093	0.46707
0.40513	0.5376		0.63128	0.83184		0.7194	0.48086
0.64908	0.65342		0.43903	0.85399		0.694	0.64607
0.50016	0.65969		0.47174	0.81165		0.60298	0.23449
0.38579	0.61706		0.49656	0.7454		0.73201	0.48122
0.40893	0.68934		0.73215	0.54059		1.07396	0.46742
0.45278	0.51254		0.43716	1.23593		1.78975	0.66637
0.81468	0.42215		0.67863	0.97174		0.96402	0.40197
0.5796	0.8485		0.64664	0.73781		0.54029	0.52895
0.57661	0.50342		0.45542	0.94917		1.13834	0.34262
0.6676	0.64288		0.48787	1.28499		0.74859	0.28299
0.60061	0.35881		0.37526	0.63536		2.25714	0.48077
0.49355	0.54327		0.60681	0.96215		1.39834	0.67381
0.55585	0.76988		0.50102	0.8027		0.76299	0.62869
0.44779	0.57987		0.65395	0.49701		0.6351	0.45666
0.31418	0.6113		0.3475	0.60203		0.85089	0.47055
0.47413	0.63387		0.58456	0.6062		0.83306	0.39467
0.35978	0.58365		0.48812	1.0074		0.90455	0.76424
0.44624	0.49401		0.59889	1.51427		0.86714	0.41552
0.57451	0.56699		0.4525	0.71917		0.95038	0.53731
0.38197	0.6645		0.35215	0.8715		0.92262	0.50506
0.41319	0.56911		0.44035	0.58609		1.00514	0.38712
0.53362	0.53681		0.39615	0.98172		1.09004	0.66299
0.54468	0.56239		0.43389	1.24825		0.82245	0.68627
0.55194	0.73181		0.45794	0.78635		0.39506	0.39616
0.53203	0.3276		0.64747	0.99916		0.52302	0.37675
0.3465	0.55734		0.59904	0.94188		0.59534	0.78682
0.46118	0.61263		0.43774	0.74281		0.76168	0.59365
0.43091	0.60631		0.4697	0.53706		0.9609	0.6946
0.49379	0.63948		0.45881	1.02286		1.11156	0.37571
0.5148	0.40259		0.28911	0.81467		0.52854	0.71111
0.45971	0.59068		0.28967	1.06112		0.87274	0.67929
0.50667	0.75184		0.37262	0.83612		0.97272	0.49689
0.38879	0.44878		0.24061	1.30294		0.7698	0.58375
0.43912	0.71632		0.45684	0.51038		1.03699	0.52419
0.3658	0.58923		0.48641	0.48961		0.9674	0.36806
0.53413	0.59833		0.41394	1.42224		0.80216	0.13543
0.50619	0.80889		0.35927	0.70201		1.27347	0.38576
0.42148	0.61554		0.41205	0.72807		0.5764	0.30141
0.46416	0.84011		0.64424	1.46449		0.53983	0.47664
0.479	0.56765		0.67439	0.37466		1.24858	0.45681
0.55379	0.81331		0.45174	0.90481		1.00082	0.70913
0.35856	0.57705		0.32515	1.84876		0.80007	0.41491
0.33213	0.62572		0.44798	1.04151		0.78553	0.25124
0.56694	0.67029		0.38301	0.69673		1.29343	0.49292
0.42122	0.45305		0.47743	1.14296		0.69663	0.3963
0.44696	0.5875		0.25345	1.94683		1.37695	0.33661
0.58856	0.46967		0.45666	0.67022		0.71266	0.54584
0.39494	0.58491		0.62668	0.72344		0.79577	0.33321
0.46694	0.77376		0.43509	0.56729		0.90349	0.69935
0.29862	0.57022		0.47608	0.58375		1.08632	0.56605
0.47123	0.62297		0.46451	0.50986		0.6981	0.49934
0.54095	0.76722		0.4156	0.93822		1.40972	0.31006
0.47509	0.63102		0.37904	1.87877		1.31782	0.55634
0.55698	0.45643		0.36686	1.14503		0.72825	0.52558
0.64399	0.71511		0.48354	0.97381		1.07658	0.31724
0.44417	0.54879		0.51838	1.61386		0.70585	0.385
0.41194	0.45624		0.37451	0.66748		0.56347	0.42084
0.52567	0.71077		0.20866	0.43264		0.91783	0.58398
0.43215	0.62106		0.40287	1.46667		0.76021	0.72478
0.66689	0.72095		0.47077	1.2803		1.46014	0.39825
0.40599	0.48499		0.56347	0.70297		0.85191	0.29507
0.62283	0.74748		0.58959	1.09902		0.56697	0.69962
0.50758	0.46117		0.56139	1.26311		1.03846	0.54618
0.49565	0.65919		0.39854	0.87088		0.7693	0.43966
0.52122	0.4938		0.33108	0.90051		0.47602	1.05207
0.53738	0.62649		0.65234	0.79497		1.14249	0.41802
0.5144	0.45091		0.67671	0.62456		0.78807	0.46985
[truncated: 41,032 more rows]
